# Supplementary material for: Crystal structure of tris­(2,2′-bi­pyridine)­cobalt(II) bis­(1,1,3,3-tetra­cyano-2-eth­oxy­propenide)
Source: Acta Crystallogr E Crystallogr Commun. 2019 Jan 4;75(Pt 2):142–5. doi: 10.1107/S2056989018018261 (PMC6362655; doi:10.1107/S2056989018018261)
Supplement: Supplementary file 1 [file e-75-00142-sup1.cif]

##############################################################################
#                                                                            #
# This CIF contains the data in a paper accepted for publication in          #
# Acta Crystallographica Section E. It conforms to the requirements of       #
# Notes for Authors for Acta Crystallographica Section E, and has been       #
# peer reviewed under the auspices of the IUCr Commission on Journals.       #
#                                                                            #
# Full details of the Crystallographic Information File format               #
# are given in the paper "The Crystallographic Information File (CIF):       #
# a New Standard Archive File for Crystallography" by S. R. Hall, F. H.      #
# Allen and I. D. Brown [Acta Cryst. (1991), A47, 655-685].                  #
#                                                                            #
# The current version of the core CIF dictionary is obtainable from          #
# ftp://ftp.iucr.org/pub/cif_core.dic.                                       #
#                                                                            #
# Software is freely available for graphical display of the structure(s)     #
# in this CIF. For information consult the CIF software page                 #
# http://www.iucr.org/resources/cif/software.                                #
#                                                                            #
# This file may be used for bona fide research purposes within the           #
# scientific community so long as proper attribution is given to the journal # 
# article from which it was obtained.                                        #
#                                                                            #
##############################################################################
data_I
_database_code_depnum_ccdc_archive 'CCDC 1887084'
_audit_creation_method     'SHELXL-2018/3'
_chemical_name_systematic
;
Tris(2,2'-bipyridine)cobalt(II) bis(1,1,3,3-tetracyano-2-ethoxypropenide)
;
_chemical_name_common     ?
_chemical_formula_moiety     'C30 H24 Co N6 2+, 2(C9 H5 N4 O -)'
_chemical_formula_sum     'C48 H34 Co N14 O2'
_chemical_formula_iupac     '[Co (C10 H8 N2)3] (C9 H5 N4 O)2'
_chemical_formula_weight     897.82
_chemical_melting_point     ?
_space_group_crystal_system     monoclinic
_space_group_name_H-M_alt     'C 2/c'
_space_group_name_Hall     '-C 2yc'
loop_
    _space_group_symop_operation_xyz
    'x, y, z'
    '-x, y, -z+1/2'
    'x+1/2, y+1/2, z'
    '-x+1/2, y+1/2, -z+1/2'
    '-x, -y, -z'
    'x, -y, z-1/2'
    '-x+1/2, -y+1/2, -z'
    'x+1/2, -y+1/2, z-1/2'
_cell_length_a     22.335(4)
_cell_length_b     10.9454(17)
_cell_length_c     18.721(3)
_cell_angle_alpha     90
_cell_angle_beta     110.691(5)
_cell_angle_gamma     90
_cell_volume     4281.4(12)
_cell_formula_units_Z     4
_cell_measurement_reflns_used     289
_cell_measurement_theta_min     1.949
_cell_measurement_theta_max     26.463
_cell_measurement_temperature     162(2)
_exptl_crystal_description     plate
_exptl_crystal_colour     colourless
_exptl_crystal_size_max     0.21
_exptl_crystal_size_mid     0.18
_exptl_crystal_size_min     0.06
_exptl_crystal_density_diffrn     1.393
_exptl_crystal_density_meas     ?
_exptl_crystal_density_method     ?
_exptl_crystal_F_000     1852
_exptl_absorpt_coefficient_mu     0.460
_exptl_absorpt_correction_type     multi-scan
_exptl_absorpt_process_details
;
(SADABS; Bruker, 2009)
;
_exptl_absorpt_correction_T_min     0.6433
_exptl_absorpt_correction_T_max     0.7545
_diffrn_ambient_temperature     162(2)
_diffrn_radiation_type     MoK\a
_diffrn_radiation_wavelength     0.71073
_diffrn_radiation_source     'fine-focus sealed tube'
_diffrn_radiation_monochromator     graphite
_diffrn_measurement_device_type     'Bruker APEXII CCD'
_diffrn_measurement_method     '\f and \w scans'
_diffrn_detector_area_resol_mean     ?
_diffrn_reflns_number     16461
_diffrn_reflns_av_R_equivalents     0.0841
_diffrn_reflns_av_unetI/netI     0.1150
_diffrn_reflns_theta_min     1.949
_diffrn_reflns_theta_max     25.499
_diffrn_reflns_theta_full     25.242
_diffrn_measured_fraction_theta_max     0.987
_diffrn_measured_fraction_theta_full     0.988
_diffrn_reflns_limit_h_min     -18
_diffrn_reflns_limit_h_max     26
_diffrn_reflns_limit_k_min     -12
_diffrn_reflns_limit_k_max     13
_diffrn_reflns_limit_l_min     -22
_diffrn_reflns_limit_l_max     22
_refine_special_details     ?
_reflns_number_total     3929
_reflns_number_gt     2190
_reflns_threshold_expression     'I > 2\s(I)'
_refine_ls_structure_factor_coef     Fsqd
_refine_ls_matrix_type     full
_refine_ls_R_factor_all     0.1320
_refine_ls_R_factor_gt     0.0545
_refine_ls_wR_factor_gt     0.0943
_refine_ls_wR_factor_ref     0.1087
_refine_ls_goodness_of_fit_ref     0.963
_refine_ls_restrained_S_all     0.963
_refine_ls_number_reflns     3929
_refine_ls_number_parameters     295
_refine_ls_number_restraints     0
_refine_ls_hydrogen_treatment     constr
_refine_ls_weighting_scheme     calc
_refine_ls_weighting_details
                      'w=1/[\s^2^(Fo^2^)+(0.0452P)^2^] where P=(Fo^2^+2Fc^2^)/3'
_atom_sites_solution_hydrogens     geom
_atom_sites_solution_primary     direct
_atom_sites_solution_secondary     difmap
_refine_ls_shift/su_max     0.001
_refine_ls_shift/su_mean     0.000
_refine_diff_density_max     0.465
_refine_diff_density_min     -0.584
_refine_ls_extinction_method     none
_refine_ls_extinction_coef     .
loop_
    _atom_type_symbol
    _atom_type_description
    _atom_type_scat_dispersion_real
    _atom_type_scat_dispersion_imag
    _atom_type_scat_source
    'C' 'C' 0.0033 0.0016
                         'International Tables Vol C Tables 4.2.6.8 and 6.1.1.4'
    'H' 'H' 0.0000 0.0000
                         'International Tables Vol C Tables 4.2.6.8 and 6.1.1.4'
    'Co' 'Co' 0.3494 0.9721
                         'International Tables Vol C Tables 4.2.6.8 and 6.1.1.4'
    'N' 'N' 0.0061 0.0033
                         'International Tables Vol C Tables 4.2.6.8 and 6.1.1.4'
    'O' 'O' 0.0106 0.0060
                         'International Tables Vol C Tables 4.2.6.8 and 6.1.1.4'
_computing_data_collection
;
APEX2 (Bruker, 2009)
;
_computing_cell_refinement
;
SAINT (Bruker, 2009)
;
_computing_data_reduction
;
SAINT (Bruker, 2009)
;
_computing_structure_solution
;
SHELXS97 (Sheldrick, 2008)
;
_computing_structure_refinement
;
SHELXL2018 (Sheldrick, 2015)
;
_computing_molecular_graphics
;
DIAMOND (Brandenburg, 2006)
;
_computing_publication_material
;
SHELXL2018 (Sheldrick, 2015), PLATON (Spek, 2009) and
publCIF (Westrip, 2010)
;
loop_
    _atom_site_type_symbol
    _atom_site_label
    _atom_site_fract_x
    _atom_site_fract_y
    _atom_site_fract_z
    _atom_site_U_iso_or_equiv
    _atom_site_adp_type
    _atom_site_calc_flag
    _atom_site_occupancy
    _atom_site_disorder_assembly
    _atom_site_disorder_group
    Co Co1 0.500000 0.81636(6) 0.250000 0.0263(2) Uani d 1 . .
    N N1 0.56363(12) 0.7958(2) 0.36434(14) 0.0253(7) Uani d 1 . .
    N N2 0.45167(13) 0.6893(2) 0.29657(15) 0.0279(7) Uani d 1 . .
    N N3 0.54955(12) 0.9705(2) 0.22633(14) 0.0268(7) Uani d 1 . .
    C C1 0.62261(16) 0.8398(3) 0.39281(19) 0.0308(9) Uani d 1 . .
    H H1 0.637978 0.886810 0.360240 0.037 Uiso calc 1 . .
    C C2 0.66287(17) 0.8212(3) 0.46700(19) 0.0337(9) Uani d 1 . .
    H H2 0.705215 0.852778 0.485105 0.040 Uiso calc 1 . .
    C C3 0.63939(18) 0.7549(3) 0.51399(19) 0.0367(9) Uani d 1 . .
    H H3 0.665527 0.740997 0.565732 0.044 Uiso calc 1 . .
    C C4 0.57842(17) 0.7090(3) 0.4862(2) 0.0351(9) Uani d 1 . .
    H H4 0.561858 0.664173 0.518486 0.042 Uiso calc 1 . .
    C C5 0.54094(16) 0.7289(3) 0.40983(19) 0.0249(8) Uani d 1 . .
    C C6 0.47718(16) 0.6754(3) 0.37336(18) 0.0252(8) Uani d 1 . .
    C C7 0.44605(17) 0.6097(3) 0.4125(2) 0.0343(9) Uani d 1 . .
    H H7 0.464431 0.601808 0.466467 0.041 Uiso calc 1 . .
    C C8 0.38825(18) 0.5556(3) 0.3731(2) 0.0400(10) Uani d 1 . .
    H H8 0.366063 0.511209 0.399616 0.048 Uiso calc 1 . .
    C C9 0.36287(17) 0.5663(3) 0.2952(2) 0.0373(10) Uani d 1 . .
    H H9 0.323671 0.527270 0.266767 0.045 Uiso calc 1 . .
    C C10 0.39518(17) 0.6343(3) 0.2592(2) 0.0357(9) Uani d 1 . .
    H H10 0.376978 0.643127 0.205269 0.043 Uiso calc 1 . .
    C C11 0.59964(16) 0.9660(3) 0.20301(18) 0.0339(9) Uani d 1 . .
    H H11 0.615396 0.888083 0.195848 0.041 Uiso calc 1 . .
    C C12 0.62955(17) 1.0681(3) 0.18886(18) 0.0365(10) Uani d 1 . .
    H H12 0.665344 1.060954 0.172932 0.044 Uiso calc 1 . .
    C C13 0.60629(17) 1.1811(3) 0.19837(18) 0.0389(9) Uani d 1 . .
    H H13 0.625453 1.253361 0.188249 0.047 Uiso calc 1 . .
    C C14 0.55520(16) 1.1883(3) 0.22259(17) 0.0324(9) Uani d 1 . .
    H H14 0.539026 1.265594 0.230061 0.039 Uiso calc 1 . .
    C C15 0.52721(15) 1.0812(3) 0.23614(16) 0.0258(8) Uani d 1 . .
    N N4 0.53638(17) 0.3989(3) 0.39931(18) 0.0526(10) Uani d 1 . .
    N N5 0.72153(17) 0.5387(3) 0.40013(18) 0.0560(10) Uani d 1 . .
    N N6 0.77126(16) 0.3265(3) 0.3033(2) 0.0611(10) Uani d 1 . .
    N N7 0.75554(15) -0.0297(3) 0.39493(19) 0.0508(10) Uani d 1 . .
    C C16 0.66932(16) 0.2352(3) 0.39977(18) 0.0297(9) Uani d 1 . .
    C C17 0.65001(18) 0.3558(3) 0.40154(19) 0.0341(9) Uani d 1 . .
    C C18 0.5876(2) 0.3814(3) 0.4007(2) 0.0396(10) Uani d 1 . .
    C C19 0.6894(2) 0.4565(4) 0.4002(2) 0.0404(10) Uani d 1 . .
    C C20 0.71916(16) 0.1944(3) 0.37852(18) 0.0308(9) Uani d 1 . .
    C C21 0.74828(17) 0.2690(3) 0.3373(2) 0.0385(10) Uani d 1 . .
    C C22 0.73881(17) 0.0699(4) 0.3883(2) 0.0340(10) Uani d 1 . .
    O O1 0.63526(11) 0.14388(19) 0.41668(12) 0.0346(6) Uani d 1 . .
    C C23 0.62658(17) 0.1448(3) 0.49019(18) 0.0382(10) Uani d 1 . .
    H H23A 0.630478 0.229294 0.510234 0.046 Uiso calc 1 . .
    H H23B 0.659880 0.094019 0.527312 0.046 Uiso calc 1 . .
    C C24 0.56139(16) 0.0949(3) 0.4795(2) 0.0425(10) Uani d 1 . .
    H H24C 0.555584 0.091760 0.529008 0.064 Uiso calc 1 . .
    H H24B 0.557384 0.012409 0.457996 0.064 Uiso calc 1 . .
    H H24A 0.528652 0.147927 0.444679 0.064 Uiso calc 1 . .
loop_
    _atom_site_aniso_label
    _atom_site_aniso_U_11
    _atom_site_aniso_U_22
    _atom_site_aniso_U_33
    _atom_site_aniso_U_12
    _atom_site_aniso_U_13
    _atom_site_aniso_U_23
    Co1 0.0292(4) 0.0314(4) 0.0204(4) 0.000 0.0115(3) 0.000
    N1 0.0276(18) 0.0295(18) 0.0211(16) -0.0019(14) 0.0115(14) 0.0013(13)
    N2 0.0270(18) 0.0300(17) 0.0288(17) -0.0003(15) 0.0122(15) -0.0019(15)
    N3 0.0298(18) 0.0328(18) 0.0195(16) -0.0012(14) 0.0106(14) -0.0005(13)
    C1 0.031(2) 0.033(2) 0.029(2) -0.0045(18) 0.0109(19) 0.0011(17)
    C2 0.028(2) 0.036(2) 0.033(2) 0.0006(19) 0.0062(19) -0.002(2)
    C3 0.040(3) 0.041(2) 0.020(2) 0.001(2) 0.0000(19) -0.0035(18)
    C4 0.041(3) 0.039(2) 0.026(2) 0.000(2) 0.014(2) 0.0006(18)
    C5 0.028(2) 0.025(2) 0.022(2) 0.0053(16) 0.0107(18) -0.0023(16)
    C6 0.026(2) 0.0260(19) 0.027(2) 0.0087(17) 0.0124(17) 0.0013(17)
    C7 0.032(2) 0.041(2) 0.036(2) 0.0085(19) 0.020(2) 0.0092(19)
    C8 0.032(3) 0.043(3) 0.053(3) 0.007(2) 0.024(2) 0.016(2)
    C9 0.029(2) 0.033(2) 0.053(3) -0.0024(18) 0.019(2) 0.003(2)
    C10 0.032(2) 0.040(2) 0.036(2) -0.0057(19) 0.013(2) -0.0067(18)
    C11 0.040(2) 0.036(2) 0.029(2) 0.0014(19) 0.016(2) 0.0026(17)
    C12 0.034(2) 0.051(3) 0.025(2) -0.011(2) 0.0106(19) 0.0020(19)
    C13 0.047(3) 0.040(3) 0.029(2) -0.013(2) 0.013(2) 0.002(2)
    C14 0.040(2) 0.031(2) 0.0213(19) 0.001(2) 0.0045(18) 0.0001(17)
    C15 0.031(2) 0.031(2) 0.0107(18) -0.0023(17) 0.0021(16) -0.0018(15)
    N4 0.059(3) 0.048(2) 0.052(2) 0.014(2) 0.022(2) -0.0022(17)
    N5 0.060(3) 0.046(2) 0.044(2) -0.009(2) -0.003(2) 0.0049(19)
    N6 0.061(3) 0.059(2) 0.077(3) -0.005(2) 0.041(2) 0.015(2)
    N7 0.045(2) 0.044(2) 0.076(3) 0.0008(19) 0.037(2) 0.011(2)
    C16 0.033(2) 0.035(2) 0.020(2) -0.0044(18) 0.0068(18) -0.0033(17)
    C17 0.040(3) 0.030(2) 0.029(2) 0.0031(19) 0.009(2) -0.0003(17)
    C18 0.054(3) 0.035(2) 0.026(2) 0.008(2) 0.008(2) -0.0022(18)
    C19 0.048(3) 0.038(3) 0.024(2) 0.007(2) -0.001(2) 0.002(2)
    C20 0.029(2) 0.031(2) 0.031(2) -0.0065(19) 0.0084(18) 0.0022(18)
    C21 0.032(2) 0.040(2) 0.041(3) -0.0022(19) 0.010(2) 0.005(2)
    C22 0.023(2) 0.043(3) 0.039(2) -0.006(2) 0.0158(19) 0.002(2)
    O1 0.0428(16) 0.0332(15) 0.0343(15) -0.0057(12) 0.0218(13) -0.0053(11)
    C23 0.049(3) 0.044(2) 0.025(2) 0.0068(19) 0.018(2) 0.0047(17)
    C24 0.043(3) 0.054(3) 0.038(2) 0.001(2) 0.023(2) 0.003(2)
_geom_special_details
;
 All esds (except the esd in the dihedral angle between two l.s. planes)
 are estimated using the full covariance matrix.  The cell esds are taken
 into account individually in the estimation of esds in distances, angles
 and torsion angles; correlations between esds in cell parameters are only
 used when they are defined by crystal symmetry.  An approximate (isotropic)
 treatment of cell esds is used for estimating esds involving l.s. planes.
;
loop_
    _geom_bond_atom_site_label_1
    _geom_bond_atom_site_label_2
    _geom_bond_site_symmetry_2
    _geom_bond_distance
    _geom_bond_publ_flag
    Co1 N1 . 2.122(3) y
    Co1 N1 2_655 2.122(3) ?
    Co1 N2 . 2.127(3) y
    Co1 N2 2_655 2.127(3) ?
    Co1 N3 . 2.148(3) y
    Co1 N3 2_655 2.148(3) ?
    N1 C1 . 1.325(4) ?
    N1 C5 . 1.350(4) ?
    N2 C10 . 1.349(4) ?
    N2 C6 . 1.355(4) ?
    N3 C11 . 1.338(4) ?
    N3 C15 . 1.347(4) ?
    C1 C2 . 1.377(4) ?
    C1 H1 . 0.9500 ?
    C2 C3 . 1.379(4) ?
    C2 H2 . 0.9500 ?
    C3 C4 . 1.370(4) ?
    C3 H3 . 0.9500 ?
    C4 C5 . 1.394(4) ?
    C4 H4 . 0.9500 ?
    C5 C6 . 1.466(4) ?
    C6 C7 . 1.378(4) ?
    C7 C8 . 1.374(5) ?
    C7 H7 . 0.9500 ?
    C8 C9 . 1.370(5) ?
    C8 H8 . 0.9500 ?
    C9 C10 . 1.369(4) ?
    C9 H9 . 0.9500 ?
    C10 H10 . 0.9500 ?
    C11 C12 . 1.375(4) ?
    C11 H11 . 0.9500 ?
    C12 C13 . 1.377(5) ?
    C12 H12 . 0.9500 ?
    C13 C14 . 1.371(4) ?
    C13 H13 . 0.9500 ?
    C14 C15 . 1.393(4) ?
    C14 H14 . 0.9500 ?
    C15 C15 2_655 1.481(6) ?
    N4 C18 . 1.151(4) y
    N5 C19 . 1.151(4) y
    N6 C21 . 1.138(4) y
    N7 C22 . 1.145(4) y
    C16 O1 . 1.359(4) ?
    C16 C17 . 1.393(5) y
    C16 C20 . 1.382(4) y
    C17 C19 . 1.415(5) y
    C17 C18 . 1.417(5) y
    C20 C22 . 1.423(5) y
    C20 C21 . 1.429(5) y
    O1 C23 . 1.456(3) ?
    C23 C24 . 1.501(4) ?
    C23 H23A . 0.9900 ?
    C23 H23B . 0.9900 ?
    C24 H24C . 0.9800 ?
    C24 H24B . 0.9800 ?
    C24 H24A . 0.9800 ?
loop_
    _geom_angle_atom_site_label_1
    _geom_angle_atom_site_label_2
    _geom_angle_atom_site_label_3
    _geom_angle_site_symmetry_1
    _geom_angle_site_symmetry_3
    _geom_angle
    _geom_angle_publ_flag
    N1 Co1 N1 . 2_655 167.82(14) y
    N1 Co1 N2 . . 76.89(10) y
    N1 Co1 N2 2_655 . 95.05(10) ?
    N1 Co1 N2 . 2_655 95.05(10) y
    N1 Co1 N2 2_655 2_655 76.89(10) ?
    N2 Co1 N2 . 2_655 98.33(13) y
    N1 Co1 N3 . . 94.66(10) y
    N1 Co1 N3 2_655 . 94.90(9) ?
    N2 Co1 N3 . . 166.21(9) y
    N2 Co1 N3 2_655 . 93.21(10) ?
    N1 Co1 N3 . 2_655 94.90(9) y
    N1 Co1 N3 2_655 2_655 94.66(9) ?
    N2 Co1 N3 . 2_655 93.21(10) y
    N2 Co1 N3 2_655 2_655 166.21(9) ?
    N3 Co1 N3 . 2_655 76.48(14) y
    C1 N1 C5 . . 119.0(3) ?
    C1 N1 Co1 . . 125.7(2) ?
    C5 N1 Co1 . . 115.3(2) ?
    C10 N2 C6 . . 117.8(3) ?
    C10 N2 Co1 . . 126.6(2) ?
    C6 N2 Co1 . . 115.1(2) ?
    C11 N3 C15 . . 118.1(3) ?
    C11 N3 Co1 . . 126.1(2) ?
    C15 N3 Co1 . . 115.8(2) ?
    N1 C1 C2 . . 123.6(3) ?
    N1 C1 H1 . . 118.2 ?
    C2 C1 H1 . . 118.2 ?
    C1 C2 C3 . . 117.5(3) ?
    C1 C2 H2 . . 121.3 ?
    C3 C2 H2 . . 121.3 ?
    C4 C3 C2 . . 120.1(3) ?
    C4 C3 H3 . . 120.0 ?
    C2 C3 H3 . . 120.0 ?
    C3 C4 C5 . . 119.3(3) ?
    C3 C4 H4 . . 120.4 ?
    C5 C4 H4 . . 120.4 ?
    N1 C5 C4 . . 120.5(3) ?
    N1 C5 C6 . . 116.2(3) ?
    C4 C5 C6 . . 123.2(3) ?
    N2 C6 C7 . . 121.4(3) ?
    N2 C6 C5 . . 115.1(3) ?
    C7 C6 C5 . . 123.4(3) ?
    C8 C7 C6 . . 119.6(3) ?
    C8 C7 H7 . . 120.2 ?
    C6 C7 H7 . . 120.2 ?
    C9 C8 C7 . . 119.5(3) ?
    C9 C8 H8 . . 120.3 ?
    C7 C8 H8 . . 120.3 ?
    C10 C9 C8 . . 118.6(3) ?
    C10 C9 H9 . . 120.7 ?
    C8 C9 H9 . . 120.7 ?
    N2 C10 C9 . . 123.1(3) ?
    N2 C10 H10 . . 118.5 ?
    C9 C10 H10 . . 118.5 ?
    N3 C11 C12 . . 123.5(3) ?
    N3 C11 H11 . . 118.2 ?
    C12 C11 H11 . . 118.2 ?
    C11 C12 C13 . . 118.3(3) ?
    C11 C12 H12 . . 120.9 ?
    C13 C12 H12 . . 120.9 ?
    C14 C13 C12 . . 119.4(3) ?
    C14 C13 H13 . . 120.3 ?
    C12 C13 H13 . . 120.3 ?
    C13 C14 C15 . . 119.5(3) ?
    C13 C14 H14 . . 120.3 ?
    C15 C14 H14 . . 120.3 ?
    N3 C15 C14 . . 121.3(3) ?
    N3 C15 C15 . 2_655 115.92(17) ?
    C14 C15 C15 . 2_655 122.74(19) ?
    O1 C16 C20 . . 113.8(3) ?
    O1 C16 C17 . . 119.2(3) ?
    C20 C16 C17 . . 126.9(3) ?
    C16 C17 C19 . . 122.6(3) ?
    C16 C17 C18 . . 119.9(3) ?
    C19 C17 C18 . . 117.4(3) y
    N4 C18 C17 . . 178.0(4) ?
    N5 C19 C17 . . 179.1(4) ?
    C16 C20 C22 . . 121.0(3) ?
    C16 C20 C21 . . 122.5(3) ?
    C22 C20 C21 . . 116.0(3) y
    N6 C21 C20 . . 178.6(4) ?
    N7 C22 C20 . . 178.1(4) ?
    C16 O1 C23 . . 119.2(2) ?
    O1 C23 C24 . . 108.6(3) ?
    O1 C23 H23A . . 110.0 ?
    C24 C23 H23A . . 110.0 ?
    O1 C23 H23B . . 110.0 ?
    C24 C23 H23B . . 110.0 ?
    H23A C23 H23B . . 108.4 ?
    C23 C24 H24C . . 109.5 ?
    C23 C24 H24B . . 109.5 ?
    H24C C24 H24B . . 109.5 ?
    C23 C24 H24A . . 109.5 ?
    H24C C24 H24A . . 109.5 ?
    H24B C24 H24A . . 109.5 ?
loop_
    _geom_torsion_atom_site_label_1
    _geom_torsion_atom_site_label_2
    _geom_torsion_atom_site_label_3
    _geom_torsion_atom_site_label_4
    _geom_torsion_site_symmetry_1
    _geom_torsion_site_symmetry_2
    _geom_torsion_site_symmetry_3
    _geom_torsion_site_symmetry_4
    _geom_torsion
    _geom_torsion_publ_flag
    C5 N1 C1 C2 . . . . 0.1(5) ?
    Co1 N1 C1 C2 . . . . -178.1(2) ?
    N1 C1 C2 C3 . . . . -1.3(5) ?
    C1 C2 C3 C4 . . . . 0.8(5) ?
    C2 C3 C4 C5 . . . . 0.8(5) ?
    C1 N1 C5 C4 . . . . 1.6(4) ?
    Co1 N1 C5 C4 . . . . 180.0(2) ?
    C1 N1 C5 C6 . . . . -175.6(3) ?
    Co1 N1 C5 C6 . . . . 2.7(3) ?
    C3 C4 C5 N1 . . . . -2.1(5) ?
    C3 C4 C5 C6 . . . . 175.0(3) ?
    C10 N2 C6 C7 . . . . -1.4(5) ?
    Co1 N2 C6 C7 . . . . 170.8(2) ?
    C10 N2 C6 C5 . . . . 175.2(3) ?
    Co1 N2 C6 C5 . . . . -12.6(3) ?
    N1 C5 C6 N2 . . . . 6.6(4) ?
    C4 C5 C6 N2 . . . . -170.6(3) ?
    N1 C5 C6 C7 . . . . -176.8(3) ?
    C4 C5 C6 C7 . . . . 6.0(5) ?
    N2 C6 C7 C8 . . . . 0.8(5) ?
    C5 C6 C7 C8 . . . . -175.6(3) ?
    C6 C7 C8 C9 . . . . 1.0(5) ?
    C7 C8 C9 C10 . . . . -2.1(5) ?
    C6 N2 C10 C9 . . . . 0.3(5) ?
    Co1 N2 C10 C9 . . . . -170.9(2) ?
    C8 C9 C10 N2 . . . . 1.5(5) ?
    C15 N3 C11 C12 . . . . 0.2(5) ?
    Co1 N3 C11 C12 . . . . -179.9(2) ?
    N3 C11 C12 C13 . . . . -0.7(5) ?
    C11 C12 C13 C14 . . . . 1.0(5) ?
    C12 C13 C14 C15 . . . . -0.9(5) ?
    C11 N3 C15 C14 . . . . 0.0(5) ?
    Co1 N3 C15 C14 . . . . -179.9(2) ?
    C11 N3 C15 C15 . . . 2_655 -178.5(3) ?
    Co1 N3 C15 C15 . . . 2_655 1.6(4) ?
    C13 C14 C15 N3 . . . . 0.4(5) ?
    C13 C14 C15 C15 . . . 2_655 178.7(3) ?
    O1 C16 C17 C19 . . . . 166.7(3) ?
    C20 C16 C17 C19 . . . . -16.8(6) ?
    O1 C16 C17 C18 . . . . -16.6(5) ?
    C20 C16 C17 C18 . . . . 159.9(3) ?
    O1 C16 C20 C22 . . . . -11.2(5) ?
    C17 C16 C20 C22 . . . . 172.1(3) ?
    O1 C16 C20 C21 . . . . 160.7(3) ?
    C17 C16 C20 C21 . . . . -16.0(6) ?
    C20 C16 O1 C23 . . . . 125.8(3) ?
    C17 C16 O1 C23 . . . . -57.2(4) ?
    C16 O1 C23 C24 . . . . 145.0(3) ?
loop_
    _geom_hbond_atom_site_label_D
    _geom_hbond_atom_site_label_H
    _geom_hbond_atom_site_label_A
    _geom_hbond_site_symmetry_A
    _geom_hbond_distance_DH
    _geom_hbond_distance_HA
    _geom_hbond_distance_DA
    _geom_hbond_angle_DHA
    C7 H7 N4 5_666 0.95 2.52 3.406(5) 155
    C2 H2 N5 7_666 0.95 2.49 3.266(5) 138
    C11 H11 N6 4_655 0.95 2.61 3.302(5) 130
    C8 H8 N7 3_455 0.95 2.48 3.268(5) 140
    C24 H24B Cg1 1_545 0.98 2.84 3.757 155
    C18 N4 Cg2 1_555 1.151(4) 3.453(4) 4.378(4) 138.1(3)
_shelx_space_group_comment
;
The symmetry employed for this shelxl refinement is uniquely defined
by the following loop, which should always be used as a source of
symmetry information in preference to the above space-group names.
They are only intended as comments.
;
_shelx_estimated_absorpt_T_min     ?
_shelx_estimated_absorpt_T_max     ?
_shelx_hkl_file
;
  -2   0   0 842.301 22.1963   3
   2   0   0 833.088 22.1996   3
  -4   0   0 22.5393 2.74575   3
   4   0   0 25.7435 2.77060   3
  -6   0   0 204.107 7.74035   3
   6   0   0 198.732 7.80340   3
   8   0   0 524.525 16.1919   3
  -8   0   0 540.776 16.1942   3
 -10   0   0 558.025 17.3813   3
 -12   0   0 70.4918 5.69719   3
  12   0   0 59.8744 5.73614   3
  14   0   0 2.00410 5.11773   3
 -14   0   0 3.84755 4.38168   3
  16   0   0 104.479 8.21278   3
 -16   0   0 99.5474 7.73137   3
  18   0   0 74.7702 8.67738   3
  20   0   0 34.4714 8.31620   3
  22   0   0 36.8168 9.33117   3
   1  -1   0 137.837 4.74164   3
   1  -1   0 143.208 4.52311   4
   1  -1   0 136.204 4.38969   1
   1  -1   0 146.520 4.37027   1
   1  -1   0 118.247 4.76662   2
   1  -1   0 146.606 4.58343   2
  -1   1   0 147.516 4.66365   2
  -1   1   0 144.513 4.47419   2
  -1   1   0 136.850 4.62961   3
  -1   1   0 144.054 4.38282   1
  -1   1   0 144.214 4.37671   1
  -1   1   0 146.661 4.49803   4
   3  -1   0 36.4952 2.89143   4
   3  -1   0 40.9851 3.36625   3
   3  -1   0 35.2262 2.80097   1
   3  -1   0 38.5585 3.23005   2
   3  -1   0 36.8682 2.80268   1
   3  -1   0 38.3593 3.10958   2
  -3   1   0 34.9487 3.07721   3
  -3   1   0 34.9280 2.65713   1
  -3   1   0 34.7553 2.80761   1
  -3   1   0 41.1361 3.18242   2
  -3   1   0 35.2618 2.73501   4
  -3   1   0 38.0316 2.88179   2
   5  -1   0 19.4854 3.21932   4
   5  -1   0 23.0425 3.31085   2
   5  -1   0 14.5175 3.67060   3
   5  -1   0 21.3260 3.46718   2
  -5   1   0 19.4712 3.12991   2
  -5   1   0 11.3609 3.28207   3
  -5   1   0 14.6011 2.61845   4
   7  -1   0 82.9146 5.83392   2
   7  -1   0 78.7715 6.43911   3
   7  -1   0 90.4126 5.80459   2
   7  -1   0 94.8175 5.99742   4
  -7   1   0 93.1315 5.27012   2
  -7   1   0 89.4060 4.98736   4
  -7   1   0 86.8406 6.14320   3
   9  -1   0 9.32091 4.09723   4
   9  -1   0 8.65980 4.24511   2
   9  -1   0 4.33303 4.52937   3
   9  -1   0 10.7838 4.37985   2
  -9   1   0 12.8840 4.28259   3
  11  -1   0 10.4901 4.45128   4
  11  -1   0 7.33991 4.59851   2
  11  -1   0 13.3630 4.74187   2
  11  -1   0 4.83431 4.75350   3
 -11   1   0 3.90632 4.30520   3
 -13  -1   0 19.5237 4.47872   3
  13  -1   0 25.6298 5.44191   2
  13  -1   0 18.4509 5.63897   3
  13  -1   0 22.2714 5.57279   2
  13  -1   0 15.5608 5.13781   4
 -13   1   0 19.1677 4.78807   3
  15  -1   0 21.2322 5.75392   2
  15  -1   0 31.2631 6.70396   3
  15  -1   0 15.6409 5.82860   2
  15  -1   0 29.4873 6.03465   4
  15   1   0 34.1428 5.75855   3
  17  -1   0 29.7279 6.41396   2
 -17  -1   0 46.9308 6.05576   3
  17  -1   0 45.6562 7.57699   3
  17  -1   0 33.4254 7.22135   2
  17  -1   0 36.5452 6.82407   4
  17   1   0 37.6151 6.86133   3
  19  -1   0 3.85900 7.06010   4
  19  -1   0 0.98555 7.62120   3
  19  -1   0 11.1801 6.27527   2
  19  -1   0 8.12544 7.05400   2
  21  -1   0 -2.3859 8.46215   3
  21  -1   0 4.35556 7.97735   4
  21  -1   0 -1.1665 8.07777   2
  23  -1   0 1.26189 9.31274   2
  23  -1   0 8.94122 9.39694   3
  23  -1   0 -6.3641 8.44682   4
  25  -1   0 11.1342 10.4142   4
  25  -1   0 18.4226 10.8818   2
   0  -2   0 657.148 18.2579   3
   0  -2   0 661.614 18.0818   2
   0   2   0 671.949 18.0938   2
   0   2   0 653.484 18.1315   3
   2  -2   0 356.305 10.8545   2
   2  -2   0 359.304 10.9552   4
   2  -2   0 344.368 11.1298   3
   2  -2   0 348.648 10.3945   1
   2  -2   0 358.793 10.9951   2
   2  -2   0 349.876 10.5900   1
  -2   2   0 339.715 10.8939   3
  -2   2   0 369.445 10.7321   4
  -2   2   0 335.642 10.7066   2
  -2   2   0 360.582 10.9124   2
  -2   2   0 355.657 10.4847   1
  -2   2   0 349.315 10.5135   1
   4  -2   0 8.04049 3.63629   2
   4  -2   0 4.98406 3.37348   2
   4  -2   0 5.24932 3.21793   1
   4  -2   0 7.87217 3.51584   3
   4  -2   0 3.26590 3.32029   4
   4  -2   0 0.25345 2.88989   1
  -4   2   0 5.43915 2.88000   1
  -4   2   0 6.04536 3.28278   2
  -4   2   0 8.44986 2.80224   1
  -4   2   0 2.48588 2.74742   4
  -4   2   0 7.44589 3.19368   2
  -4   2   0 10.6124 3.20091   3
   6  -2   0 162.903 7.05983   1
   6  -2   0 162.259 7.69625   4
   6  -2   0 169.669 7.54165   2
   6  -2   0 160.784 6.70650   1
   6  -2   0 167.430 7.74377   2
   6  -2   0 161.827 8.01500   3
  -6   2   0 151.370 7.46406   3
  -6   2   0 169.327 6.84703   4
  -6   2   0 165.385 7.14927   2
  -6   2   0 165.903 6.81596   1
   8  -2   0 1.94122 4.22433   2
   8  -2   0 -0.2039 4.27143   2
   8  -2   0 0.55712 3.84314   4
   8  -2   0 3.33666 4.19072   3
  -8   2   0 3.90339 3.80605   3
  -8   2   0 0.03540 2.81303   4
  -8   2   0 1.56018 3.53089   2
  10  -2   0 10.2684 4.56305   4
  10  -2   0 5.53275 4.82235   3
  10  -2   0 2.92672 4.75382   2
  10  -2   0 13.2259 4.83713   2
 -10   2   0 10.0032 4.64650   3
 -10   2   0 4.63537 3.71817   2
  12  -2   0 59.8634 6.09202   2
  12  -2   0 54.4602 6.47923   2
  12  -2   0 58.4575 5.33023   1
  12  -2   0 61.2005 6.52349   3
  12  -2   0 56.9031 5.91185   4
  12  -2   0 66.1324 5.73097   1
 -12   2   0 52.3745 5.94321   3
 -12   2   0 34.8205 5.14384   2
  14  -2   0 82.9966 7.34789   2
  14  -2   0 83.6621 7.42588   4
  14  -2   0 77.6546 7.72883   2
  14  -2   0 88.7493 7.86075   3
  16  -2   0 5.07345 5.92923   2
  16  -2   0 8.09166 6.08378   4
  16  -2   0 6.45863 6.80706   3
  16  -2   0 4.89375 6.50905   2
  18  -2   0 36.0870 7.87850   2
  18  -2   0 27.3794 7.53824   4
  18  -2   0 37.8090 8.17736   3
  18  -2   0 29.0939 6.99139   2
  20  -2   0 4.54755 7.98715   2
  20  -2   0 7.91710 8.56922   3
  20  -2   0 1.07180 7.72193   4
  22  -2   0 -9.2217 8.65070   2
  22  -2   0 -1.1269 9.41804   3
  22  -2   0 -5.1895 8.70209   4
  24  -2   0 21.5766 10.2718   3
  24  -2   0 14.9960 9.86176   4
  24  -2   0 9.80510 10.6865   2
   1  -3   0 84.6183 5.09099   2
   1  -3   0 85.2924 5.53678   4
   1  -3   0 87.3043 5.55908   2
   1  -3   0 87.3782 5.95418   3
  -1   3   0 83.9435 5.39347   2
  -1   3   0 87.0426 5.30001   3
  -1   3   0 81.0172 5.11312   4
  -1   3   0 83.6030 4.94267   2
   3  -3   0 589.458 17.4194   2
   3  -3   0 574.839 17.4823   3
   3  -3   0 581.147 17.2254   2
   3  -3   0 584.219 17.3043   4
   3  -3   0 580.494 16.6891   1
  -3   3   0 592.905 17.1654   4
  -3   3   0 575.800 16.8106   1
  -3   3   0 583.915 17.2103   2
  -3   3   0 570.219 16.7832   1
  -3   3   0 591.538 17.2738   2
  -3   3   0 570.841 17.2107   3
   5  -3   0 251.726 10.2329   3
   5  -3   0 267.142 9.92470   4
   5  -3   0 257.535 9.80381   2
   5  -3   0 253.553 9.05837   1
   5  -3   0 252.250 9.51881   1
   5  -3   0 255.506 10.0243   2
  -5   3   0 267.136 9.13530   1
  -5   3   0 262.777 9.10202   1
  -5   3   0 251.715 9.35814   4
  -5   3   0 248.122 9.68056   2
  -5   3   0 251.042 9.68788   2
  -5   3   0 266.062 9.80009   3
   7  -3   0 148.408 8.52947   4
   7  -3   0 146.575 8.21158   2
   7  -3   0 149.528 8.52153   2
   7  -3   0 149.804 8.04200   1
   7  -3   0 147.368 8.89551   3
   7  -3   0 156.576 7.29763   1
  -7   3   0 145.129 7.42987   4
  -7   3   0 148.054 7.84555   2
  -7   3   0 147.072 7.74833   1
  -7   3   0 143.551 8.18020   3
   9  -3   0 505.756 16.4442   1
   9  -3   0 513.578 17.6035   3
   9  -3   0 532.594 17.2159   4
   9  -3   0 518.505 17.0119   2
   9  -3   0 519.644 16.2438   1
   9  -3   0 513.286 17.2608   2
  -9   3   0 510.098 17.2441   3
  -9   3   0 512.443 16.7856   2
  11  -3   0 -0.1310 4.76008   2
  11  -3   0 1.67242 4.42810   1
  11  -3   0 0.69753 4.61731   4
  11  -3   0 -3.9486 4.64672   3
  11  -3   0 3.15269 5.18213   2
 -11   3   0 -0.3981 4.65022   3
 -11   3   0 -6.7200 3.83223   2
  13  -3   0 125.326 8.81919   2
  13  -3   0 121.675 9.52664   2
  13  -3   0 131.233 10.3760   3
  13  -3   0 114.086 9.20600   4
  13  -3   0 112.195 8.17814   1
  15  -3   0 163.577 11.9261   3
  15  -3   0 136.610 10.5039   4
  15  -3   0 126.596 9.24079   1
  15  -3   0 142.289 10.7333   2
  17  -3   0 149.861 12.0159   4
  17  -3   0 163.894 12.9917   3
  19  -3   0 -2.4827 7.51181   4
  19  -3   0 -3.7080 7.59557   2
  19  -3   0 14.3849 8.71140   3
  21  -3   0 10.2651 8.83070   3
  21  -3   0 2.96116 8.61019   4
  21  -3   0 -3.3736 8.87517   2
  23  -3   0 20.8600 10.6016   3
  23  -3   0 11.8478 9.83803   4
  23  -3   0 20.0829 10.2735   2
  25  -3   0 -1.5493 10.9714   2
  25  -3   0 -17.118 10.4618   4
   0  -4   0 57.4713 5.07703   3
   0   4   0 56.8216 4.26822   2
   0   4   0 61.3152 4.21315   3
   2  -4   0 241.681 10.0615   3
   2  -4   0 250.817 9.15576   2
   2  -4   0 262.725 9.55426   4
   2  -4   0 199.691 8.98530   2
  -2   4   0 238.678 8.98518   2
  -2   4   0 243.651 9.15379   3
  -2   4   0 247.368 8.65289   1
  -2   4   0 260.987 9.16927   4
  -2   4   0 247.629 9.34116   2
   4  -4   0 208.679 9.38703   2
   4  -4   0 210.607 8.93118   1
   4  -4   0 210.160 8.89592   2
   4  -4   0 210.887 9.73952   3
   4  -4   0 206.738 9.57866   4
  -4   4   0 215.115 9.15883   2
  -4   4   0 216.326 9.09023   2
  -4   4   0 208.607 8.22716   1
  -4   4   0 212.134 9.00994   3
  -4   4   0 199.975 8.35134   1
  -4   4   0 193.143 8.58096   4
   6  -4   0 19.9258 4.24207   1
   6  -4   0 15.9940 5.01876   3
   6  -4   0 28.1481 5.24244   2
   6  -4   0 15.4990 4.89266   1
   6  -4   0 16.1162 5.52170   2
   6  -4   0 24.8873 5.20704   4
  -6   4   0 15.1100 4.24850   1
  -6   4   0 26.6173 4.93109   2
  -6   4   0 20.9262 4.42223   3
  -6   4   0 29.4709 4.52722   1
  -6   4   0 18.7225 4.05753   4
  -6   4   0 31.5302 5.13946   2
   8  -4   0 70.5859 6.62090   2
   8  -4   0 65.3750 6.82108   2
   8  -4   0 65.4833 6.58156   4
   8  -4   0 69.8315 6.33029   1
   8  -4   0 49.6571 6.36697   3
  -8   4   0 64.0982 5.90019   3
  -8   4   0 79.6460 6.06509   1
  -8   4   0 68.6672 6.12756   2
  10  -4   0 13.6440 5.32650   2
  10  -4   0 19.0818 5.36261   4
  10  -4   0 17.7663 5.19929   3
  10  -4   0 14.1647 5.02731   1
  10  -4   0 15.8948 6.17341   2
 -10   4   0 12.8283 4.81280   2
  12  -4   0 29.4511 6.20644   4
  12  -4   0 40.3059 6.94425   2
  12  -4   0 46.2139 6.27640   1
  12  -4   0 43.2775 6.73628   3
  12  -4   0 35.8503 6.29596   2
 -12   4   0 25.6174 5.36808   2
  14  -4   0 10.1716 6.45722   4
  14  -4   0 15.5267 5.95523   2
  14  -4   0 14.6866 6.15895   1
  14  -4   0 8.04598 6.70816   2
  14  -4   0 19.7423 6.98452   3
  16  -4   0 13.0323 7.67034   3
  16  -4   0 0.82157 6.44989   1
  16  -4   0 5.12474 6.87726   4
  16  -4   0 0.22471 7.41412   2
  16  -4   0 -0.9535 6.39416   2
  18  -4   0 -1.3116 8.20219   3
  18  -4   0 3.22489 8.12237   2
  18  -4   0 -15.024 7.21540   4
  20  -4   0 6.56153 8.90447   2
  20  -4   0 -9.8203 7.53896   1
  20  -4   0 3.47390 8.84532   4
  20  -4   0 -4.2830 8.77837   3
  22  -4   0 14.8112 9.94535   4
  22  -4   0 16.8410 10.2874   2
  22  -4   0 18.5606 10.1483   3
  24  -4   0 -23.605 10.5229   3
  24  -4   0 8.27654 10.6635   1
  24  -4   0 15.4271 11.3408   2
  24  -4   0 1.67821 10.2002   4
   1  -5   0 283.441 10.5905   2
   1  -5   0 287.780 11.0431   2
   1  -5   0 285.739 12.2092   3
  -1   5   0 307.403 10.7977   4
  -1   5   0 297.249 11.1372   2
  -1   5   0 285.369 10.7781   3
  -1   5   0 289.426 10.6822   2
   3  -5   0 2.69028 4.12376   2
   3  -5   0 -2.8756 3.33787   2
   3  -5   0 6.92459 5.26473   3
   3  -5   0 5.60911 4.76996   4
  -3   5   0 4.81817 3.77286   3
  -3   5   0 -0.4562 3.59066   4
  -3   5   0 -3.4355 4.27397   2
  -3   5   0 -4.7668 4.05724   2
  -3   5   0 -3.6330 3.74915   1
   5  -5   0 -1.4774 4.77259   4
   5  -5   0 5.05832 4.51691   2
   5  -5   0 12.2657 5.82815   3
   5  -5   0 4.48661 5.02985   2
  -5   5   0 8.31963 4.08829   1
  -5   5   0 10.8184 4.06849   1
  -5   5   0 2.35774 4.32127   2
  -5   5   0 2.79677 3.70103   4
  -5   5   0 4.88118 4.04312   3
  -5   5   0 1.28132 4.45522   2
   7  -5   0 -3.0102 4.72403   4
   7  -5   0 -3.9772 4.44310   2
   7  -5   0 13.0798 5.20668   1
   7  -5   0 0.24417 5.24998   2
   7  -5   0 -2.2767 5.30647   3
  -7   5   0 4.12571 4.01860   3
  -7   5   0 0.57020 4.12772   2
  -7   5   0 5.27122 4.65762   2
  -7   5   0 4.70627 4.24719   1
   9  -5   0 24.6876 6.10483   4
   9  -5   0 28.3656 5.91211   2
   9  -5   0 26.4653 6.70375   3
   9  -5   0 30.9102 6.08630   1
   9  -5   0 34.9488 6.79650   2
  -9   5   0 24.7774 5.35566   2
  -9   5   0 32.0914 5.71753   1
  11  -5   0 47.5432 7.28961   3
  11  -5   0 44.4529 7.24567   2
  11  -5   0 37.9815 6.80895   4
  11  -5   0 43.2379 6.52927   1
  11  -5   0 30.8095 6.38411   2
 -11   5   0 46.1288 6.23811   1
 -11   5   0 32.6766 5.56715   2
  13  -5   0 56.1713 8.46710   3
  13  -5   0 39.5057 6.99569   1
  13  -5   0 38.2944 7.57179   4
  13  -5   0 28.6965 7.36216   2
  13  -5   0 29.3702 6.75219   2
 -13   5   0 31.6997 6.01210   2
  15  -5   0 5.61147 7.98903   3
  15  -5   0 1.37101 7.66468   2
  15  -5   0 9.37663 7.23045   4
  15  -5   0 18.5519 7.24318   1
  15  -5   0 3.26457 6.64525   2
  17  -5   0 25.6860 9.06044   2
  17  -5   0 41.0472 9.69290   3
  17  -5   0 46.3850 8.82408   1
  17  -5   0 37.2718 8.86132   4
  19  -5   0 106.021 11.9769   2
  19  -5   0 121.587 12.2981   3
  19  -5   0 99.2835 11.3461   1
  19  -5   0 85.2602 11.0961   4
  21  -5   0 0.62057 9.18554   4
  21  -5   0 20.3921 10.2482   3
  21  -5   0 1.97043 9.78334   1
  21  -5   0 1.98413 9.85781   2
  23  -5   0 -7.3068 10.9577   3
  23  -5   0 12.6735 10.7327   4
  23  -5   0 27.8316 12.1895   1
  23  -5   0 13.2627 11.7645   2
   0  -6   0 115.284 9.43015   3
   0   6   0 121.367 7.18952   4
   0   6   0 104.602 6.95429   2
   0   6   0 103.831 6.96871   3
   0   6   0 113.298 7.72258   2
   2  -6   0 21.3982 4.64873   2
   2  -6   0 21.6158 5.17094   4
   2  -6   0 24.9913 5.20247   2
   2  -6   0 24.2221 6.13929   3
  -2   6   0 25.9349 4.28830   3
  -2   6   0 19.1584 4.15824   4
  -2   6   0 21.5201 4.27984   1
  -2   6   0 26.8401 4.95142   2
  -2   6   0 20.0890 4.74301   2
   4  -6   0 7.72481 4.34665   2
   4  -6   0 10.7372 5.91040   3
   4  -6   0 25.7045 5.46790   4
   4  -6   0 7.15117 2.76068   2
  -4   6   0 11.8870 4.11216   1
  -4   6   0 15.4529 4.11045   3
  -4   6   0 12.0697 4.72011   2
  -4   6   0 16.5323 5.02096   2
   6  -6   0 33.2573 6.90801   3
   6  -6   0 20.2843 6.44441   2
   6  -6   0 16.8757 6.26716   4
   6  -6   0 16.8424 5.39097   2
  -6   6   0 19.9848 5.29547   2
  -6   6   0 20.3086 6.09450   2
  -6   6   0 11.9722 5.19019   3
  -6   6   0 17.4627 4.76738   1
   8  -6   0 55.2540 7.22524   4
   8  -6   0 67.3395 7.57519   2
   8  -6   0 76.8985 7.23393   1
   8  -6   0 54.1950 6.69103   2
   8  -6   0 76.4637 8.25669   3
  -8   6   0 60.2584 7.01325   2
  -8   6   0 51.4823 6.29201   2
  -8   6   0 65.0054 6.51201   1
  10  -6   0 87.3109 8.30319   1
  10  -6   0 86.7609 8.72368   3
  10  -6   0 67.3944 8.01785   4
  10  -6   0 59.8795 7.15594   2
  10  -6   0 101.904 9.23776   2
 -10   6   0 68.7077 7.20569   2
 -10   6   0 86.6022 7.64063   1
  12  -6   0 5.67413 7.04064   1
  12  -6   0 3.41847 7.19549   2
  12  -6   0 5.62194 5.77897   2
  12  -6   0 0.36412 7.19395   3
  12  -6   0 9.26206 6.98028   4
 -12   6   0 8.84352 6.31369   1
 -12   6   0 2.72041 5.19709   2
  14  -6   0 28.5303 8.40214   4
  14  -6   0 38.6109 8.97574   3
  14  -6   0 47.8390 8.89178   1
  14  -6   0 19.3189 6.87017   2
  14  -6   0 28.8751 8.43980   2
  16  -6   0 20.4632 9.38954   3
  16  -6   0 14.1041 8.79423   1
  16  -6   0 8.94702 8.79021   2
  16  -6   0 8.12249 8.30000   4
  18  -6   0 63.6324 11.0370   1
  18  -6   0 45.0479 10.4396   2
  18  -6   0 55.0149 10.5033   4
  18  -6   0 65.5050 11.1249   3
  20  -6   0 21.4883 10.8977   1
  20  -6   0 6.62212 9.50833   4
  20  -6   0 4.72431 10.3015   2
  20  -6   0 7.61215 9.95190   3
  22  -6   0 6.15093 10.7478   3
  22  -6   0 -7.6725 10.3798   4
   1  -7   0 10.7183 6.43799   3
  -1   7   0 0.96362 4.52707   2
   1   7   0 -0.4243 3.60892   3
  -1   7   0 -5.1870 3.69448   4
  -1   7   0 3.54545 4.91482   2
  -1   7   0 0.38042 3.81257   3
   3  -7   0 11.5652 5.53991   4
   3  -7   0 12.9441 5.29166   2
   3  -7   0 19.4624 6.56995   3
   3  -7   0 8.87719 4.51037   2
  -3   7   0 14.7607 5.04692   2
  -3   7   0 13.8001 4.36308   1
  -3   7   0 9.50289 5.22449   2
  -3   7   0 11.5132 4.41569   3
   5  -7   0 36.7713 7.19235   3
   5  -7   0 23.4442 5.39873   2
   5  -7   0 19.8478 6.17863   4
  -5   7   0 29.2710 5.74319   2
  -5   7   0 24.9770 4.82260   1
  -5   7   0 28.1263 6.17724   2
   7  -7   0 2.34672 6.07891   2
   7  -7   0 6.03841 6.21027   4
   7  -7   0 1.29965 5.25447   2
   7  -7   0 4.46235 6.91697   3
  -7   7   0 9.35327 5.26132   1
  -7   7   0 1.16010 5.11234   2
  -7   7   0 4.31132 5.74374   2
   9  -7   0 -0.6799 7.35070   3
   9  -7   0 -3.5078 5.22680   2
   9  -7   0 8.82986 6.74631   4
   9  -7   0 -4.1229 5.85076   2
  -9   7   0 -6.5849 5.18828   2
  -9   7   0 -1.7035 5.91375   1
  -9   7   0 -1.3600 5.95399   2
  11  -7   0 15.5883 7.13627   2
  11  -7   0 2.63732 5.91038   2
  11  -7   0 14.1816 7.35575   4
  11  -7   0 20.2398 7.55633   1
  11  -7   0 9.80870 8.27766   3
 -11   7   0 13.8037 5.90043   2
 -11   7   0 15.5057 7.19973   1
  13  -7   0 57.2923 9.31852   1
  13  -7   0 24.9092 7.44656   2
  13  -7   0 31.9833 8.57482   4
  13  -7   0 48.8107 8.51373   2
  13  -7   0 42.4221 9.78556   3
 -13   7   0 20.3289 6.50505   2
 -13   7   0 51.7348 8.13094   1
  15  -7   0 9.23934 8.86489   1
  15  -7   0 -1.9589 7.76417   2
  15  -7   0 -2.5161 9.37999   3
  15  -7   0 12.1892 8.70759   4
  17  -7   0 -12.625 9.46592   3
  17  -7   0 13.2719 8.70331   2
  17  -7   0 -2.4421 9.63521   1
  17  -7   0 7.76909 9.14864   4
  19  -7   0 9.77382 10.4920   1
  19  -7   0 7.00900 10.2734   4
  19  -7   0 -1.3943 10.3248   3
  21  -7   0 2.54366 10.9628   4
  21  -7   0 -10.310 11.1360   1
  21  -7   0 -11.333 11.7525   3
   0   8   0 239.307 10.6967   4
   0   8   0 224.869 10.4587   3
   0   8   0 219.628 10.9717   2
   0   8   0 228.703 11.4603   2
   2  -8   0 36.8546 5.84029   2
   2  -8   0 41.6012 6.42579   4
  -2   8   0 43.5776 6.95708   2
  -2   8   0 51.6439 6.94443   2
  -2   8   0 39.9924 5.77312   3
   4  -8   0 157.858 10.8163   4
   4  -8   0 123.028 8.96272   2
   4  -8   0 147.809 10.7207   3
  -4   8   0 136.144 9.77372   2
  -4   8   0 113.831 9.46479   2
   6  -8   0 -0.6547 2.38822   2
   6  -8   0 3.74806 6.29865   4
   6  -8   0 8.41402 7.49406   3
  -6   8   0 4.30799 6.61643   2
  -6   8   0 9.13647 5.43932   1
  -6   8   0 7.12500 5.99085   2
   8  -8   0 17.5354 7.36472   4
   8  -8   0 13.1392 6.47575   2
   8  -8   0 30.8605 8.48374   3
  -8   8   0 14.8186 6.58954   2
  -8   8   0 14.8814 7.12872   2
  -8   8   0 15.1978 6.27287   1
  10  -8   0 31.4489 8.52993   4
  10  -8   0 40.1362 9.27684   3
  10  -8   0 38.9639 7.62475   2
  10  -8   0 14.1212 11.1745   2
 -10   8   0 11.5563 6.29998   2
 -10   8   0 39.9201 8.06606   1
  12  -8   0 9.46815 7.36735   2
  12  -8   0 15.4304 9.10513   3
  12  -8   0 -2.6128 7.52017   2
  12  -8   0 -3.4643 8.50184   1
  12  -8   0 13.4177 8.65955   4
  14  -8   0 16.8176 9.31388   4
  14  -8   0 16.3346 9.92507   3
  14  -8   0 8.21732 9.60801   1
  16  -8   0 19.3029 10.5267   1
  16  -8   0 -3.1432 10.4961   3
  16  -8   0 23.8516 10.3369   4
 -16   8   0 13.8181 8.67806   1
  18  -8   0 53.1560 12.4448   3
  18  -8   0 42.5766 12.2470   1
  18  -8   0 23.9429 11.1220   4
  20  -8   0 14.1203 11.4069   4
  20  -8   0 8.68299 12.4638   1
   1   9   0 58.9501 7.18160   2
  -1   9   0 48.6533 7.41837   2
  -1   9   0 56.6367 7.87268   2
   1   9   0 57.3032 7.30228   2
   3  -9   0 19.6466 6.12703   2
   3  -9   0 7.01502 6.58404   4
  -3   9   0 17.6865 7.40437   2
  -3   9   0 23.1925 6.63905   2
  -3   9   0 15.1763 5.26765   1
   5  -9   0 -3.9434 5.59465   2
   5  -9   0 11.1328 7.83042   3
   5  -9   0 9.90187 7.00013   4
  -5   9   0 7.90062 5.87042   1
  -5   9   0 1.13908 6.29179   2
  -5   9   0 5.31059 7.17450   2
   7  -9   0 8.22917 7.41668   4
   7  -9   0 9.77615 8.53913   3
  -7   9   0 -4.7645 7.32831   2
  -7   9   0 -0.0144 6.20294   1
   9  -9   0 15.7223 9.07888   3
   9  -9   0 22.0055 8.54209   4
  -9   9   0 14.4488 7.86876   1
  11  -9   0 -20.789 8.64899   3
  11  -9   0 -6.7339 8.57939   4
 -11   9   0 -17.886 8.43389   1
  13  -9   0 8.36769 9.50393   1
  13  -9   0 -5.9450 9.46636   3
  13  -9   0 9.26796 9.68037   4
 -13   9   0 6.75955 9.21214   1
  15  -9   0 3.41863 10.4540   3
  15  -9   0 17.9461 10.2594   4
 -15   9   0 -7.3891 9.13464   1
  17  -9   0 8.06179 11.5864   1
  17  -9   0 18.9687 11.1965   4
  17  -9   0 14.0941 11.4321   3
  19  -9   0 -9.8954 10.9149   4
   0  10   0 -1.3326 7.07950   2
   0  10   0 1.51063 7.09134   2
  -2  10   0 127.375 10.8755   2
  -4  10   0 101.999 10.5647   2
  -4  10   0 72.8755 8.00288   1
   6 -10   0 -0.1319 7.73742   4
  -6  10   0 2.97438 8.51275   2
   8 -10   0 43.3916 9.76129   4
  -8  10   0 46.0407 9.37557   2
  10 -10   0 -3.3715 9.05370   4
 -10  10   0 4.82591 9.37601   1
  12 -10   0 13.5960 9.83913   3
  12 -10   0 1.97212 10.0871   4
 -12  10   0 12.1907 9.98958   1
  14 -10   0 20.1392 11.1446   4
 -14  10   0 16.0996 10.4039   1
  16 -10   0 3.77854 10.6750   4
  16 -10   0 4.24619 10.9913   1
 -16  10   0 -24.187 10.4378   1
  -1  11   0 43.8093 9.43374   2
   1  11   0 47.0403 9.60301   2
  -3  11   0 12.0528 6.77222   1
  -3  11   0 -14.302 8.62676   2
   5 -11   0 25.0749 8.69909   4
  -5  11   0 3.07446 9.15966   2
  -5  11   0 20.8144 8.05816   1
   7 -11   0 7.54578 8.83045   4
  -7  11   0 -10.249 8.96016   2
  -7  11   0 7.27852 9.08758   1
   9 -11   0 5.75752 9.73027   4
  -9  11   0 27.6334 10.5114   1
  11 -11   0 6.51068 10.0143   4
 -11  11   0 17.7271 10.6049   1
  13 -11   0 20.6663 11.3251   4
 -13  11   0 11.9716 11.3596   1
  15 -11   0 -24.245 10.4070   4
 -15  11   0 16.1491 11.9244   1
   0  12   0 0.46659 9.14091   2
  -2  12   0 0.05819 9.81245   2
  -4  12   0 -3.5550 10.0665   2
  -4  12   0 16.4038 8.30449   1
  -6  12   0 22.2489 9.75033   1
   8 -12   0 7.61357 10.7184   4
  -8  12   0 27.9613 10.6657   1
  10 -12   0 -4.6306 10.2352   4
 -10  12   0 8.36326 10.7927   1
  12 -12   0 0.83638 11.4378   4
 -12  12   0 -1.3275 11.6990   1
  -1  13   0 -7.3460 10.4299   2
   1  13   0 -2.4000 10.1425   2
  -3  13   0 2.19697 10.7501   2
  -7  13   0 16.9880 11.1895   1
  24   0  -1 -1.7405 9.47086   3
  22   0  -1 -3.4002 8.17634   3
  20   0  -1 7.03850 7.35865   3
  18   0  -1 -0.2443 6.87139   3
 -16   0   1 -2.5682 4.54652   3
  16   0  -1 -0.0612 5.96925   3
  14   0  -1 0.48255 5.19268   3
 -14   0   1 4.63931 4.15860   3
  12   0  -1 10.1159 4.80279   3
 -12   0   1 5.28967 3.89503   3
 -10   0   1 -1.0637 3.71403   3
  10   0  -1 -2.5917 4.10700   3
  -8   0   1 1.19769 3.03942   3
   8   0  -1 1.23737 3.19094   3
  -6   0   1 -2.1267 2.65841   3
   6   0  -1 1.63683 2.97400   3
  -4   0   1 -2.0474 2.03110   3
   4   0  -1 2.01489 2.28255   3
  -2   0   1 -0.5048 0.90438   3
   2   0  -1 -0.8107 1.10782   3
   0   0  -1 1.21969 0.65874   1
   0   0   1 0.31737 0.63650   1
   0   0  -1 0.37047 0.64514   1
   0   0  -1 -1.3035 0.77601   2
   0   0   1 -0.2372 0.73621   1
  -2   0  -1 -3.5401 1.54160   2
  -2   0  -1 -0.7534 1.64026   3
   2   0   1 -1.8861 1.51190   2
  -2   0  -1 -1.6319 1.21568   4
  -4   0  -1 -2.5141 2.44291   3
   4   0   1 -4.7871 2.84766   3
   4   0   1 -1.5091 2.28575   4
   6   0   1 -0.1673 3.04763   3
  -6   0  -1 -2.2793 2.76553   3
  -8   0  -1 1.26877 3.41167   3
   8   0   1 0.57007 3.66406   3
 -10   0  -1 -1.0574 4.01512   3
  10   0   1 6.47106 4.53539   3
  12   0   1 -1.7313 4.64676   3
 -12   0  -1 1.20538 4.90881   3
 -14   0  -1 -1.6525 4.40998   3
  14   0   1 -4.8997 5.52505   3
 -16   0  -1 1.11771 5.42251   3
  16   0   1 -2.0506 6.16074   3
  18   0   1 -15.668 7.06984   3
  25  -1  -1 2.57150 10.4219   3
  25  -1  -1 5.84712 10.7956   2
  23  -1  -1 -3.8321 8.25650   3
  23  -1  -1 4.44624 8.45266   2
  23  -1  -1 7.43984 8.44681   4
  21  -1  -1 30.1821 8.72359   3
  21  -1  -1 16.3473 8.36078   4
  19  -1  -1 53.0428 8.61501   3
  19   1  -1 40.2044 7.44697   3
  17  -1  -1 68.3979 8.20280   3
  17  -1  -1 51.2252 7.35726   2
 -17  -1   1 67.5229 6.58438   3
  15  -1  -1 47.1935 6.45023   2
 -15  -1   1 51.5503 5.68325   3
  15  -1  -1 60.2155 6.45578   2
  15  -1  -1 61.1836 7.30151   3
 -15   1   1 52.5500 7.35586   3
  13  -1  -1 9.65765 4.67532   4
  13  -1  -1 11.9611 4.91206   2
  13  -1  -1 8.67647 5.01357   2
  13  -1  -1 12.8787 5.22546   3
 -13   1   1 2.58939 4.69724   3
  13   1  -1 4.78985 4.53753   3
  11  -1  -1 -0.1569 4.85050   3
  11  -1  -1 0.75505 4.08783   4
  11  -1  -1 2.62899 4.47935   2
  11  -1  -1 1.96198 4.27436   2
 -11   1   1 1.39521 4.02130   3
   9  -1  -1 5.56366 3.54518   4
   9  -1  -1 3.98026 3.72335   2
   9  -1  -1 7.45060 4.00466   2
   9  -1  -1 -1.5637 3.93791   3
  -9   1   1 -2.5893 3.58270   3
   7  -1  -1 8.34601 3.38747   2
   7  -1  -1 9.52057 3.23778   2
   7  -1  -1 4.55371 3.48199   3
   7  -1  -1 6.37390 3.10251   4
  -7   1   1 9.42152 3.18644   3
  -7   1   1 9.78749 2.77523   2
  -7   1   1 8.65200 2.37381   4
   5  -1  -1 12.1487 3.13104   2
   5  -1  -1 21.7914 3.10309   2
   5  -1  -1 15.9335 2.98770   4
   5  -1  -1 22.0255 2.84197   1
   5  -1  -1 20.0786 3.48006   3
  -5   1   1 20.7640 3.15816   3
  -5   1   1 18.1932 2.43495   4
  -5   1   1 24.1528 2.92026   2
  -5   1   1 20.8087 3.03044   2
   3  -1  -1 925.757 25.1894   1
   3  -1  -1 940.643 25.4004   2
   3  -1  -1 953.848 25.1941   1
   3  -1  -1 950.328 25.3885   4
   3  -1  -1 952.565 25.4519   2
   3  -1  -1 930.821 25.6093   3
  -3   1   1 943.881 25.3549   2
  -3   1   1 954.697 25.1700   1
  -3   1   1 917.846 25.5094   3
  -3   1   1 949.820 25.4105   2
  -3   1   1 926.522 25.3290   4
   1  -1  -1 36.5225 2.15321   2
   1  -1  -1 51.4094 2.30544   1
   1  -1  -1 51.3882 2.49973   4
   1  -1  -1 51.1080 2.58587   2
   1  -1  -1 48.0079 2.69946   3
   1  -1  -1 50.1675 2.37722   1
  -1   1   1 50.7615 2.62175   2
  -1   1   1 47.9261 2.47282   4
  -1   1   1 50.5099 2.61052   3
  -1   1   1 50.3706 2.39825   1
  -1   1   1 50.0021 2.36983   1
  -1   1   1 50.2357 2.46533   2
   1  -1   1 1045.66 28.2036   1
   1  -1   1 1096.82 28.4070   4
   1  -1   1 1052.25 28.2470   1
   1  -1   1 1056.14 28.3904   2
  -1   1  -1 1073.69 28.4137   2
  -1   1  -1 1052.44 28.2279   1
  -1   1  -1 1096.59 28.3962   4
  -1   1  -1 1028.01 28.4939   3
  -1   1  -1 1082.00 28.2568   1
   3  -1   1 325.407 10.0123   2
   3  -1   1 310.591 9.62752   1
   3  -1   1 322.647 10.0001   4
   3  -1   1 316.181 9.56637   1
   3  -1   1 314.745 10.4582   3
  -3   1  -1 317.141 9.65160   1
  -3   1  -1 336.003 10.0447   2
  -3   1  -1 310.989 10.0382   3
  -3   1  -1 329.391 9.75344   4
  -3   1  -1 310.660 9.48593   1
   5  -1   1 158.349 7.13001   2
   5  -1   1 158.069 7.57627   3
   5  -1   1 169.742 7.24073   4
  -5   1  -1 159.533 6.41601   4
  -5   1  -1 170.314 6.92723   2
  -5   1  -1 167.214 7.31645   3
   7  -1   1 20.1777 3.72676   4
   7  -1   1 23.6281 4.17382   2
   7  -1   1 23.4616 4.21659   3
  -7   1  -1 9.84479 2.69551   4
  -7   1  -1 24.3281 3.76328   3
  -7   1  -1 20.1125 3.49916   2
   9  -1   1 281.427 11.2879   3
   9  -1   1 257.856 10.6850   2
   9  -1   1 264.935 10.6485   4
  -9   1  -1 273.810 10.8962   3
  -9   1  -1 264.198 10.0519   2
  11  -1   1 60.0214 6.24909   3
  11  -1   1 68.7475 5.86961   4
  11  -1   1 64.7589 6.14793   2
  11  -1   1 60.4325 6.05469   2
 -11   1  -1 64.1039 5.89663   3
  13  -1   1 32.1220 5.79245   2
  13  -1   1 33.9862 5.65393   4
  13  -1   1 26.1871 5.53001   2
  13  -1   1 44.7168 6.40328   3
 -13   1  -1 41.1165 5.73544   3
  15  -1   1 28.1031 6.15440   2
 -15  -1  -1 31.0306 5.30642   3
  15  -1   1 26.4298 5.91505   4
  15  -1   1 47.5055 6.55194   2
  15  -1   1 19.3114 6.88101   3
  17  -1   1 46.8503 7.25790   2
  17  -1   1 53.1777 7.52763   4
  17  -1   1 40.9314 7.17763   2
  17  -1   1 62.4377 8.20028   3
  19  -1   1 45.0002 8.10012   4
  19  -1   1 31.3558 9.14085   3
  19  -1   1 36.1655 8.54774   2
  21  -1   1 12.2552 8.98335   2
  21  -1   1 7.56879 8.10235   4
  25  -1   1 15.3696 11.0206   2
  26  -2  -1 14.3230 11.8212   2
  26  -2  -1 8.61736 12.1376   3
  26  -2  -1 15.2950 11.5697   4
  24  -2  -1 11.3186 9.70638   4
  24  -2  -1 2.02429 9.38964   3
  24  -2  -1 -2.7405 9.21751   2
  22  -2  -1 2.25593 8.30977   2
  22  -2  -1 7.68013 9.08093   3
  22  -2  -1 15.9402 8.88553   4
  20  -2  -1 37.7509 8.93794   3
  20  -2  -1 22.4831 8.15548   2
  20  -2  -1 32.9979 8.63977   4
  18  -2  -1 -3.6341 7.65620   3
  18  -2  -1 3.97843 6.12179   2
  18  -2  -1 5.27566 7.07315   2
  18  -2  -1 0.53729 6.85930   4
  16  -2  -1 7.87827 6.41746   2
  16  -2  -1 7.90122 5.92197   2
  16  -2  -1 6.44576 6.80877   3
  16  -2  -1 11.7810 5.91119   4
  14  -2  -1 65.4860 7.26430   3
  14  -2  -1 51.6606 6.15671   2
  14  -2  -1 57.5142 6.82000   2
  14  -2  -1 57.3911 6.36107   4
  12  -2  -1 551.663 18.1608   2
  12  -2  -1 573.540 18.8136   3
  12  -2  -1 523.082 17.8747   4
  12  -2  -1 551.940 17.8152   2
 -12   2   1 545.391 18.3499   3
  10  -2  -1 7.51721 4.51033   2
  10  -2  -1 12.0120 4.50658   4
  10  -2  -1 4.84272 4.82035   2
  10  -2  -1 18.4580 5.35288   3
 -10   2   1 7.81933 4.13283   3
 -10   2   1 14.1144 4.09525   2
   8  -2  -1 168.434 7.32669   1
   8  -2  -1 147.803 7.22796   1
   8  -2  -1 171.621 8.29683   2
   8  -2  -1 167.848 8.12338   2
   8  -2  -1 160.038 7.92285   4
   8  -2  -1 172.580 8.71562   3
  -8   2   1 159.446 7.12528   4
  -8   2   1 165.431 7.50010   2
  -8   2   1 175.936 8.20030   3
   6  -2  -1 76.0606 5.95627   2
   6  -2  -1 76.1055 5.03929   1
   6  -2  -1 83.5800 6.38227   3
   6  -2  -1 73.5707 5.69411   4
   6  -2  -1 75.7255 4.98398   1
   6  -2  -1 79.2798 5.67619   2
  -6   2   1 78.0119 5.23957   2
  -6   2   1 79.4577 5.72355   3
  -6   2   1 68.1482 5.05808   1
  -6   2   1 76.9514 5.50845   2
  -6   2   1 70.3539 4.53663   1
  -6   2   1 84.2495 4.96770   4
   4  -2  -1 591.622 17.0549   4
   4  -2  -1 569.499 16.6626   1
   4  -2  -1 575.266 17.2878   3
   4  -2  -1 578.941 17.1305   2
   4  -2  -1 584.226 16.9673   2
   4  -2  -1 583.799 16.5985   1
  -4   2   1 596.567 17.0111   2
  -4   2   1 596.301 17.1851   3
  -4   2   1 585.105 16.9561   2
  -4   2   1 569.184 16.5234   1
  -4   2   1 597.720 16.8543   4
  -4   2   1 583.773 16.5965   1
   2  -2  -1 67.0118 3.64614   1
   2  -2  -1 58.8796 4.44560   2
   2  -2  -1 65.8937 4.02622   3
   2  -2  -1 59.3495 3.74324   4
   2  -2  -1 57.9195 4.20645   2
  -2   2   1 56.3369 4.39259   3
  -2   2   1 49.7041 4.19588   2
  -2   2   1 53.9830 4.07917   2
  -2   2   1 53.5559 3.92246   1
  -2   2   1 60.4241 3.85110   1
  -2   2   1 52.2983 4.01984   4
   0  -2   1 138.711 5.42497   4
   0  -2   1 130.665 5.23528   2
   0  -2   1 136.579 5.45726   2
   0   2  -1 132.063 5.58757   2
   0   2  -1 128.864 5.23196   2
   0   2  -1 137.357 5.32806   4
   0   2  -1 128.213 5.67836   3
   0   2   1 130.482 5.11302   2
   0   2   1 140.079 5.18922   2
   0   2   1 139.192 5.09211   4
   2  -2   1 128.699 5.93986   1
   2  -2   1 132.184 7.00439   3
   2  -2   1 140.255 6.11999   2
   2  -2   1 135.184 6.12151   4
   2  -2   1 137.240 5.46908   1
   2  -2   1 135.721 6.30416   2
  -2   2  -1 136.127 6.25021   3
  -2   2  -1 132.041 5.80467   4
  -2   2  -1 138.217 5.48510   1
  -2   2  -1 129.476 6.28793   2
  -2   2  -1 135.564 5.65793   1
   4  -2   1 72.0585 5.91221   2
   4  -2   1 81.3854 5.45189   3
   4  -2   1 75.8064 5.69872   2
   4  -2   1 68.0983 5.03283   1
   4  -2   1 80.1850 5.04811   4
   4  -2   1 70.5983 4.77588   1
  -4   2  -1 74.7511 5.50746   2
  -4   2  -1 62.0624 4.87000   1
  -4   2  -1 67.2132 4.86246   4
  -4   2  -1 72.3302 4.72408   1
  -4   2  -1 74.3833 5.73265   3
   6  -2   1 33.9279 4.51279   2
   6  -2   1 36.6224 4.19838   1
   6  -2   1 35.8139 4.59272   2
   6  -2   1 48.9699 4.90868   3
   6  -2   1 37.4886 4.38571   4
  -6   2  -1 31.9937 3.49119   1
  -6   2  -1 42.2638 4.12864   1
  -6   2  -1 28.9557 3.44184   4
  -6   2  -1 33.1574 4.17022   3
  -6   2  -1 38.2921 4.14280   2
   8  -2   1 102.287 8.38906   3
   8  -2   1 81.1103 6.29980   4
   8  -2   1 87.6201 6.65698   2
   8  -2   1 88.6735 6.68546   1
   8  -2   1 89.1092 7.31407   2
  -8   2  -1 87.7874 6.23509   4
  -8   2  -1 85.7497 6.63300   2
  -8   2  -1 90.7637 7.26051   3
  10  -2   1 120.193 8.48376   2
  10  -2   1 125.200 8.19387   2
  10  -2   1 118.087 9.22043   3
  10  -2   1 118.017 8.25824   4
 -10   2  -1 117.023 8.36055   3
 -10   2  -1 114.941 7.35798   2
  12  -2   1 49.7070 6.51355   2
  12  -2   1 71.4066 6.49524   4
  12  -2   1 77.2782 7.43374   3
  12  -2   1 58.5669 6.81901   2
 -12   2  -1 53.2145 6.23081   3
 -12   2  -1 34.3788 5.08309   2
  14  -2   1 52.8633 6.91947   2
  14  -2   1 57.0650 7.48942   3
  14  -2   1 46.0053 6.81679   2
  14  -2   1 43.6782 6.43380   4
  16  -2   1 12.7638 6.22769   4
  16  -2   1 33.3611 7.22575   2
  16  -2   1 20.2524 6.62754   2
  16  -2   1 41.3316 7.91041   3
  18  -2   1 26.4764 7.78800   2
  18  -2   1 44.0560 8.20455   4
  18  -2   1 52.4585 8.37942   2
  18  -2   1 41.6955 8.68834   3
  20  -2   1 17.4136 8.60431   4
  20  -2   1 12.8866 8.88738   2
  20  -2   1 27.4439 9.28121   3
  22  -2   1 -4.0600 9.60255   2
  22  -2   1 -5.9679 8.66642   4
  24  -2   1 25.2107 11.0489   2
  24  -2   1 9.77402 10.3363   4
  25  -3  -1 -0.8928 10.2659   4
  25  -3  -1 4.07723 10.6250   3
  25  -3  -1 8.81300 10.9811   2
  23  -3  -1 6.33604 9.52336   2
  23  -3  -1 10.4607 10.0151   3
  23  -3  -1 23.0634 9.70242   4
  21  -3  -1 -13.459 7.87069   4
  21  -3  -1 -6.7706 8.46880   2
  21  -3  -1 2.15753 8.87670   3
  19  -3  -1 57.9382 9.31581   3
  19  -3  -1 50.6031 9.15213   4
  19  -3  -1 33.7341 8.67085   2
  17  -3  -1 6.85012 6.26669   2
  17  -3  -1 11.9455 5.88262   1
  17  -3  -1 -8.2812 6.82145   2
  17  -3  -1 10.5867 7.80828   3
  17  -3  -1 -0.4003 6.52874   4
  15  -3  -1 7.34952 6.66890   3
  15  -3  -1 -4.7617 5.60940   4
  15  -3  -1 0.64220 5.62193   2
  15  -3  -1 -2.7871 6.31620   2
  13  -3  -1 14.6590 5.35809   2
  13  -3  -1 8.96488 5.47035   4
  13  -3  -1 11.0477 5.84939   2
  13  -3  -1 7.29495 5.80560   3
 -13   3   1 8.06703 4.41292   2
  11  -3  -1 4.54828 5.35796   2
  11  -3  -1 11.8748 4.89971   2
  11  -3  -1 12.3144 5.33419   3
  11  -3  -1 12.5596 4.34559   1
  11  -3  -1 7.30835 4.71738   4
 -11   3   1 9.39779 4.20077   3
 -11   3   1 8.91863 4.13984   2
   9  -3  -1 8.07086 4.34722   1
   9  -3  -1 -3.5677 4.82650   3
   9  -3  -1 3.77441 4.61981   2
   9  -3  -1 -6.7175 3.69307   1
   9  -3  -1 1.65412 4.45775   4
   9  -3  -1 0.53467 5.08074   2
  -9   3   1 1.74809 4.02808   3
  -9   3   1 -0.6429 4.00003   2
  -9   3   1 5.83993 4.32942   2
   7  -3  -1 110.893 7.23174   2
   7  -3  -1 103.922 6.95855   1
   7  -3  -1 97.5333 8.25800   3
   7  -3  -1 112.231 6.36615   1
   7  -3  -1 102.625 7.59753   2
   7  -3  -1 97.9876 7.50439   4
  -7   3   1 115.750 7.34175   3
  -7   3   1 109.421 6.31642   4
  -7   3   1 107.677 6.85278   2
  -7   3   1 111.132 6.12854   1
  -7   3   1 106.692 7.23087   2
  -7   3   1 105.521 6.62294   1
   5  -3  -1 377.938 12.3327   1
   5  -3  -1 377.240 12.5539   2
   5  -3  -1 395.242 12.6550   4
   5  -3  -1 384.484 12.8410   2
   5  -3  -1 378.411 11.9851   1
   5  -3  -1 373.244 13.2186   3
  -5   3   1 391.039 12.0340   1
  -5   3   1 388.786 12.0512   1
  -5   3   1 372.693 12.2935   4
  -5   3   1 390.332 12.8149   3
  -5   3   1 392.940 12.6198   2
  -5   3   1 382.473 12.5931   2
   3  -3  -1 2560.87 69.8212   1
   3  -3  -1 2632.07 70.4355   3
   3  -3  -1 2684.56 70.3188   4
   3  -3  -1 2688.28 70.3776   2
   3  -3  -1 2682.31 70.4083   2
  -3   3   1 2682.27 70.2945   4
  -3   3   1 2636.92 70.3490   2
  -3   3   1 2665.32 70.0001   1
  -3   3   1 2675.00 70.4140   2
  -3   3   1 2607.71 70.3304   3
  -3   3   1 2575.84 69.9206   1
   1  -3  -1 424.011 12.6510   2
   1  -3  -1 419.638 12.9964   3
   1  -3  -1 412.949 12.8083   2
   1  -3  -1 419.361 12.6864   4
   1   3  -1 409.783 12.5014   3
  -1   3   1 425.061 12.6119   4
  -1   3   1 413.219 12.6664   2
  -1   3   1 410.778 12.6940   3
  -1   3   1 429.330 12.7738   2
   1  -3   1 66.9060 5.17993   4
   1  -3   1 60.0122 4.96940   2
   1  -3   1 69.8092 5.28381   3
   1  -3   1 61.2756 4.96590   2
  -1   3  -1 74.0347 4.53073   3
  -1   3  -1 62.9996 4.77776   2
  -1   3  -1 66.4508 5.38997   2
  -1   3  -1 69.1973 4.80579   4
   3  -3   1 316.778 10.5193   2
   3  -3   1 297.720 11.2691   3
   3  -3   1 284.468 9.69144   1
   3  -3   1 299.141 10.6828   4
   3  -3   1 308.199 10.7286   2
   3  -3   1 289.075 10.2115   1
  -3   3  -1 291.735 9.79964   1
  -3   3  -1 302.244 9.84542   1
  -3   3  -1 300.424 10.4255   2
  -3   3  -1 327.397 10.7300   2
  -3   3  -1 288.675 10.4608   3
  -3   3  -1 306.111 10.1425   4
   5  -3   1 33.1940 3.87317   1
   5  -3   1 34.8143 4.46845   1
   5  -3   1 30.3993 4.58840   4
   5  -3   1 30.9508 4.55941   2
   5  -3   1 41.2104 5.00156   2
   5  -3   1 37.4753 5.13453   3
  -5   3  -1 34.9646 4.23734   3
  -5   3  -1 31.7797 3.64106   4
  -5   3  -1 30.7068 3.72580   1
  -5   3  -1 43.7652 4.71602   2
  -5   3  -1 33.5267 4.12200   1
   7  -3   1 2.76239 4.65417   2
   7  -3   1 4.23430 3.80718   1
   7  -3   1 3.09347 4.26672   1
   7  -3   1 7.72323 5.03498   2
   7  -3   1 5.24174 4.89999   4
   7  -3   1 5.58929 5.10391   3
  -7   3  -1 4.68170 3.43547   4
  -7   3  -1 6.06669 4.29934   2
  -7   3  -1 3.89816 4.32943   1
  -7   3  -1 3.14518 4.02179   3
   9  -3   1 25.5930 5.73879   2
   9  -3   1 11.5836 5.29236   2
   9  -3   1 13.7810 5.55953   3
   9  -3   1 13.9305 5.08113   4
   9  -3   1 11.7955 4.34294   1
   9  -3   1 18.5717 4.87800   1
  -9   3  -1 13.2404 4.42882   3
  -9   3  -1 19.4582 4.63088   2
  11  -3   1 9.85034 5.94451   2
  11  -3   1 7.21473 5.66918   2
  11  -3   1 18.4410 5.99382   3
  11  -3   1 3.02968 4.80684   1
  11  -3   1 8.25868 5.19583   4
 -11   3  -1 -1.6120 5.28571   3
 -11   3  -1 9.96501 4.73233   2
  13  -3   1 60.5007 7.20013   2
  13  -3   1 72.3059 7.85839   3
  13  -3   1 64.4302 7.54590   2
  13  -3   1 60.9628 6.90835   4
  15  -3   1 18.9954 6.78603   2
  15  -3   1 19.3085 6.28375   4
  15  -3   1 24.6510 7.60762   3
  15  -3   1 8.87233 6.18623   2
  17  -3   1 8.81694 6.34951   1
  17  -3   1 4.73741 7.53419   2
  17  -3   1 -1.4289 6.70301   4
  17  -3   1 -7.1174 6.60940   2
  17  -3   1 7.02957 7.93019   3
  19  -3   1 3.25773 8.06594   4
  19  -3   1 8.50451 8.72752   3
  19  -3   1 -2.1563 8.74265   2
  19  -3   1 -5.7325 6.73306   1
  21  -3   1 -1.7670 8.99983   4
  21  -3   1 -4.9625 8.91431   3
  21  -3   1 1.77427 9.58974   2
  23  -3   1 6.41493 10.5929   2
  23  -3   1 -6.1028 9.52064   4
  25  -3   1 12.8764 11.8859   2
  25  -3   1 12.0142 11.2752   4
  24  -4  -1 2.31563 10.1304   2
  24  -4  -1 -6.4106 10.2801   3
  24  -4  -1 20.8928 10.7307   4
  22  -4  -1 22.1756 10.1497   3
  22  -4  -1 29.0120 10.0382   4
  22  -4  -1 16.6732 10.1020   2
  20  -4  -1 5.25582 8.78596   2
  20  -4  -1 17.3264 9.13541   4
  20  -4  -1 11.8263 8.95079   3
  18  -4  -1 -3.4533 7.79325   3
  18  -4  -1 -1.0526 6.99150   1
  18  -4  -1 -3.0044 7.84509   4
  18  -4  -1 7.36865 8.21144   2
  16  -4  -1 32.3116 7.51115   4
  16  -4  -1 37.2175 8.11697   2
  16  -4  -1 9.61004 6.38734   2
  16  -4  -1 40.0697 8.59236   3
  16  -4  -1 32.7944 6.98248   1
  14  -4  -1 306.751 13.9877   2
  14  -4  -1 269.123 13.4587   4
  14  -4  -1 300.972 14.6440   3
  12  -4  -1 27.0263 5.72161   2
  12  -4  -1 34.0839 6.54558   3
  12  -4  -1 32.4793 6.54844   2
  12  -4  -1 26.7692 6.02821   4
  12  -4  -1 26.5788 5.76989   1
 -12   4   1 28.1324 5.07185   2
  10  -4  -1 17.4570 5.16474   4
  10  -4  -1 8.35394 5.40494   2
  10  -4  -1 9.20051 5.28471   3
  10  -4  -1 24.0577 5.07783   1
  10  -4  -1 22.6318 5.08458   2
 -10   4   1 21.8924 5.26205   2
 -10   4   1 15.3588 4.38176   2
 -10   4   1 10.5242 4.70767   3
   8  -4  -1 567.396 18.7229   2
   8  -4  -1 564.188 18.6399   4
   8  -4  -1 553.943 19.0591   3
   8  -4  -1 565.264 18.3153   2
   8  -4  -1 580.579 17.9443   1
  -8   4   1 555.898 18.4008   2
  -8   4   1 559.746 18.2018   2
  -8   4   1 551.398 18.4263   3
  -8   4   1 581.290 17.6698   1
   6  -4  -1 277.620 12.2075   3
   6  -4  -1 275.622 10.2193   1
   6  -4  -1 263.947 10.9345   1
   6  -4  -1 282.373 11.0514   2
   6  -4  -1 283.660 11.5432   4
   6  -4  -1 281.176 11.6908   2
  -6   4   1 278.666 10.6431   4
  -6   4   1 265.014 11.1993   2
  -6   4   1 279.825 11.1274   2
  -6   4   1 268.339 10.3745   1
  -6   4   1 284.039 11.2852   3
  -6   4   1 274.179 10.2529   1
   4  -4  -1 91.4701 5.71277   1
   4  -4  -1 88.6389 6.41831   2
   4  -4  -1 73.4307 5.39362   1
   4  -4  -1 83.3978 6.97945   2
   4  -4  -1 82.2021 5.83228   4
   4  -4  -1 80.9105 6.17713   3
  -4   4   1 88.7937 5.99313   4
  -4   4   1 84.6868 5.95156   2
  -4   4   1 76.3504 6.25189   2
  -4   4   1 91.0078 5.89810   3
  -4   4   1 74.8450 5.67107   1
  -4   4   1 87.7467 5.50761   1
   2  -4  -1 47.3791 4.38332   2
   2  -4  -1 34.0329 4.58778   2
   2  -4  -1 41.3584 4.22574   4
   2  -4  -1 53.4771 4.91602   3
  -2   4   1 44.3752 4.32477   2
  -2   4   1 43.5668 4.20063   3
  -2   4   1 57.4251 4.81948   2
  -2   4   1 48.0225 3.98504   4
   0  -4   1 90.0495 5.37988   2
   0  -4  -1 93.9230 6.18977   3
   0   4   1 89.1458 5.36061   4
   0   4  -1 95.2753 6.03591   2
   0   4   1 86.7342 5.41947   3
   0   4   1 89.8076 5.66254   2
   0   4   1 88.6373 5.26047   2
   0   4  -1 96.4376 5.71436   3
   0   4  -1 95.6070 5.59432   4
   0   4  -1 87.4549 5.36302   2
   2  -4   1 -2.2226 3.32076   2
   2  -4   1 2.20758 4.53688   3
   2  -4   1 0.36725 3.57655   4
   2  -4   1 -1.2835 2.95415   2
  -2   4  -1 0.04146 3.27509   3
  -2   4  -1 6.53863 3.89361   2
  -2   4  -1 4.30986 3.08740   4
  -2   4  -1 1.57886 3.40695   2
   4  -4   1 39.8633 4.97742   2
   4  -4   1 43.1905 5.52178   2
   4  -4   1 28.2461 5.01884   4
   4  -4   1 30.1626 4.07535   1
   4  -4   1 39.5103 5.92674   3
   4  -4   1 37.7825 5.04690   1
  -4   4  -1 29.7199 4.27117   1
  -4   4  -1 40.4511 4.89115   2
  -4   4  -1 33.5759 4.08563   4
  -4   4  -1 34.2232 4.92600   2
  -4   4  -1 33.0982 4.59921   3
  -4   4  -1 37.2966 4.27255   1
   6  -4   1 60.5965 5.35331   1
   6  -4   1 77.1751 6.62588   4
   6  -4   1 64.3069 6.73434   2
   6  -4   1 73.4383 6.21206   1
   6  -4   1 70.6829 6.29485   2
   6  -4   1 82.5240 7.12528   3
  -6   4  -1 79.9504 5.96340   1
  -6   4  -1 67.5699 5.43436   4
  -6   4  -1 62.8275 5.61773   3
  -6   4  -1 64.8360 5.42783   1
  -6   4  -1 83.1937 6.54011   2
   8  -4   1 339.494 13.4047   2
   8  -4   1 351.999 12.6353   1
   8  -4   1 320.799 13.9145   3
   8  -4   1 331.592 13.3363   4
   8  -4   1 340.367 13.0653   2
  -8   4  -1 345.045 12.8291   2
  -8   4  -1 314.298 12.7744   3
  -8   4  -1 345.280 12.2943   1
  10  -4   1 74.6255 7.78285   2
  10  -4   1 51.7449 6.77868   4
  10  -4   1 60.9430 7.27577   3
  10  -4   1 53.9773 6.74178   2
 -10   4  -1 64.5746 6.65056   1
 -10   4  -1 41.6006 5.93852   2
  12  -4   1 194.995 12.1191   3
  12  -4   1 179.199 10.8635   4
  12  -4   1 179.637 10.0763   1
  12  -4   1 178.672 10.4867   2
  12  -4   1 174.459 10.9997   2
  14  -4   1 63.5947 8.09010   2
  14  -4   1 50.7363 7.44533   4
  14  -4   1 52.9416 7.08789   1
  14  -4   1 48.9275 7.17130   2
  14  -4   1 75.2813 9.20004   3
  16  -4   1 82.0566 8.48637   1
  16  -4   1 90.8117 9.88332   2
  16  -4   1 106.504 10.7884   3
  16  -4   1 92.3821 9.12895   4
  18  -4   1 1.18308 7.87939   4
  18  -4   1 2.81899 8.36087   3
  18  -4   1 3.11590 7.41118   1
  18  -4   1 -7.7785 8.22926   2
  20  -4   1 -0.2552 9.79298   2
  20  -4   1 25.6419 9.73565   4
  20  -4   1 21.8690 9.97198   3
  22  -4   1 2.61519 10.4254   2
  22  -4   1 9.10946 10.1563   1
  22  -4   1 -0.4506 9.58084   4
  24  -4   1 3.94997 11.8571   2
  24  -4   1 16.1143 10.7987   4
  23  -5  -1 -6.6934 10.0221   2
  23  -5  -1 -0.3144 10.1992   3
  23  -5  -1 -4.6964 9.54473   4
  21  -5  -1 17.8008 9.98280   1
  21  -5  -1 1.13823 9.41586   2
  21  -5  -1 14.7536 9.87990   3
  21  -5  -1 16.7054 9.63880   4
  19  -5  -1 4.74421 8.52614   4
  19  -5  -1 3.04493 8.79932   2
  19  -5  -1 -4.9337 8.52180   3
  17  -5  -1 -5.0218 8.14639   2
  17  -5  -1 12.3697 8.33774   4
  17  -5  -1 0.63952 8.27168   3
  17  -5  -1 7.11007 7.92869   1
  15  -5  -1 29.1639 7.00367   2
  15  -5  -1 21.7437 8.28734   3
  15  -5  -1 32.1915 7.73380   1
  15  -5  -1 33.7918 8.17391   2
  15  -5  -1 31.2142 7.63833   4
  13  -5  -1 90.6566 8.71817   3
  13  -5  -1 66.7354 7.49868   2
  13  -5  -1 101.797 8.49873   1
  13  -5  -1 89.8481 8.76433   2
  13  -5  -1 74.7361 8.12493   4
 -13   5   1 63.7860 7.15853   2
  11  -5  -1 31.8069 6.67292   2
  11  -5  -1 25.3141 5.86936   2
  11  -5  -1 32.7289 6.13973   1
  11  -5  -1 19.1843 5.97161   3
  11  -5  -1 25.1959 6.22707   4
 -11   5   1 22.7844 5.62053   2
   9  -5  -1 17.2714 5.76397   4
   9  -5  -1 23.0304 5.99192   1
   9  -5  -1 21.4553 5.93883   3
   9  -5  -1 14.4455 5.39569   2
   9  -5  -1 12.8946 6.22392   2
  -9   5   1 12.8933 5.78772   2
  -9   5   1 10.7016 4.98629   2
  -9   5   1 19.1995 5.31729   1
   7  -5  -1 26.7232 5.09676   2
   7  -5  -1 48.5130 5.83789   1
   7  -5  -1 37.4117 5.84665   3
   7  -5  -1 36.1555 5.85960   4
   7  -5  -1 45.9112 6.36388   2
  -7   5   1 48.2785 6.16382   2
  -7   5   1 37.0202 5.42898   2
  -7   5   1 39.0152 4.93853   1
  -7   5   1 41.0705 5.08295   3
   5  -5  -1 125.712 9.18880   3
   5  -5  -1 126.989 7.98953   2
   5  -5  -1 115.403 8.62585   2
   5  -5  -1 126.596 8.96533   4
  -5   5   1 108.625 7.80738   3
  -5   5   1 114.633 7.34402   4
  -5   5   1 119.147 8.00350   2
  -5   5   1 125.137 7.19666   1
  -5   5   1 126.560 8.17944   2
  -5   5   1 118.184 7.23972   1
   3  -5  -1 -1.1390 4.02113   2
   3  -5  -1 0.66807 4.76822   3
   3  -5  -1 -0.5773 4.46030   4
   3  -5  -1 -3.1795 4.05672   2
  -3   5   1 0.05871 3.65470   1
  -3   5   1 -2.7078 3.83081   2
  -3   5   1 -3.2354 3.77737   3
  -3   5   1 -0.2178 3.44947   4
  -3   5   1 2.05552 4.27260   2
  -3   5   1 -2.2574 3.39104   1
   1  -5  -1 14.9245 4.18828   4
   1  -5  -1 14.8382 3.93777   2
   1  -5  -1 11.3038 4.74347   3
   1  -5  -1 18.4529 4.60111   2
  -1   5   1 10.7313 4.29860   2
  -1   5   1 12.2199 3.77411   3
   1   5  -1 13.0284 3.60615   3
   1   5  -1 9.24436 3.62886   2
  -1   5   1 16.6813 3.70737   4
  -1   5   1 13.2523 3.83952   2
   1  -5   1 42.5914 4.76176   2
   1  -5   1 46.3890 5.37766   2
   1  -5   1 43.0521 5.14391   4
  -1   5  -1 50.6865 5.54382   2
  -1   5  -1 54.6155 4.78900   4
  -1   5  -1 52.7415 4.87789   3
  -1   5  -1 46.9718 5.06390   2
   3  -5   1 106.867 7.94632   3
   3  -5   1 102.018 7.21292   2
   3  -5   1 111.452 8.29889   4
  -3   5  -1 112.204 7.39063   2
  -3   5  -1 93.6674 6.56062   1
  -3   5  -1 100.113 6.99049   4
  -3   5  -1 100.750 7.49130   3
  -3   5  -1 93.6325 6.38121   1
  -3   5  -1 99.6409 7.68704   2
   5  -5   1 190.004 10.2962   4
   5  -5   1 191.123 10.0137   2
   5  -5   1 191.776 9.63367   2
   5  -5   1 188.689 11.4787   3
  -5   5  -1 180.307 9.34885   3
  -5   5  -1 191.472 8.71879   1
  -5   5  -1 194.262 8.66314   1
  -5   5  -1 183.111 9.59203   2
  -5   5  -1 201.177 9.81077   2
   7  -5   1 21.1849 5.25762   1
   7  -5   1 14.5043 5.75765   2
   7  -5   1 18.9250 5.25375   2
   7  -5   1 30.7924 5.74791   4
   7  -5   1 22.7845 6.28578   3
  -7   5  -1 21.6515 4.51358   3
  -7   5  -1 19.2637 4.86744   2
  -7   5  -1 25.7427 4.98148   1
   9  -5   1 220.242 11.2673   2
   9  -5   1 209.440 11.0078   1
   9  -5   1 210.875 12.8061   3
   9  -5   1 236.134 11.7440   4
   9  -5   1 212.826 11.5528   2
  -9   5  -1 213.995 10.5705   2
  -9   5  -1 219.842 10.5229   1
  11  -5   1 35.5151 7.55750   3
  11  -5   1 34.2736 6.75250   1
  11  -5   1 44.2033 7.44273   2
  11  -5   1 21.8843 6.28700   2
  11  -5   1 14.3639 6.12772   4
 -11   5  -1 27.2859 5.60374   2
  13  -5   1 11.5606 6.55092   4
  13  -5   1 8.93114 6.29187   2
  13  -5   1 12.4759 6.85960   2
  13  -5   1 1.91163 7.42820   3
  13  -5   1 22.9020 7.02710   1
 -13   5  -1 7.29724 5.45824   2
  15  -5   1 36.9485 8.44403   2
  15  -5   1 46.7451 9.18809   3
  15  -5   1 7.69611 7.22432   4
  15  -5   1 26.5575 7.80299   2
  15  -5   1 29.1300 7.94184   1
  17  -5   1 44.5623 9.30298   1
  17  -5   1 20.8295 9.07679   2
  17  -5   1 56.6523 9.86804   3
  17  -5   1 22.9272 8.61478   4
  19  -5   1 30.1241 10.5746   2
  19  -5   1 23.0278 9.93777   3
  19  -5   1 20.1498 9.87646   4
  19  -5   1 21.1089 9.88058   1
  21  -5   1 -3.7442 10.0689   3
  21  -5   1 15.7761 11.0121   2
  21  -5   1 2.84266 9.23315   4
  23  -5   1 25.1268 12.0337   2
  23  -5   1 10.3393 10.6225   4
  23  -5   1 12.0565 11.5298   1
  22  -6  -1 5.28824 10.0658   4
  22  -6  -1 10.1860 10.5488   3
  22  -6  -1 8.01856 11.3192   1
  20  -6  -1 53.0292 11.0586   4
  20  -6  -1 34.2849 10.5381   2
  20  -6  -1 55.5139 11.2583   1
  20  -6  -1 42.4812 11.2354   3
  18  -6  -1 21.3010 9.64840   3
  18  -6  -1 40.0783 9.98860   2
  18  -6  -1 43.7856 10.0966   1
  18  -6  -1 20.3472 9.25971   4
  16  -6  -1 58.2898 10.3022   2
  16  -6  -1 53.6221 9.88784   4
  16  -6  -1 69.8030 10.6596   3
  16  -6  -1 63.3972 9.87378   1
  14  -6  -1 21.0127 6.98525   2
  14  -6  -1 42.5443 8.82782   3
  14  -6  -1 13.3701 8.13779   2
  14  -6  -1 20.3416 7.78436   1
  14  -6  -1 24.7480 8.10310   4
  12  -6  -1 83.6503 8.63947   1
  12  -6  -1 71.0388 7.74125   2
  12  -6  -1 81.1715 8.81080   2
  12  -6  -1 66.8381 8.50046   4
  12  -6  -1 81.6452 8.73021   3
 -12   6   1 49.3998 6.80930   2
 -12   6   1 85.5557 8.07109   1
  10  -6  -1 21.6058 6.47107   1
  10  -6  -1 9.24333 6.16541   4
  10  -6  -1 22.5945 6.92753   2
  10  -6  -1 16.9094 6.52551   3
  10  -6  -1 10.4930 5.67098   2
 -10   6   1 13.7559 5.28442   2
 -10   6   1 12.0606 6.06234   2
 -10   6   1 29.4389 6.03250   1
   8  -6  -1 59.6714 7.18484   4
   8  -6  -1 57.6238 7.09533   2
   8  -6  -1 53.4993 7.24302   3
   8  -6  -1 54.4742 6.34126   2
  -8   6   1 62.7783 7.26088   2
  -8   6   1 71.9349 6.48679   1
  -8   6   1 51.3179 6.04553   2
   6  -6  -1 79.5348 7.65738   2
   6  -6  -1 59.4227 6.60648   2
   6  -6  -1 69.6870 7.01951   4
   6  -6  -1 69.1759 7.28454   3
  -6   6   1 73.8050 7.04902   2
  -6   6   1 67.7320 6.30288   3
  -6   6   1 76.3972 7.33209   2
  -6   6   1 71.1525 6.23028   1
   4  -6  -1 12.2245 5.29612   3
   4  -6  -1 15.8411 4.64932   2
   4  -6  -1 10.4482 5.01838   4
   4  -6  -1 10.8588 3.79908   2
  -4   6   1 14.7493 4.85306   2
  -4   6   1 14.2606 3.97745   1
  -4   6   1 12.2503 4.62997   2
  -4   6   1 12.2122 4.13585   3
   2  -6  -1 40.3091 5.43723   2
   2  -6  -1 22.0667 4.45391   2
   2  -6  -1 39.5846 6.07326   3
   2  -6  -1 32.7658 5.27848   4
  -2   6   1 30.0098 4.96602   2
  -2   6   1 34.3447 5.23422   2
  -2   6   1 30.7796 4.04114   1
  -2   6   1 35.4407 4.74050   3
  -2   6   1 42.6168 4.75221   4
   0  -6  -1 2.94473 4.95263   3
   0   6   1 6.11317 3.68459   4
   0   6  -1 5.18196 3.94826   2
   0   6   1 4.25784 4.28289   2
   0   6  -1 6.54783 3.75757   3
   0   6  -1 0.59914 3.56658   4
   0   6   1 3.46981 3.42944   3
   0   6  -1 6.76924 4.49182   2
   0   6   1 9.56083 3.88305   2
   2  -6   1 18.5041 5.05712   4
   2  -6   1 15.4841 4.43932   2
   2  -6   1 15.2573 4.94025   2
  -2   6  -1 16.3496 4.64242   2
  -2   6  -1 18.7209 4.83335   2
  -2   6  -1 9.20414 3.96183   3
  -2   6  -1 13.6945 4.11478   4
   4  -6   1 85.6019 7.93330   3
   4  -6   1 64.1158 6.17708   2
   4  -6   1 71.2342 6.43548   4
  -4   6  -1 79.8642 6.64099   2
  -4   6  -1 79.1181 6.75964   2
  -4   6  -1 86.3157 8.92493   1
  -4   6  -1 57.8879 5.72317   3
  -4   6  -1 63.2942 5.52684   1
   6  -6   1 67.7771 7.06858   4
   6  -6   1 64.8516 6.74232   2
   6  -6   1 76.0369 7.60259   2
   6  -6   1 95.6165 8.74992   3
  -6   6  -1 68.6704 6.17923   1
  -6   6  -1 62.3254 6.86913   2
  -6   6  -1 86.5208 7.47789   2
   8  -6   1 -7.8078 5.54000   1
   8  -6   1 2.40114 5.79683   4
   8  -6   1 -4.3049 5.68574   2
   8  -6   1 1.76662 6.53563   3
   8  -6   1 5.13782 5.15430   2
  -8   6  -1 -2.6789 4.60710   2
  -8   6  -1 -1.8452 4.94706   1
  10  -6   1 20.5464 6.07298   2
  10  -6   1 21.9121 6.70106   1
  10  -6   1 29.1230 7.78383   3
  10  -6   1 31.3487 7.25932   2
  10  -6   1 23.0233 6.77964   4
 -10   6  -1 29.7849 6.42872   1
 -10   6  -1 15.8025 5.36608   2
  12  -6   1 37.0851 6.88917   2
  12  -6   1 26.2199 8.33061   3
  12  -6   1 37.1449 7.68205   2
  12  -6   1 24.1302 7.33170   4
  12  -6   1 31.3196 7.70995   1
 -12   6  -1 16.8949 5.58260   2
 -12   6  -1 24.2841 6.85566   1
  14  -6   1 48.7727 9.67885   3
  14  -6   1 46.3515 8.61372   4
  14  -6   1 53.5175 8.89782   1
  14  -6   1 49.1483 8.96481   2
  14  -6   1 22.7779 8.93914   2
  16  -6   1 23.4680 10.1784   3
  16  -6   1 26.0193 9.05519   4
  16  -6   1 26.9208 9.02213   1
  16  -6   1 16.6440 9.00346   2
  18  -6   1 10.3428 9.68317   4
  18  -6   1 14.6577 10.3765   3
  18  -6   1 13.7049 9.88606   2
  18  -6   1 -0.7206 9.42834   1
  20  -6   1 8.31839 10.8592   2
  20  -6   1 16.8558 10.8882   1
  20  -6   1 22.5391 11.0750   3
  20  -6   1 1.13529 9.46696   4
  22  -6   1 -4.2764 11.3597   1
  22  -6   1 1.11363 10.4666   4
  21  -7  -1 8.77538 10.5155   4
  21  -7  -1 23.5765 11.5452   3
  21  -7  -1 4.51142 11.8536   1
  19  -7  -1 4.38853 9.48931   4
  19  -7  -1 26.1013 10.9101   3
  19  -7  -1 8.37521 10.8712   1
  17  -7  -1 -4.5713 9.64122   1
  17  -7  -1 10.8680 9.14613   4
  17  -7  -1 8.64737 8.72868   2
  17  -7  -1 7.59681 9.60711   3
  15  -7  -1 -4.9812 8.64797   1
  15  -7  -1 2.14287 8.50997   4
  15  -7  -1 1.87412 8.74518   3
  15  -7  -1 -9.9587 7.62055   2
  13  -7  -1 32.6129 9.20344   3
  13  -7  -1 21.5309 6.85247   2
  13  -7  -1 41.3100 8.81947   4
  13  -7  -1 42.6725 9.17846   1
  13  -7  -1 37.8959 8.65249   2
 -13   7   1 12.8744 5.98631   2
 -13   7   1 32.5221 7.94952   1
  11  -7  -1 5.08911 7.08323   4
  11  -7  -1 10.4901 6.27132   2
  11  -7  -1 12.7528 7.64616   1
  11  -7  -1 15.0423 6.98088   2
  11  -7  -1 14.8583 7.96356   3
 -11   7   1 12.0108 6.07539   2
 -11   7   1 17.9652 7.06082   1
 -11   7   1 24.8491 6.89585   2
   9  -7  -1 26.2339 6.96752   4
   9  -7  -1 23.8330 6.54639   2
   9  -7  -1 12.7430 5.77920   2
   9  -7  -1 29.3469 7.54186   3
  -9   7   1 23.3016 6.00988   1
  -9   7   1 23.6524 6.85506   2
  -9   7   1 20.5343 5.84470   2
   7  -7  -1 22.9595 6.34680   2
   7  -7  -1 36.4492 6.78394   4
   7  -7  -1 23.0684 6.78374   3
   7  -7  -1 30.6174 5.98687   2
  -7   7   1 36.4719 6.00389   1
  -7   7   1 43.3303 6.86017   2
  -7   7   1 26.5583 6.02763   2
   5  -7  -1 183.284 11.6426   3
   5  -7  -1 184.654 9.96414   2
   5  -7  -1 192.160 11.0941   4
  -5   7   1 192.961 10.5551   2
  -5   7   1 170.722 9.83984   2
  -5   7   1 169.225 9.07817   1
   3  -7  -1 140.139 8.21300   2
   3  -7  -1 144.620 10.6028   3
   3  -7  -1 133.019 8.83720   2
   3  -7  -1 141.018 9.96475   4
  -3   7   1 124.893 8.31717   3
  -3   7   1 131.557 8.89375   2
  -3   7   1 141.132 8.89088   2
   1  -7  -1 453.556 16.5773   3
  -1   7   1 471.176 15.7635   2
  -1   7   1 429.340 15.3747   2
  -1   7   1 429.975 15.0482   3
  -1   7   1 440.649 15.1498   4
   1   7  -1 452.037 15.0545   4
   1   7  -1 438.427 14.9442   3
   1   7  -1 440.147 15.5173   2
  -1   7  -1 136.832 8.22064   3
  -1   7  -1 128.298 8.21620   4
  -1   7  -1 132.557 8.91926   2
  -1   7  -1 111.571 8.69061   2
   1   7   1 122.592 8.40952   2
   3  -7   1 48.5562 5.73097   2
   3  -7   1 62.9874 6.85221   4
   3  -7   1 66.1945 6.65236   2
  -3   7  -1 60.4237 6.60419   2
  -3   7  -1 59.9807 5.94643   3
  -3   7  -1 69.7631 6.90308   2
   5  -7   1 11.4480 5.95710   4
   5  -7   1 21.8033 7.47584   3
   5  -7   1 16.7145 5.16082   2
   5  -7   1 0.57224 2.55124   2
  -5   7  -1 13.3672 5.36062   2
  -5   7  -1 13.5643 5.95273   2
  -5   7  -1 6.05400 4.25715   1
   7  -7   1 29.2171 5.91441   2
   7  -7   1 57.6073 7.64678   4
   7  -7   1 41.9630 6.71340   2
   7  -7   1 60.6949 8.72102   3
  -7   7  -1 37.9302 6.19515   1
  -7   7  -1 38.1066 6.31373   2
   9  -7   1 38.6325 7.11506   2
   9  -7   1 38.5037 7.23634   4
   9  -7   1 62.0671 9.05880   3
   9  -7   1 27.4175 6.22906   2
   9  -7   1 39.8910 7.72371   1
  -9   7  -1 51.2460 7.22942   1
  -9   7  -1 21.8107 5.97998   2
  11  -7   1 56.8815 8.72025   4
  11  -7   1 74.5164 8.55162   2
  11  -7   1 107.130 9.80214   1
  11  -7   1 50.5617 7.52898   2
  11  -7   1 92.3541 10.4297   3
 -11   7  -1 47.7532 7.24471   2
  13  -7   1 -4.5831 7.83839   4
  13  -7   1 4.33239 7.09888   2
  13  -7   1 -5.7909 8.97990   3
 -13   7  -1 4.29947 6.50551   2
  15  -7   1 0.01910 10.1851   3
  15  -7   1 6.83931 7.85082   2
  15  -7   1 13.6406 9.67810   1
  15  -7   1 13.0707 9.13895   4
  17  -7   1 25.7299 10.8755   1
  17  -7   1 14.3753 9.75890   4
  17  -7   1 9.05962 10.7383   3
  19  -7   1 2.63930 10.9540   1
  19  -7   1 -7.5819 9.86742   4
  21  -7   1 3.34653 10.8158   4
  21  -7   1 -9.8798 11.6372   1
  20  -8  -1 18.4530 11.1346   4
  20  -8  -1 11.5346 11.7620   1
  18  -8  -1 7.07584 10.9154   1
  18  -8  -1 5.40795 10.8521   3
  18  -8  -1 16.3093 10.4248   4
  16  -8  -1 -0.5440 9.70399   1
  16  -8  -1 -3.2004 9.25105   4
  16  -8  -1 -7.6205 9.89461   3
  14  -8  -1 11.7128 9.36875   1
  14  -8  -1 19.2860 9.71549   3
  14  -8  -1 -2.5384 9.07844   4
 -14   8   1 5.41413 8.34940   1
  12  -8  -1 -11.652 6.68555   2
  12  -8  -1 -1.7259 8.28702   4
  12  -8  -1 0.49880 6.63351   2
  12  -8  -1 13.4682 8.46504   1
  12  -8  -1 8.79682 8.68085   3
  10  -8  -1 17.5858 8.64852   3
  10  -8  -1 1.05380 7.85445   2
  10  -8  -1 29.5814 8.13023   1
  10  -8  -1 14.9918 7.89726   4
  10  -8  -1 22.7355 7.12057   2
 -10   8   1 20.3285 7.46432   1
 -10   8   1 22.1806 7.55097   2
 -10   8   1 14.3460 6.47059   2
   8  -8  -1 6.26638 6.35205   2
   8  -8  -1 -6.7919 7.20409   3
   8  -8  -1 7.65373 7.24906   4
  -8   8   1 -1.3358 6.47444   2
  -8   8   1 -10.451 5.32317   2
  -8   8   1 4.52072 5.72503   1
   6  -8  -1 1.05640 3.18648   2
   6  -8  -1 6.06161 7.27987   3
   6  -8  -1 4.53630 6.68213   4
  -6   8   1 4.27866 5.58099   2
  -6   8   1 13.2084 6.86304   2
  -6   8   1 6.97656 5.49562   1
   4  -8  -1 0.24280 6.02616   4
   4  -8  -1 1.37665 5.29087   2
   4  -8  -1 0.34095 6.60477   3
  -4   8   1 -1.1873 5.22641   2
  -4   8   1 4.06093 4.76692   1
  -4   8   1 -3.5462 5.88126   2
   2  -8  -1 10.1856 6.74269   3
  -2   8   1 11.6748 4.46404   3
  -2   8   1 2.60198 5.38056   2
  -2   8   1 -6.0635 5.23073   2
   0   8   1 39.4086 5.25931   4
   0   8   1 36.8111 5.98347   2
   0   8  -1 51.1616 6.68745   2
   0   8  -1 42.7048 5.67519   4
   0   8  -1 35.0224 5.12346   3
   0   8   1 44.6892 6.38890   2
   0   8  -1 34.2981 6.28141   2
   2  -8   1 1.15263 5.01141   2
   2  -8   1 1.42360 5.64685   4
  -2   8  -1 0.84336 5.37170   2
  -2   8  -1 -1.7123 4.01000   1
  -2   8  -1 10.0435 6.03886   2
   4  -8   1 8.91991 6.28033   4
   4  -8   1 20.4665 5.64643   2
  -4   8  -1 10.4023 4.96811   1
  -4   8  -1 26.3327 6.81872   2
  -4   8  -1 5.13441 5.54458   2
   6  -8   1 2.63329 6.89400   4
   6  -8   1 3.42806 2.86758   2
  -6   8  -1 -4.4220 5.43256   2
  -6   8  -1 -7.8417 6.09832   2
  -6   8  -1 -2.8587 5.12602   1
   8  -8   1 5.27441 7.95527   3
   8  -8   1 12.5125 6.27784   2
   8  -8   1 11.5603 7.37313   4
  -8   8  -1 4.68975 6.59637   1
  -8   8  -1 -0.4841 5.71192   2
  10  -8   1 10.2472 7.82933   4
  10  -8   1 7.39631 6.67533   2
  10  -8   1 11.1440 8.48848   3
 -10   8  -1 -6.3152 6.03190   2
 -10   8  -1 4.40872 7.52977   1
  12  -8   1 11.4311 9.33946   3
  12  -8   1 12.1828 8.74934   1
  12  -8   1 8.92780 8.55391   4
  14  -8   1 7.78597 9.75171   3
  14  -8   1 0.23200 9.37848   1
  14  -8   1 3.48397 9.31069   4
 -14   8  -1 -7.0525 8.78722   1
  16  -8   1 7.71750 10.5806   3
  16  -8   1 -16.362 9.66799   1
  16  -8   1 3.43452 9.40129   4
  18  -8   1 4.67115 10.2222   4
  20  -8   1 8.48828 12.6405   1
  20  -8   1 7.74063 11.2368   4
  19  -9  -1 -5.4158 11.8783   1
  19  -9  -1 1.73897 11.8113   4
  17  -9  -1 7.61040 11.0972   3
  17  -9  -1 11.5230 10.8299   4
  17  -9  -1 17.1865 11.5674   1
  15  -9  -1 38.1689 10.7240   4
  15  -9  -1 50.8183 11.7020   3
 -15   9   1 53.3769 10.3013   1
  13  -9  -1 50.4045 10.8218   4
  13  -9  -1 47.6547 10.7782   3
 -13   9   1 61.6270 10.5744   1
  11  -9  -1 -3.5811 8.64875   4
  11  -9  -1 -7.0422 9.15828   3
 -11   9   1 3.46586 7.16447   2
 -11   9   1 20.8850 8.97205   1
   9  -9  -1 21.6968 8.20068   4
   9  -9  -1 -0.9237 8.33412   3
  -9   9   1 17.8249 8.01223   2
  -9   9   1 14.6062 7.53686   1
   7  -9  -1 60.5248 8.93750   4
   7  -9  -1 74.2786 10.0369   3
  -7   9   1 74.7446 9.63808   2
   5  -9  -1 1.48649 6.02725   2
   5  -9  -1 -11.258 7.07270   3
   5  -9  -1 5.62135 6.89575   4
  -5   9   1 0.80897 6.09922   2
  -5   9   1 -8.5138 6.71179   2
   3  -9  -1 53.1513 6.81012   2
   3  -9  -1 62.3444 7.65779   4
   3  -9  -1 76.4398 9.00143   3
  -3   9   1 70.9896 7.87415   2
  -3   9   1 72.1781 8.38412   2
  -3   9   1 40.6133 5.90957   1
  -1   9   1 12.3677 6.38173   2
  -1   9   1 5.26575 6.03881   2
   1   9  -1 3.07578 4.32864   3
   1   9  -1 9.91982 5.98049   2
   1   9  -1 2.58937 6.13234   2
   1   9   1 -0.0252 5.56224   2
  -1   9  -1 -2.4732 6.23741   2
   1   9   1 -3.9284 5.78878   2
  -1   9  -1 6.11173 6.10098   2
   3  -9   1 -8.3364 6.15172   4
   3  -9   1 7.46158 5.86696   2
  -3   9  -1 5.84616 5.15815   1
  -3   9  -1 10.6421 6.65939   2
  -3   9  -1 4.23669 6.92858   2
  -5   9  -1 143.419 11.4073   2
  -5   9  -1 171.875 12.2481   2
   7  -9   1 41.4555 8.47905   4
  -7   9  -1 52.8878 8.01356   1
   9  -9   1 -7.8175 7.75342   4
  -9   9  -1 4.04801 8.00762   1
  11  -9   1 19.8626 9.34343   4
 -11   9  -1 31.3907 9.77275   1
  13  -9   1 33.1157 10.2241   4
  15  -9   1 38.8858 10.9238   4
  15  -9   1 41.5909 10.9745   1
 -15   9  -1 33.1832 10.6213   1
  17  -9   1 -15.459 10.2725   4
  17  -9   1 2.62754 11.2080   1
  19  -9   1 -0.7710 10.9763   4
  19  -9   1 10.8021 11.9259   1
  18 -10  -1 15.2822 12.5843   1
  18 -10  -1 23.9440 12.2425   4
  16 -10  -1 -1.5630 11.1333   1
  16 -10  -1 7.17911 11.4435   4
  16 -10  -1 -6.9490 10.5896   3
 -16  10   1 13.7257 10.7241   1
  14 -10  -1 28.5806 11.0180   4
  14 -10  -1 22.2463 11.0226   3
  12 -10  -1 32.5401 10.4126   3
  12 -10  -1 14.6674 9.99283   4
 -12  10   1 30.2648 9.93927   1
  10 -10  -1 39.3260 10.3183   3
  10 -10  -1 44.1500 10.3124   4
 -10  10   1 66.4952 10.4153   1
 -10  10   1 38.1550 9.51618   2
   8 -10  -1 9.91357 8.42834   4
   8 -10  -1 30.8268 9.28525   3
  -8  10   1 31.9646 8.34511   1
  -8  10   1 24.6060 8.88433   2
   6 -10  -1 41.6176 8.58881   4
   6 -10  -1 37.9726 9.55662   3
  -6  10   1 27.6525 9.09447   2
   4 -10  -1 12.7177 7.34901   4
  -4  10   1 -1.8343 8.15695   2
   2  10  -1 33.4819 7.21072   2
  -2  10   1 10.1255 7.62418   2
  -2  10   1 14.1629 5.58213   1
   0  10   1 23.9588 7.59509   2
   0  10  -1 -8.7303 7.09049   2
   0  10  -1 3.45081 8.23394   2
   0  10   1 14.3879 7.03442   2
  -2  10  -1 5.67900 7.75980   2
   4 -10   1 2.78383 7.41711   4
  -4  10  -1 6.66309 6.07174   1
  -4  10  -1 -0.9170 7.95010   2
   6 -10   1 48.2347 9.30948   4
  -6  10  -1 24.6571 7.61607   1
   8 -10   1 0.93487 8.62131   4
  -8  10  -1 -5.0844 8.34184   1
  10 -10   1 10.1059 9.93232   4
 -10  10  -1 7.84902 9.36630   1
  12 -10   1 4.93815 10.3567   4
 -12  10  -1 12.3131 9.97670   1
  14 -10   1 4.69324 10.1713   1
  14 -10   1 9.37232 11.0151   4
 -14  10  -1 37.4030 11.4479   1
  16 -10   1 -0.7855 10.6996   4
 -16  10  -1 8.17212 11.2214   1
  15 -11  -1 -8.5569 10.9176   4
  13 -11  -1 3.20288 11.0309   4
  13 -11  -1 -2.5606 10.3560   3
 -13  11   1 2.04501 11.1221   1
  11 -11  -1 -1.5845 10.0819   4
  11 -11  -1 -0.2317 10.0074   3
 -11  11   1 1.24057 10.4529   1
   9 -11  -1 8.93003 9.90744   4
  -9  11   1 -2.8215 9.29342   2
  -9  11   1 1.06427 9.20378   1
   7 -11  -1 15.6861 9.13214   4
  -7  11   1 16.6322 9.87233   2
   5 -11  -1 -3.1308 7.94330   4
  -5  11   1 2.52220 9.08022   2
  -5  11   1 1.75118 7.47109   1
  -3  11   1 7.90209 9.28084   2
   1  11  -1 8.85710 8.31594   2
  -1  11   1 20.4841 8.66441   2
  -1  11  -1 7.20952 8.62763   2
  -3  11  -1 0.87456 8.76242   2
   7 -11   1 -3.9460 8.54209   4
   9 -11   1 12.5137 9.93611   4
  -9  11  -1 9.60860 9.90839   1
  11 -11   1 -4.5862 9.92960   4
 -11  11  -1 17.4247 10.8546   1
  13 -11   1 8.74032 10.8526   4
 -13  11  -1 5.76654 11.3949   1
  15 -11   1 -5.6047 11.4528   4
 -15  11  -1 -15.887 12.1880   1
  12 -12  -1 -7.3622 10.9957   4
 -12  12   1 1.91157 11.1699   1
  10 -12  -1 -11.622 9.67346   4
 -10  12   1 21.9529 11.0742   1
   8 -12  -1 33.9422 11.5094   4
  -8  12   1 83.3186 11.7244   1
  -8  12   1 42.6834 12.4922   2
  -6  12   1 25.2712 9.97362   1
  -6  12   1 17.4712 11.1086   2
  -4  12   1 1.30518 10.2876   2
  -2  12   1 32.9184 10.8012   2
   0  12   1 13.0862 9.48687   2
   0  12  -1 9.42065 9.20986   2
   2  12   1 -6.4340 8.60827   2
  -6  12  -1 0.24545 9.31458   1
  -8  12  -1 9.92677 10.7241   1
 -10  12  -1 12.3202 10.9200   1
  12 -12   1 -2.4491 11.4157   4
 -12  12  -1 4.50620 11.8295   1
  -7  13   1 11.9979 10.7172   1
  -5  13   1 12.5339 9.84070   1
  -5  13   1 -11.856 10.9994   2
  -3  13   1 -9.9905 10.6172   2
  -1  13   1 9.92391 10.6312   2
   1  13   1 1.69157 10.3626   2
  -7  13  -1 31.7312 11.7904   1
  24   0  -2 -2.5566 9.37432   3
  22   0  -2 -4.2854 7.78429   3
  20   0  -2 62.1243 8.99071   3
  18   0  -2 123.443 9.57537   3
  16   0  -2 74.2362 7.52085   3
 -16   0   2 60.9760 6.25335   3
 -14   0   2 -2.9301 3.85059   3
  14   0  -2 2.72855 5.18022   3
 -12   0   2 77.5049 5.76571   3
  12   0  -2 82.3520 6.34523   3
  10   0  -2 143.522 8.33580   3
 -10   0   2 140.940 7.77793   3
  -8   0   2 377.910 12.0850   3
   8   0  -2 367.976 12.0571   3
  -6   0   2 125.457 5.99155   3
   6   0  -2 121.339 6.19703   3
  -4   0   2 26.4286 2.60854   3
   4   0  -2 23.4900 2.70747   3
   2   0  -2 2143.28 56.2313   2
   0   0  -2 285.183 8.29942   2
   0   0   2 282.192 8.12102   1
   0   0  -2 274.499 8.15275   1
   0   0   2 287.765 8.27746   2
   0   0   2 283.209 8.16325   1
   0   0  -2 283.450 8.09402   1
  -2   0  -2 82.9747 4.49526   2
   2   0   2 89.0269 4.53924   2
  -4   0  -2 1688.36 44.7579   2
   4   0   2 1687.12 44.8429   2
  -4   0  -2 1659.31 44.8710   3
   6   0   2 145.479 6.39161   2
   6   0   2 141.827 6.43435   4
  -6   0  -2 144.172 6.92952   3
   8   0   2 241.723 9.66802   4
  -8   0  -2 253.389 10.0923   3
 -10   0  -2 345.084 12.6855   3
  12   0   2 116.584 9.56068   3
 -12   0  -2 106.572 8.46687   3
 -14   0  -2 27.0295 5.66779   3
  25  -1  -2 3.81299 10.0226   3
  23  -1  -2 0.09893 8.21790   4
  23  -1  -2 11.4493 8.71786   3
  23  -1  -2 15.8678 8.61143   2
  21  -1  -2 35.2747 9.22913   3
  19  -1  -2 45.8517 8.29021   3
  19  -1  -2 25.3877 6.73383   2
  19  -1  -2 14.3079 7.08010   2
  19   1  -2 25.0715 7.29914   3
  17  -1  -2 31.1394 6.60647   2
  17  -1  -2 21.0677 5.91417   2
 -17  -1   2 40.0651 5.70170   3
  17  -1  -2 35.6943 7.42524   3
  17  -1  -2 28.3633 6.42795   4
  17   1  -2 25.7915 6.57066   3
  15  -1  -2 55.2078 6.19599   2
 -15  -1   2 73.0180 6.02534   3
  15  -1  -2 53.2880 6.47647   2
  15  -1  -2 66.2706 7.31143   3
  15  -1  -2 55.0169 6.25443   4
 -15   1   2 57.3549 6.44459   3
  15   1  -2 59.8543 6.44778   3
  13  -1  -2 4.60323 4.88454   3
  13  -1  -2 4.05688 4.41997   2
 -13  -1   2 -2.1403 4.24237   3
  13   1  -2 3.08947 4.26583   3
 -13   1   2 -1.6981 4.43392   3
  11  -1  -2 8.04266 4.24378   2
  11  -1  -2 11.0197 4.80644   3
  11  -1  -2 6.75928 3.90175   4
  11  -1  -2 4.50732 4.29532   2
 -11   1   2 13.1077 4.05218   3
  11   1  -2 7.25499 4.07209   3
   9  -1  -2 344.607 11.6032   4
  -9  -1   2 351.698 11.4254   3
   9  -1  -2 330.499 12.3841   3
   9  -1  -2 330.640 11.7564   2
   9  -1  -2 365.458 11.7646   2
  -9   1   2 350.043 12.0694   3
   7  -1  -2 324.119 10.4618   4
   7  -1  -2 328.050 10.4847   2
   7  -1  -2 311.129 10.5433   2
   7  -1  -2 325.146 11.0649   3
  -7   1   2 318.673 10.8294   3
  -7   1   2 309.998 10.0809   4
  -7   1   2 327.834 10.4619   2
  -7   1   2 319.685 10.2752   2
   5  -1  -2 174.970 6.49615   2
   5  -1  -2 167.092 6.49699   2
   5  -1  -2 162.498 7.08412   3
   5  -1  -2 161.987 6.45372   4
  -5   1   2 171.219 6.09294   4
  -5   1   2 128.138 5.81572   2
  -5   1   2 155.611 6.77762   3
   5   1  -2 161.438 6.09913   3
  -5   1   2 173.265 6.33999   2
   3  -1  -2 326.964 9.73140   1
   3  -1  -2 334.633 9.94445   2
   3  -1  -2 333.040 9.95061   2
   3  -1  -2 320.716 10.1553   3
   3  -1  -2 333.608 9.92208   4
   3  -1  -2 343.601 9.69036   1
  -3   1   2 328.844 10.0814   3
  -3   1   2 332.682 9.92914   2
  -3   1   2 328.312 9.66742   1
  -3   1   2 322.249 9.81208   4
  -3   1   2 327.634 9.62514   1
  -3   1   2 330.823 9.85204   2
   1  -1  -2 422.823 12.0333   2
   1  -1  -2 402.331 11.9998   3
   1  -1  -2 433.750 12.0425   4
   1  -1  -2 433.794 11.8245   1
   1  -1  -2 427.044 12.0306   2
   1  -1  -2 416.677 11.8540   1
  -1  -1   2 443.970 11.9775   2
  -1   1   2 427.524 12.0666   2
  -1   1   2 422.423 11.9984   2
   1   1  -2 441.088 11.9926   2
  -1   1   2 422.701 11.8567   1
   1  -1   2 164.681 5.80082   1
   1  -1   2 171.539 6.37955   2
   1  -1   2 165.273 6.20798   1
   1   1   2 167.736 5.86169   2
  -1   1  -2 170.867 5.95893   1
  -1   1  -2 171.721 6.01910   1
  -1   1  -2 170.661 6.31912   2
   3  -1   2 330.372 10.5120   2
   3  -1   2 332.518 10.1765   1
   3  -1   2 322.289 10.2768   1
  -3   1  -2 338.692 10.2468   1
  -3   1  -2 334.409 10.4988   2
  -3   1  -2 341.146 10.3378   4
  -3   1  -2 302.254 10.6358   3
   5  -1   2 70.7839 5.02071   1
   5  -1   2 75.8286 5.59219   4
   5  -1   2 70.4275 4.95658   1
   5  -1   2 72.1444 5.44773   2
  -5   1  -2 76.1709 5.67503   3
  -5   1  -2 72.6033 4.88016   4
  -5   1  -2 75.4744 5.34741   2
   7  -1   2 13.5565 3.89495   2
   7  -1   2 22.4426 4.04408   4
   7  -1   2 26.5595 4.94491   3
  -7   1  -2 19.7610 4.02557   3
  -7   1  -2 12.2692 3.00045   4
  -7   1  -2 22.3460 3.94563   2
   9  -1   2 40.3913 5.13176   2
   9  -1   2 43.4689 5.96990   3
   9  -1   2 47.2343 5.30018   4
  -9   1  -2 33.6278 3.76238   4
  -9   1  -2 41.8507 5.21419   3
  11  -1   2 44.0899 5.44453   4
  11  -1   2 52.9331 5.70865   2
  11  -1   2 60.1858 6.53834   3
 -11   1  -2 57.2407 5.83600   3
  13  -1   2 13.1291 5.13607   4
  13  -1   2 -0.4386 4.87509   2
  13  -1   2 5.66467 6.17683   3
 -13   1  -2 1.16331 4.97520   3
  15  -1   2 14.4357 6.02777   2
  15  -1   2 6.07688 5.59448   4
  15  -1   2 -0.8132 5.94403   2
  15  -1   2 14.9049 6.88846   3
  17  -1   2 -3.5749 6.21545   2
  17  -1   2 14.8255 6.77983   4
  17  -1   2 -6.2557 6.74869   2
  19  -1   2 -0.7617 7.53861   4
  19  -1   2 6.77009 8.24477   2
  21  -1   2 5.77519 8.94318   2
  23  -1   2 -0.8415 9.27907   2
  25  -1   2 -4.9628 13.2512   2
  26  -2  -2 0.72359 9.94583   4
  26  -2  -2 14.7689 10.5330   3
  26  -2  -2 0.33621 10.2622   2
  24  -2  -2 16.5922 9.83922   3
  24  -2  -2 15.7219 9.88341   4
  24  -2  -2 2.51722 9.08463   2
  22  -2  -2 5.45250 8.46918   3
  22  -2  -2 -3.7196 8.72121   4
  22  -2  -2 2.68689 8.65730   2
  20  -2  -2 86.5619 10.2583   3
  20  -2  -2 36.7187 8.87175   2
  20  -2  -2 58.3366 9.23974   4
  18  -2  -2 55.3857 7.81695   4
  18  -2  -2 48.0617 7.18161   2
  18  -2  -2 41.8963 7.84091   2
  18  -2  -2 67.6841 9.16830   3
  16  -2  -2 31.4618 6.41289   4
  16  -2  -2 30.2983 6.32168   2
  16  -2  -2 26.5892 7.29028   3
  16  -2  -2 29.3708 6.77040   2
  14  -2  -2 -7.2469 5.25731   2
  14  -2  -2 4.06874 4.74732   2
  14  -2  -2 -12.011 5.59779   3
  14  -2  -2 -2.7583 4.91720   4
  12  -2  -2 13.1189 5.10469   3
  12  -2  -2 9.54259 4.64792   2
  12  -2  -2 8.41561 4.86844   2
  12  -2  -2 7.88454 4.35883   4
 -12   2   2 7.89930 3.98482   2
 -12   2   2 6.87142 4.15751   3
  10  -2  -2 48.1727 5.36073   2
  10  -2  -2 42.3204 5.10868   4
  10  -2  -2 40.9297 5.57850   2
  10  -2  -2 43.7546 5.93727   3
 -10   2   2 43.4874 5.08127   3
 -10   2   2 31.7276 3.91716   4
 -10   2   2 36.6667 4.93280   2
 -10   2   2 37.1542 4.65559   2
   8  -2  -2 70.3335 5.17465   4
   8  -2  -2 71.2462 5.47253   1
   8  -2  -2 75.3476 5.98400   2
   8  -2  -2 74.6870 5.72908   2
   8  -2  -2 74.1810 5.80731   3
   8  -2  -2 67.7676 4.81631   1
  -8   2   2 69.8185 5.52517   2
  -8   2   2 74.0944 5.17105   4
  -8   2   2 82.6608 6.32751   3
   6  -2  -2 290.720 9.57800   1
   6  -2  -2 301.382 10.2688   2
   6  -2  -2 282.070 9.59599   1
   6  -2  -2 289.639 10.0439   2
   6  -2  -2 292.280 10.7018   3
   6  -2  -2 286.748 10.1123   4
  -6   2   2 295.583 9.71891   4
  -6   2   2 291.731 10.0102   2
  -6   2   2 302.011 9.92157   2
  -6   2   2 284.029 10.2097   3
   4  -2  -2 1375.67 38.2257   3
   4  -2  -2 1422.44 37.7409   1
   4  -2  -2 1388.10 37.7644   1
   4  -2  -2 1416.88 38.0920   4
   4  -2  -2 1391.56 38.1131   2
   4  -2  -2 1401.97 38.0946   2
  -4   2   2 1414.03 37.7221   1
  -4   2   2 1408.56 38.2027   3
  -4   2   2 1420.15 38.0117   4
  -4   2   2 1437.75 38.1088   2
  -4   2   2 1415.98 38.0826   2
  -4   2   2 1389.01 37.7252   1
   2  -2  -2 450.596 13.1861   2
   2  -2  -2 437.549 12.8075   1
   2  -2  -2 456.061 12.8094   1
   2  -2  -2 447.313 13.1402   2
   2  -2  -2 452.956 13.1962   4
   2  -2  -2 432.260 13.2530   3
  -2   2   2 448.537 13.1795   2
  -2   2   2 433.892 12.8469   1
  -2   2   2 444.512 12.8439   1
  -2   2   2 436.654 13.1071   3
  -2   2   2 451.769 13.1429   2
  -2   2   2 453.994 13.0884   4
   0  -2  -2 17.6610 2.67430   2
   0  -2  -2 13.0222 2.38276   4
   0  -2   2 23.8605 3.26920   2
   0  -2  -2 16.1844 2.67453   2
   0   2   2 18.4745 2.60844   2
   0   2   2 20.2947 2.76512   2
   0   2  -2 21.2519 3.03792   2
   0   2   2 22.5039 2.57713   4
   2  -2   2 239.461 8.26361   1
   2  -2   2 246.983 8.90208   2
   2  -2   2 253.416 8.90226   4
   2  -2   2 244.192 8.80654   1
  -2   2  -2 247.520 8.38912   1
  -2   2  -2 258.684 8.90032   2
  -2   2  -2 252.843 8.42794   1
  -2   2  -2 255.807 8.62947   4
  -2   2  -2 243.048 8.97480   3
   4  -2   2 582.849 17.2300   1
   4  -2   2 620.596 17.6326   4
   4  -2   2 581.949 17.5785   2
   4  -2   2 582.481 16.9963   1
  -4   2  -2 600.311 17.6168   2
  -4   2  -2 600.878 17.2307   1
  -4   2  -2 549.203 17.5821   3
  -4   2  -2 593.977 16.9970   1
  -4   2  -2 610.352 17.4094   4
   6  -2   2 23.7524 4.16341   4
   6  -2   2 27.3879 4.25243   1
   6  -2   2 25.4278 4.23512   2
   6  -2   2 27.5046 3.93819   1
   6  -2   2 31.6660 5.18087   3
  -6   2  -2 24.1855 3.54427   4
  -6   2  -2 20.9787 4.05145   3
  -6   2  -2 37.0873 4.62517   2
  -6   2  -2 25.9119 3.34437   1
   8  -2   2 2.91031 4.25516   4
   8  -2   2 3.32155 4.74397   2
   8  -2   2 0.18138 5.32464   3
   8  -2   2 -0.0659 4.05459   1
  -8   2  -2 -0.5684 4.01486   3
  -8   2  -2 -1.8056 4.01050   2
  -8   2  -2 -3.5368 3.05349   4
  10  -2   2 61.2655 6.07448   4
  10  -2   2 92.9232 7.01397   2
  10  -2   2 93.4908 7.49530   3
  10  -2   2 79.3728 6.69609   2
 -10   2  -2 71.2408 6.11758   3
 -10   2  -2 79.4691 6.69393   2
  12  -2   2 87.8671 7.52112   2
  12  -2   2 90.5644 7.25792   4
  12  -2   2 111.600 8.58519   3
  12  -2   2 89.3080 7.53220   2
 -12   2  -2 100.540 8.50399   3
  14  -2   2 10.3119 5.88074   4
  14  -2   2 14.1202 7.12568   3
  14  -2   2 19.1001 6.39282   2
  14  -2   2 0.95656 5.66322   2
  16  -2   2 79.4997 9.21784   3
  16  -2   2 62.8749 8.00435   2
  16  -2   2 67.4701 8.56743   2
  16  -2   2 63.2664 7.76887   4
  18  -2   2 41.4019 8.74140   2
  18  -2   2 38.9625 8.32685   4
  20  -2   2 9.44087 8.50069   4
  20  -2   2 -5.2443 8.58961   2
  22  -2   2 -4.6518 9.49536   2
  24  -2   2 3.25762 10.8593   2
  25  -3  -2 -1.0612 9.45918   4
  25  -3  -2 -0.2426 10.2314   3
  25  -3  -2 13.2248 10.4355   2
  23  -3  -2 11.9601 9.50026   4
  23  -3  -2 5.43146 9.30364   3
  23  -3  -2 -6.2716 9.00019   2
  21  -3  -2 10.4704 9.30955   3
  21  -3  -2 -10.685 8.29765   2
  21  -3  -2 13.7858 9.18773   4
  19  -3  -2 61.3356 9.93279   3
  19  -3  -2 56.5664 9.44258   2
  19  -3  -2 60.1095 8.65103   4
  17  -3  -2 23.6909 7.33348   2
  17  -3  -2 28.5739 7.78095   3
  17  -3  -2 21.4754 7.03655   4
  17  -3  -2 18.0597 6.62431   2
  15  -3  -2 52.7947 7.00430   2
  15  -3  -2 58.8608 7.16688   4
  15  -3  -2 75.5423 8.39731   3
  15  -3  -2 57.3792 7.93067   2
  13  -3  -2 15.4251 5.08299   1
  13  -3  -2 17.5092 6.47335   3
  13  -3  -2 12.4892 5.17234   2
  13  -3  -2 15.2122 6.19723   2
  13  -3  -2 10.9946 5.19406   4
 -13   3   2 14.6323 4.43312   2
  11  -3  -2 339.368 12.9521   4
  11  -3  -2 358.450 13.3826   2
  11  -3  -2 343.685 12.8003   2
  11  -3  -2 319.814 12.1813   1
  11  -3  -2 337.257 13.8833   3
 -11   3   2 326.887 12.3230   2
 -11   3   2 336.255 13.0110   3
   9  -3  -2 57.6200 6.00242   4
   9  -3  -2 56.4756 5.46955   1
   9  -3  -2 62.5828 5.99254   2
   9  -3  -2 76.9320 6.14268   1
   9  -3  -2 66.1028 6.63656   2
   9  -3  -2 58.7756 6.29076   3
  -9   3   2 92.5734 7.22542   2
  -9   3   2 94.4667 7.21867   3
  -9   3   2 65.6109 5.71554   2
   7  -3  -2 211.701 9.60728   2
   7  -3  -2 203.669 8.66586   1
   7  -3  -2 216.739 8.41013   1
   7  -3  -2 196.948 9.19715   4
   7  -3  -2 213.618 9.09729   2
   7  -3  -2 210.476 9.93922   3
  -7   3   2 223.423 9.15144   2
  -7   3   2 203.687 8.32700   1
  -7   3   2 207.555 8.82588   2
  -7   3   2 212.032 9.30655   3
  -7   3   2 209.752 8.51113   4
  -7   3   2 211.450 8.15786   1
  -7   3   2 216.284 8.21787   1
   5  -3  -2 113.692 6.62730   4
   5  -3  -2 113.112 6.15362   1
   5  -3  -2 106.328 5.83988   1
   5  -3  -2 106.189 7.27006   3
   5  -3  -2 121.357 6.96738   2
   5  -3  -2 114.532 6.45256   2
  -5   3   2 120.091 6.56267   3
  -5   3   2 116.246 6.29134   2
  -5   3   2 115.659 5.91050   1
  -5   3   2 121.389 6.07594   4
  -5   3   2 117.726 6.44755   2
  -5   3   2 115.545 5.81608   1
   3  -3  -2 942.177 26.2630   2
   3  -3  -2 927.340 26.3040   3
   3  -3  -2 947.169 26.1645   4
   3  -3  -2 954.271 26.2111   2
   3  -3  -2 893.063 25.6887   1
  -3   3   2 943.339 25.7793   1
  -3   3   2 934.089 26.1461   2
  -3   3   2 921.935 26.1163   3
  -3   3   2 945.072 26.0142   4
  -3   3   2 924.365 25.6900   1
  -3   3   2 947.348 26.1581   2
   1  -3  -2 94.8795 5.17287   4
   1  -3  -2 81.8072 4.94704   2
   1  -3  -2 82.9225 5.72767   3
   1  -3  -2 75.9379 5.19963   2
  -1   3   2 85.1028 4.99783   2
  -1   3   2 88.2932 4.95719   4
   1   3  -2 80.3064 4.73890   2
  -1   3   2 83.4349 4.85633   3
  -1   3   2 98.5390 5.16899   2
   1  -3   2 18.1153 2.96314   2
   1  -3   2 17.7380 3.48119   2
  -1   3  -2 20.3457 2.97426   1
  -1   3  -2 20.9152 3.49548   3
  -1   3  -2 22.5844 3.14158   4
  -1   3  -2 16.3266 3.17055   1
  -1   3  -2 20.3255 3.77001   2
   3  -3   2 110.260 6.90069   2
   3  -3   2 121.344 6.86471   4
   3  -3   2 119.609 6.63932   1
   3  -3   2 112.490 6.81236   2
   3  -3   2 109.608 5.74881   1
  -3   3  -2 119.522 6.83901   2
  -3   3  -2 121.886 6.08323   1
  -3   3  -2 120.542 6.17461   4
  -3   3  -2 120.891 5.93788   1
  -3   3  -2 102.867 6.68863   3
   5  -3   2 195.212 9.04573   2
   5  -3   2 210.922 10.4590   3
   5  -3   2 208.378 9.23473   4
   5  -3   2 199.766 8.03618   1
   5  -3   2 207.281 8.74330   1
   5  -3   2 200.384 9.12696   2
  -5   3  -2 205.915 8.57145   1
  -5   3  -2 188.497 8.88812   3
  -5   3  -2 193.127 7.90090   1
  -5   3  -2 192.046 8.33763   4
  -5   3  -2 200.695 9.10107   2
   7  -3   2 95.9649 7.94439   2
   7  -3   2 79.1474 6.59547   4
   7  -3   2 85.7238 6.63634   1
   7  -3   2 98.2585 6.51809   1
   7  -3   2 101.162 7.87422   3
   7  -3   2 100.360 7.14121   2
  -7   3  -2 104.178 6.63140   1
  -7   3  -2 78.3925 6.28642   3
  -7   3  -2 88.5493 7.49971   2
   9  -3   2 100.238 7.41307   2
   9  -3   2 93.9444 6.92766   1
   9  -3   2 101.759 7.94490   3
   9  -3   2 80.1380 6.46812   1
   9  -3   2 68.9764 6.38119   4
   9  -3   2 87.2861 7.20775   2
  -9   3  -2 89.0402 7.32348   2
  -9   3  -2 90.8102 7.70706   3
  11  -3   2 20.8548 5.56173   4
  11  -3   2 33.7516 7.07217   3
  11  -3   2 27.8252 5.36292   1
  11  -3   2 22.6953 6.15611   2
  11  -3   2 37.7876 6.39534   2
 -11   3  -2 17.7087 4.83704   2
  13  -3   2 362.459 15.9758   3
  13  -3   2 345.466 14.4764   2
  13  -3   2 335.270 14.4299   4
  13  -3   2 353.687 14.7725   2
  15  -3   2 42.3691 8.70014   3
  15  -3   2 31.8270 6.21425   1
  15  -3   2 32.7442 7.38639   4
  15  -3   2 31.3921 7.76138   2
  15  -3   2 30.8598 7.01794   2
  17  -3   2 14.2018 8.27795   2
  17  -3   2 23.1686 7.65356   4
  17  -3   2 14.8050 8.50343   3
  19  -3   2 3.94723 9.06720   2
  19  -3   2 6.83554 7.81867   1
  19  -3   2 7.97577 8.49474   4
  21  -3   2 23.4087 10.0882   2
  21  -3   2 26.1725 9.65864   4
  23  -3   2 -6.7867 10.7761   2
  24  -4  -2 8.91396 10.6134   3
  24  -4  -2 0.37571 9.88295   4
  24  -4  -2 -9.6825 9.75695   2
  22  -4  -2 -11.433 8.92257   4
  22  -4  -2 1.91349 9.20269   3
  22  -4  -2 0.09587 9.33910   2
  20  -4  -2 6.12276 8.79538   2
  20  -4  -2 24.7334 9.52174   4
  20  -4  -2 27.0328 9.59278   3
  18  -4  -2 -1.4012 6.80044   1
  18  -4  -2 -13.285 6.88932   4
  18  -4  -2 4.83494 7.90929   2
  18  -4  -2 0.85067 8.10694   3
  16  -4  -2 3.37849 6.01611   2
  16  -4  -2 -5.1902 7.21522   3
  16  -4  -2 9.28145 7.50226   2
  16  -4  -2 5.01550 6.70755   4
  14  -4  -2 2.45015 6.50225   3
  14  -4  -2 0.62584 5.36397   2
  14  -4  -2 14.9434 6.00141   4
  14  -4  -2 -0.9257 5.33403   1
  14  -4  -2 4.26385 6.32460   2
  12  -4  -2 3.19520 6.03103   2
  12  -4  -2 7.03475 5.37497   4
  12  -4  -2 6.24502 6.04601   3
  12  -4  -2 2.46156 5.18538   1
  12  -4  -2 8.45033 5.08525   2
 -12   4   2 4.71254 4.22957   2
 -12   4   2 7.43542 4.74177   2
  10  -4  -2 135.970 8.54020   1
  10  -4  -2 142.461 9.49235   2
  10  -4  -2 147.453 8.73608   2
  10  -4  -2 150.695 9.27488   4
  10  -4  -2 145.268 10.0860   3
 -10   4   2 139.935 8.90442   3
 -10   4   2 154.151 8.99056   2
 -10   4   2 140.878 8.14514   2
 -10   4   2 154.728 8.28979   1
   8  -4  -2 42.8572 6.15385   2
   8  -4  -2 41.2270 5.49434   1
   8  -4  -2 32.7515 5.99269   3
   8  -4  -2 38.9507 5.51958   4
   8  -4  -2 40.8198 5.62417   2
  -8   4   2 44.2013 5.17306   3
  -8   4   2 32.0249 5.50510   2
  -8   4   2 44.9070 5.45505   2
   6  -4  -2 171.239 9.20963   1
   6  -4  -2 190.245 9.61167   4
   6  -4  -2 195.008 9.08792   2
   6  -4  -2 193.427 9.83360   2
   6  -4  -2 181.152 8.27894   1
   6  -4  -2 185.331 10.1314   3
  -6   4   2 185.857 9.10691   2
  -6   4   2 185.600 8.96862   2
  -6   4   2 185.113 8.37020   1
  -6   4   2 189.461 9.13159   3
  -6   4   2 189.921 8.56811   4
  -6   4   2 192.981 8.54944   1
   4  -4  -2 6.86302 4.27343   2
   4  -4  -2 0.97535 3.81896   2
   4  -4  -2 5.95007 4.24693   3
   4  -4  -2 0.55903 3.84754   4
   4  -4  -2 7.25926 4.05030   1
   4  -4  -2 4.34830 3.08134   1
  -4   4   2 2.07934 3.30801   1
  -4   4   2 5.39650 3.19694   1
  -4   4   2 9.13148 3.53302   3
  -4   4   2 4.98254 3.70819   2
  -4   4   2 -1.0489 3.62253   2
  -4   4   2 10.3581 3.28759   4
   2  -4  -2 18.1729 3.65787   2
   2  -4  -2 17.0203 3.65010   4
   2  -4  -2 15.0798 3.93379   2
   2  -4  -2 12.0803 3.97908   3
  -2   4   2 20.8710 3.45085   3
  -2   4   2 19.3863 3.71645   2
   2   4  -2 20.6057 3.42803   3
  -2   4   2 17.4439 3.37391   4
  -2   4   2 12.1273 3.58465   2
   0  -4   2 25.8830 4.25364   2
   0  -4   2 24.8947 3.62828   2
   0   4   2 20.9491 3.37667   2
   0   4   2 26.2620 3.72505   2
   0   4  -2 22.6955 3.65483   3
   0   4   2 27.4739 3.31982   4
   0   4  -2 35.8194 4.38050   2
   0   4  -2 20.9113 3.67330   2
   0   4  -2 23.4004 3.57848   4
   2  -4   2 164.860 7.86882   2
   2  -4   2 183.061 8.53866   4
  -2   4  -2 162.506 8.07897   3
  -2   4  -2 177.885 8.30616   2
  -2   4  -2 170.766 7.66652   4
  -2   4  -2 164.912 7.00723   1
   4  -4   2 -9.5446 5.71090   3
   4  -4   2 0.92557 4.67883   4
   4  -4   2 -1.2378 3.55500   1
   4  -4   2 -6.1862 4.60798   2
   4  -4   2 5.73274 4.54563   2
  -4   4  -2 1.68209 4.53376   2
  -4   4  -2 -2.3084 3.79759   1
  -4   4  -2 -1.5749 3.62879   1
  -4   4  -2 3.32074 3.60066   4
  -4   4  -2 0.99641 3.95908   3
   6  -4   2 330.633 12.2227   1
   6  -4   2 302.820 12.5169   2
   6  -4   2 312.356 14.0204   3
   6  -4   2 309.925 12.4743   2
   6  -4   2 319.976 12.6970   4
  -6   4  -2 314.893 12.3850   3
  -6   4  -2 317.106 11.6857   1
  -6   4  -2 315.181 12.4490   2
   8  -4   2 21.9068 6.20516   3
   8  -4   2 13.5324 4.99096   4
   8  -4   2 7.51428 5.27051   2
   8  -4   2 13.7026 5.03632   1
   8  -4   2 11.7480 5.35280   2
  -8   4  -2 14.0865 5.10458   1
  -8   4  -2 17.5141 4.71519   2
  -8   4  -2 10.5162 4.32582   3
  10  -4   2 0.97045 5.83682   2
  10  -4   2 8.29083 5.41021   1
  10  -4   2 -1.4586 5.23216   4
  10  -4   2 1.05116 5.44605   2
  10  -4   2 -2.0979 6.25606   3
 -10   4  -2 5.63762 5.28553   1
 -10   4  -2 4.31067 4.45540   2
  12  -4   2 14.7210 7.15046   3
  12  -4   2 8.17465 6.30934   2
  12  -4   2 10.0409 6.14736   2
  12  -4   2 7.84569 5.74057   1
  12  -4   2 6.10663 5.62051   4
 -12   4  -2 3.19763 4.87053   2
  14  -4   2 -5.2883 7.77757   3
  14  -4   2 -3.5029 5.91090   2
  14  -4   2 0.41574 6.22589   4
  14  -4   2 -10.656 6.75557   2
  16  -4   2 41.5132 8.91734   2
  16  -4   2 34.2098 8.18177   4
  16  -4   2 33.7801 9.40680   3
  16  -4   2 40.1206 8.04385   1
  18  -4   2 16.4685 9.62451   2
  18  -4   2 11.2010 8.41504   4
  20  -4   2 10.0605 8.94102   4
  20  -4   2 8.30308 9.05956   1
  20  -4   2 -7.9093 9.18406   2
  22  -4   2 -4.5541 9.90839   4
  22  -4   2 -12.845 10.2531   2
  24  -4   2 10.8022 13.1773   2
  25  -5  -2 15.4573 11.8759   1
  25  -5  -2 2.09705 11.1077   2
  25  -5  -2 14.2275 11.0776   4
  23  -5  -2 -10.832 9.65495   3
  23  -5  -2 8.69460 10.4641   1
  23  -5  -2 -3.9605 10.5008   2
  23  -5  -2 -6.2530 9.21128   4
  21  -5  -2 12.1255 9.94189   3
  21  -5  -2 13.9768 9.69436   4
  21  -5  -2 18.2474 10.1733   2
  19  -5  -2 48.5831 10.0529   4
  19  -5  -2 52.6257 10.4757   3
  19  -5  -2 49.5458 9.96835   2
  19  -5  -2 62.7215 10.0966   1
  17  -5  -2 32.5201 9.14619   2
  17  -5  -2 49.2798 9.75728   3
  17  -5  -2 46.1435 8.77247   4
  17  -5  -2 53.6616 8.87633   1
  15  -5  -2 117.308 10.4306   3
  15  -5  -2 102.256 9.93151   2
  15  -5  -2 82.2937 8.36998   2
  15  -5  -2 102.922 9.42402   4
  13  -5  -2 112.363 8.48301   1
  13  -5  -2 68.7835 8.02566   4
  13  -5  -2 92.4416 8.94503   2
  13  -5  -2 85.6235 8.57055   3
  13  -5  -2 70.2730 7.68104   2
 -13   5   2 88.4792 7.32374   1
 -13   5   2 63.0355 6.85209   2
  11  -5  -2 50.6499 6.71927   4
  11  -5  -2 51.0064 6.21451   2
  11  -5  -2 60.7222 7.60383   2
  11  -5  -2 53.3638 6.50277   1
  11  -5  -2 75.5989 7.55671   3
 -11   5   2 42.0710 5.94079   2
 -11   5   2 65.8711 6.48118   1
 -11   5   2 47.8792 6.46071   2
   9  -5  -2 92.2015 7.78325   2
   9  -5  -2 111.404 8.67092   1
   9  -5  -2 118.418 9.46407   4
   9  -5  -2 123.366 10.0351   2
   9  -5  -2 99.9228 8.38377   3
  -9   5   2 100.014 8.14506   2
  -9   5   2 120.397 8.09958   1
  -9   5   2 111.642 9.26296   2
   7  -5  -2 25.1121 5.67437   2
   7  -5  -2 26.3476 5.22050   4
   7  -5  -2 24.1580 5.85821   3
   7  -5  -2 25.5158 5.29993   1
   7  -5  -2 18.0167 4.79281   2
  -7   5   2 25.7409 4.65739   1
  -7   5   2 26.5337 5.18515   2
  -7   5   2 22.8576 4.89956   2
  -7   5   2 30.6757 4.58320   3
   5  -5  -2 5.33803 4.55967   4
   5  -5  -2 1.16638 5.18146   3
   5  -5  -2 4.92209 4.38247   2
   5  -5  -2 9.45380 5.04535   2
  -5   5   2 1.94774 3.68438   1
  -5   5   2 -0.2190 3.36720   4
  -5   5   2 5.22446 3.86971   3
  -5   5   2 4.71991 4.20633   2
  -5   5   2 5.06478 4.26974   2
  -5   5   2 0.40545 3.76453   1
   3  -5  -2 138.193 9.40045   3
   3  -5  -2 143.160 8.49668   4
   3  -5  -2 120.916 7.58322   2
   3  -5  -2 138.715 7.89032   2
  -3   5   2 132.104 6.92333   1
  -3   5   2 136.566 7.62285   2
  -3   5   2 140.890 7.74177   3
  -3   5   2 141.744 8.06110   2
  -3   5   2 145.773 7.44854   1
  -3   5   2 139.038 7.55027   4
   1  -5  -2 255.202 9.94195   4
   1  -5  -2 269.497 10.8207   3
   1  -5  -2 234.637 9.94257   2
   1  -5  -2 238.390 9.37231   2
   1   5  -2 244.824 9.81572   3
  -1   5   2 242.603 9.80857   2
   1   5  -2 244.206 9.98491   2
  -1   5   2 247.082 9.69324   4
  -1   5   2 238.535 9.63222   2
   1   5  -2 235.438 9.31595   2
  -1   5   2 247.141 9.51697   3
   1   5  -2 241.880 9.52394   4
   1  -5   2 116.712 7.32884   2
   1  -5   2 136.405 7.95021   2
   1  -5   2 117.588 7.98659   4
  -1   5  -2 126.322 7.64384   3
  -1   5  -2 130.668 7.45344   4
  -1   5  -2 119.066 8.23147   2
  -1   5  -2 108.367 7.62410   2
   3  -5   2 3.81154 1.89926   2
   3  -5   2 7.30260 4.71760   4
   3  -5   2 -3.1832 4.22166   2
  -3   5  -2 8.60651 4.90228   2
  -3   5  -2 7.36121 3.71602   1
  -3   5  -2 12.3646 3.90074   1
  -3   5  -2 8.25018 4.05498   3
  -3   5  -2 3.16869 3.56884   4
   5  -5   2 9.31405 5.03340   4
   5  -5   2 -1.6263 4.91906   2
   5  -5   2 1.75991 5.95555   3
   5  -5   2 1.35169 4.54529   2
  -5   5  -2 1.48137 4.49189   2
  -5   5  -2 2.07681 3.90369   3
  -5   5  -2 4.09648 4.16011   1
   7  -5   2 50.8725 7.63077   3
   7  -5   2 41.4067 6.16394   4
   7  -5   2 50.0632 6.23845   2
   7  -5   2 41.3234 6.14738   1
   7  -5   2 55.9944 7.04173   2
  -7   5  -2 41.4358 6.00970   2
  -7   5  -2 48.1581 5.67190   1
   9  -5   2 74.6859 7.15618   2
   9  -5   2 75.3672 8.39538   3
   9  -5   2 72.8203 7.43159   2
   9  -5   2 77.7825 7.52306   4
   9  -5   2 79.7178 7.41553   1
  -9   5  -2 50.0472 6.26550   2
  11  -5   2 27.1813 6.39194   2
  11  -5   2 28.3564 6.52306   1
  11  -5   2 32.5423 7.91986   3
  11  -5   2 41.8872 6.73531   4
  11  -5   2 29.3612 7.18034   2
 -11   5  -2 16.4006 5.55071   2
  13  -5   2 41.2381 8.05655   2
  13  -5   2 37.7545 7.57370   4
  13  -5   2 44.6664 7.65082   1
  13  -5   2 32.2031 7.00696   2
  13  -5   2 46.2710 9.08337   3
  15  -5   2 17.3313 9.18600   3
  15  -5   2 15.4503 7.69444   4
  15  -5   2 18.3790 8.33603   2
  17  -5   2 32.3512 9.14699   1
  17  -5   2 14.9596 9.54640   2
  17  -5   2 43.3329 9.20805   4
  19  -5   2 -0.8981 9.05690   4
  19  -5   2 4.55912 9.32831   1
  19  -5   2 4.85294 10.1000   2
  21  -5   2 30.9213 11.2437   2
  21  -5   2 18.3262 11.0874   1
  21  -5   2 26.6718 10.2768   4
  23  -5   2 13.2825 11.9867   1
  23  -5   2 12.0309 11.0964   4
  23  -5   2 10.3912 14.0713   2
  24  -6  -2 1.98191 10.7058   4
  24  -6  -2 3.14623 12.0267   1
  22  -6  -2 -3.7260 11.0488   2
  22  -6  -2 21.6314 10.5961   3
  22  -6  -2 4.08004 9.94887   4
  22  -6  -2 3.93234 10.8112   1
  20  -6  -2 47.0925 11.1430   2
  20  -6  -2 72.3692 11.5278   4
  20  -6  -2 61.3006 11.1095   3
  20  -6  -2 70.6880 11.4049   1
  18  -6  -2 88.9475 11.6155   2
  18  -6  -2 91.7846 11.3602   4
  18  -6  -2 100.837 11.7600   3
  18  -6  -2 105.444 11.4822   1
  16  -6  -2 102.246 10.7084   1
  16  -6  -2 69.5555 10.4714   3
  16  -6  -2 59.0366 10.1683   2
  16  -6  -2 61.6500 9.52722   4
  14  -6  -2 0.87366 6.11605   2
  14  -6  -2 -4.0283 7.25509   3
  14  -6  -2 1.73181 7.51277   1
  14  -6  -2 3.19622 7.16187   4
  14  -6  -2 -8.8406 7.04401   2
 -14   6   2 3.73632 6.40641   2
  12  -6  -2 -0.3218 6.39844   4
  12  -6  -2 -1.2945 6.48061   3
  12  -6  -2 -0.0905 6.57292   1
  12  -6  -2 3.24109 5.66082   2
  12  -6  -2 -4.6945 6.47395   2
 -12   6   2 -9.0363 5.42614   2
 -12   6   2 -3.7886 4.60723   2
  10  -6  -2 30.9639 6.75384   4
  10  -6  -2 32.3278 7.03260   3
  10  -6  -2 37.6037 6.81034   1
  10  -6  -2 33.8232 7.01684   2
  10  -6  -2 29.2753 6.10753   2
 -10   6   2 24.3599 5.40554   2
 -10   6   2 24.6469 6.34896   2
 -10   6   2 38.4771 6.09228   1
   8  -6  -2 0.94167 4.42787   2
   8  -6  -2 12.0610 5.94644   2
   8  -6  -2 9.15040 6.24391   3
   8  -6  -2 -0.7596 5.75522   4
   8  -6  -2 9.89612 5.56739   1
  -8   6   2 12.6156 4.70811   2
  -8   6   2 3.14531 5.31598   2
  -8   6   2 5.24778 4.89371   1
   6  -6  -2 250.424 11.3479   2
   6  -6  -2 235.918 12.4108   3
   6  -6  -2 256.219 11.8770   4
   6  -6  -2 218.301 11.8477   2
  -6   6   2 222.959 10.9496   2
  -6   6   2 229.756 10.7812   3
  -6   6   2 233.989 10.2810   1
  -6   6   2 248.630 11.3036   2
   4  -6  -2 13.6439 4.85472   4
   4  -6  -2 21.8509 4.60853   2
   4  -6  -2 13.2234 4.51426   2
   4  -6  -2 16.6189 5.64686   3
  -4   6   2 17.7052 4.93096   2
  -4   6   2 21.5301 6.71858   4
  -4   6   2 20.1508 4.42218   1
  -4   6   2 18.5381 4.81013   2
  -4   6   2 23.2230 4.32299   3
   2  -6  -2 268.932 11.2940   4
   2  -6  -2 278.387 11.2197   2
   2  -6  -2 253.606 10.5667   2
   2  -6  -2 291.258 11.8128   3
  -2   6   2 273.770 10.7999   4
  -2   6   2 285.070 10.7506   3
  -2   6   2 273.020 11.0809   2
   2   6  -2 262.906 10.3639   3
  -2   6   2 285.581 10.9668   2
   0   6  -2 136.973 7.88586   2
   0   6  -2 148.016 8.69516   2
   0   6  -2 141.430 7.87715   3
   0   6  -2 142.117 7.73256   4
   0   6   2 132.885 7.61407   4
   0   6   2 138.383 7.86546   2
   0   6   2 137.154 7.66417   2
   2  -6   2 52.6220 5.75584   4
   2  -6   2 53.5486 6.19176   2
   2  -6   2 43.9625 5.23638   2
  -2   6  -2 61.1074 6.31531   2
  -2   6  -2 53.8031 4.85798   1
  -2   6  -2 53.7817 5.06446   4
  -2   6  -2 43.5275 5.08464   3
  -2   6  -2 62.2969 6.05465   2
   4  -6   2 230.814 10.7160   2
   4  -6   2 225.836 11.2577   4
  -4   6  -2 204.548 10.5129   3
  -4   6  -2 211.114 10.6887   2
  -4   6  -2 216.094 9.45333   1
   6  -6   2 139.968 9.25965   2
   6  -6   2 128.549 9.55294   2
   6  -6   2 154.838 10.5266   4
  -6   6  -2 136.695 9.23821   2
  -6   6  -2 140.529 8.97805   1
   8  -6   2 0.59409 5.13086   2
   8  -6   2 -0.1023 5.97576   2
   8  -6   2 7.66413 6.01498   4
   8  -6   2 1.34577 6.11398   1
   8  -6   2 9.84178 7.19047   3
  -8   6  -2 -2.1909 4.61683   2
  -8   6  -2 4.16019 5.44885   1
  10  -6   2 2.56252 6.56538   1
  10  -6   2 4.28887 6.46264   2
  10  -6   2 7.46480 6.18498   2
  10  -6   2 0.98681 7.63720   3
  10  -6   2 13.4144 6.59405   4
 -10   6  -2 8.38501 6.28572   1
 -10   6  -2 1.09027 5.25908   2
  12  -6   2 60.4107 8.60269   1
  12  -6   2 28.8249 9.24463   3
  12  -6   2 34.9513 7.81158   4
  12  -6   2 32.2996 7.21559   2
  12  -6   2 36.0407 8.09337   2
 -12   6  -2 38.5405 7.38713   1
 -12   6  -2 22.9358 6.25026   2
  14  -6   2 46.0206 9.12272   4
  14  -6   2 59.1570 9.40529   2
  14  -6   2 66.3043 9.67114   1
  14  -6   2 55.7972 10.4292   3
  16  -6   2 4.40289 8.28063   4
  16  -6   2 4.61746 8.99914   2
  18  -6   2 72.6258 11.5529   1
  18  -6   2 38.8779 11.0974   2
  18  -6   2 25.7391 10.2640   4
  20  -6   2 15.3941 10.6860   4
  20  -6   2 24.1918 10.9917   1
  22  -6   2 18.8526 12.4604   1
  22  -6   2 24.4802 11.3864   4
  23  -7  -2 7.50155 12.6071   1
  23  -7  -2 13.1408 11.0306   4
  21  -7  -2 23.8406 11.4401   3
  21  -7  -2 1.94854 11.0350   1
  21  -7  -2 -16.496 9.65490   4
  19  -7  -2 10.2484 10.2021   4
  19  -7  -2 1.20343 10.3537   1
  19  -7  -2 18.5976 10.2863   3
  17  -7  -2 8.08895 9.48772   1
  17  -7  -2 -1.4856 8.39655   2
  17  -7  -2 0.24016 8.97311   4
  17  -7  -2 6.18817 9.54626   3
  15  -7  -2 21.8861 9.10509   1
  15  -7  -2 16.9629 8.20210   2
  15  -7  -2 3.74292 8.48848   4
  15  -7  -2 14.4890 9.18922   3
  13  -7  -2 -0.1507 7.87119   1
  13  -7  -2 0.31281 6.07266   2
  13  -7  -2 -2.6834 7.04072   2
  13  -7  -2 -7.3993 7.55028   3
  13  -7  -2 -2.5034 7.49342   4
 -13   7   2 5.35083 6.06802   2
 -13   7   2 -2.2084 5.11741   2
  11  -7  -2 10.3347 7.15145   4
  11  -7  -2 -2.1139 5.61764   2
  11  -7  -2 11.5442 6.47527   2
  11  -7  -2 7.69539 7.18700   3
 -11   7   2 0.03746 5.33178   2
 -11   7   2 2.29910 6.37789   1
 -11   7   2 -0.5536 5.83893   2
   9  -7  -2 -4.9738 6.24881   4
   9  -7  -2 -3.4496 5.14527   2
   9  -7  -2 0.29715 5.82361   2
   9  -7  -2 2.60146 6.62011   3
  -9   7   2 -3.3854 6.17062   2
  -9   7   2 1.78626 5.04868   2
  -9   7   2 -0.1540 5.32441   1
   7  -7  -2 5.02749 5.73331   2
   7  -7  -2 17.5939 6.39456   3
   7  -7  -2 8.58258 5.44707   2
   7  -7  -2 6.80452 5.92286   4
  -7   7   2 2.59651 5.07291   1
  -7   7   2 1.15589 4.97792   2
  -7   7   2 6.97863 5.77013   2
   5  -7  -2 -3.2022 3.87429   2
   5  -7  -2 -7.6841 4.46917   2
   5  -7  -2 -1.2246 5.52297   3
   5  -7  -2 -0.4798 5.29052   4
  -5   7   2 -2.5420 4.88590   2
  -5   7   2 -3.0365 6.32523   3
  -5   7   2 4.07919 4.61615   2
  -5   7   2 2.75098 4.19912   1
   3  -7  -2 -4.5922 4.81222   4
   3  -7  -2 5.56695 4.25626   2
   3  -7  -2 6.43475 5.60178   3
   3  -7  -2 -4.3724 4.80639   2
  -3   7   2 2.08771 3.89994   3
  -3   7   2 -2.4728 3.64344   1
  -3   7   2 -3.1574 4.78937   2
  -3   7   2 -2.4151 4.22858   2
   1  -7  -2 83.9128 7.38471   3
  -1   7   2 78.4747 6.56189   2
  -1   7   2 69.5413 5.85247   4
   1   7  -2 80.6826 6.94963   2
   1   7  -2 66.4203 5.64076   3
  -1   7   2 74.2187 5.71376   3
  -1   7   2 81.4224 6.85451   2
   1   7  -2 73.3843 5.79482   4
   1   7  -2 62.6361 6.20628   2
  -1   7  -2 36.3123 4.91432   3
   1   7   2 34.1174 5.25406   2
  -1   7  -2 32.1874 4.90624   4
  -1   7  -2 26.9986 5.94099   2
  -1   7  -2 37.4323 5.96703   2
   3  -7   2 -0.2644 4.49861   2
   3  -7   2 5.68512 5.43546   4
   3  -7   2 6.69419 5.37944   2
  -3   7  -2 2.94367 4.95139   2
  -3   7  -2 1.31408 3.77948   1
  -3   7  -2 2.55145 5.02590   2
   5  -7   2 11.4597 5.34197   2
   5  -7   2 -3.1521 3.73613   2
   5  -7   2 13.6512 6.07940   4
  -5   7  -2 12.1685 4.85048   1
  -5   7  -2 13.4011 5.44743   2
   7  -7   2 -1.7327 5.69988   2
   7  -7   2 -5.5062 5.12824   2
   7  -7   2 3.66325 6.42122   4
  -7   7  -2 14.5433 5.43274   2
  -7   7  -2 8.37050 5.78646   1
   9  -7   2 41.1485 7.02604   2
   9  -7   2 72.0020 8.73038   4
   9  -7   2 78.1977 8.81453   2
  -9   7  -2 79.9878 8.20296   1
  -9   7  -2 60.0066 7.40696   2
  11  -7   2 21.5777 6.89383   2
  11  -7   2 27.3569 7.42623   2
  11  -7   2 31.5321 8.47492   4
 -11   7  -2 44.6242 8.27542   1
 -11   7  -2 25.4243 6.44022   2
  13  -7   2 7.44643 7.68028   2
  13  -7   2 0.89184 8.56880   1
  13  -7   2 0.06002 7.82998   4
  15  -7   2 -3.4620 8.01669   2
  15  -7   2 -6.9931 8.42836   4
  15  -7   2 10.0367 9.50078   1
  17  -7   2 11.3281 9.53752   4
  17  -7   2 -22.081 9.53022   1
  19  -7   2 0.94350 11.3099   1
  19  -7   2 3.84018 10.2937   4
  21  -7   2 10.8686 11.2880   4
  21  -7   2 28.8647 12.8741   1
  22  -8  -2 35.8921 12.1685   4
  20  -8  -2 29.1149 12.7745   1
  20  -8  -2 12.0405 11.1476   4
  20  -8  -2 21.8388 11.9990   3
  18  -8  -2 42.5427 11.6587   1
  18  -8  -2 -5.1577 9.49243   4
  18  -8  -2 14.1902 10.7093   3
  16  -8  -2 8.93531 9.90947   3
  16  -8  -2 23.8001 10.6729   1
  16  -8  -2 22.4465 10.3269   4
  14  -8  -2 45.5445 10.3640   3
  14  -8  -2 28.8559 9.75700   4
  14  -8  -2 27.7606 10.2736   1
 -14   8   2 32.5218 9.35211   1
  12  -8  -2 1.97636 6.46970   2
  12  -8  -2 0.64469 7.95635   4
  12  -8  -2 9.19120 8.36470   3
  12  -8  -2 17.5860 7.81591   2
  12  -8  -2 20.1660 8.91739   1
 -12   8   2 5.48997 6.82948   2
  10  -8  -2 1.62980 7.50253   1
  10  -8  -2 5.75388 8.16480   2
  10  -8  -2 3.03350 6.67860   2
  10  -8  -2 16.9448 7.63548   4
  10  -8  -2 -5.5652 7.94269   3
 -10   8   2 4.04291 5.53998   2
 -10   8   2 15.4145 7.50516   2
 -10   8   2 9.30888 6.80905   1
   8  -8  -2 4.12126 6.34774   2
   8  -8  -2 -0.6448 7.41440   3
   8  -8  -2 2.93220 6.68489   4
  -8   8   2 6.42234 5.59737   2
  -8   8   2 10.5784 6.05663   1
  -8   8   2 4.98808 6.84736   2
   6  -8  -2 103.491 8.78674   4
   6  -8  -2 142.327 10.4071   3
   6  -8  -2 77.8390 7.45681   2
  -6   8   2 133.668 10.6520   2
  -6   8   2 124.146 9.14350   1
  -6   8   2 122.038 9.45031   2
   4  -8  -2 5.27436 5.24533   2
   4  -8  -2 5.63123 6.57629   3
   4  -8  -2 1.03112 5.81891   4
  -4   8   2 -1.9533 4.46082   1
  -4   8   2 -4.3948 5.68992   2
  -4   8   2 -8.1087 4.89562   2
   2  -8  -2 17.1376 6.77623   3
  -2   8   2 13.5965 5.95952   2
   2   8  -2 18.9307 4.49112   3
   2   8  -2 13.8970 4.55418   4
  -2   8   2 14.1588 5.57461   2
  -2   8   2 13.1400 4.60440   3
   0   8  -2 290.718 12.6966   2
   0   8   2 301.677 12.6726   2
   0   8   2 274.424 11.9734   4
   0   8   2 271.417 12.3263   2
   0   8  -2 293.129 12.9227   2
   0   8  -2 293.344 12.1600   3
   2  -8   2 261.614 12.0144   2
  -2   8  -2 280.409 13.0365   2
  -2   8  -2 280.542 12.6518   2
   4  -8   2 52.6904 7.24009   4
   4  -8   2 53.6385 7.13950   2
  -4   8  -2 46.0159 5.94422   1
  -4   8  -2 48.2713 7.15562   2
   6  -8   2 0.81241 6.58075   4
   6  -8   2 6.81558 4.28533   2
  -6   8  -2 9.50843 5.97232   2
  -6   8  -2 5.15857 5.93499   1
   8  -8   2 108.000 9.49548   2
   8  -8   2 102.978 9.96166   4
  -8   8  -2 143.796 11.0936   1
  10  -8   2 11.0380 8.33590   4
  10  -8   2 6.76841 7.14307   2
 -10   8  -2 15.5066 7.94789   1
  12  -8   2 10.4275 9.00432   1
  12  -8   2 -0.5624 8.57065   4
  14  -8   2 39.5798 10.3851   4
  14  -8   2 25.4312 10.0688   1
  16  -8   2 38.4789 11.0020   4
  16  -8   2 24.4329 10.7141   1
  18  -8   2 5.77609 10.3166   4
  18  -8   2 2.60424 11.0122   1
  20  -8   2 11.7902 12.1143   1
  20  -8   2 -7.1845 10.8393   4
  19  -9  -2 17.0326 12.1804   1
  19  -9  -2 -8.9089 10.5526   4
  17  -9  -2 11.6085 10.8750   3
  17  -9  -2 5.28641 10.8786   1
  17  -9  -2 -1.6651 10.6753   4
 -17   9   2 15.9169 9.77598   1
  15  -9  -2 5.06628 9.93110   3
  15  -9  -2 8.35971 10.0470   4
  13  -9  -2 24.9732 10.2290   4
  13  -9  -2 35.2725 10.2562   3
 -13   9   2 42.4567 9.77084   1
  11  -9  -2 19.8810 9.38531   4
  11  -9  -2 22.2115 9.46218   3
 -11   9   2 40.5903 8.79744   1
 -11   9   2 22.7245 7.91065   2
   9  -9  -2 118.479 11.3445   4
   9  -9  -2 123.818 11.5843   3
  -9   9   2 130.192 11.3161   2
  -9   9   2 114.730 9.87656   1
   7  -9  -2 -0.2898 7.81099   3
   7  -9  -2 5.77312 7.77939   4
  -7   9   2 -6.9204 6.12569   1
  -7   9   2 2.53962 7.57425   2
   5  -9  -2 29.2939 6.62411   2
   5  -9  -2 38.3859 8.40379   3
   5  -9  -2 22.9160 7.53172   4
  -5   9   2 29.2647 6.79612   2
  -5   9   2 30.5112 6.39474   1
  -5   9   2 44.7214 8.16292   2
   3  -9  -2 25.4179 7.59781   3
   3  -9  -2 24.4706 6.96950   4
   3  -9  -2 18.8773 6.02279   2
  -3   9   2 30.4190 7.32311   2
  -3   9   2 33.5982 6.66314   2
   1  -9  -2 -0.7516 6.32673   3
   1   9  -2 12.8262 6.48584   2
   1   9  -2 16.2743 6.26013   2
  -1   9   2 2.31637 5.88906   2
  -1   9   2 4.73379 4.62485   3
  -1   9   2 1.41733 6.26088   2
   1   9   2 -3.3971 5.59668   2
  -1   9  -2 -1.2482 6.62667   2
   1   9   2 -6.8783 5.82879   2
  -1   9  -2 -1.5517 6.12148   2
   3  -9   2 -4.6960 5.66122   2
  -3   9  -2 -4.4054 4.72044   1
  -3   9  -2 -4.1627 5.95148   2
   5  -9   2 -1.0029 6.76796   4
   7  -9   2 19.4526 8.06755   4
   9  -9   2 4.46721 8.37094   4
  -9   9  -2 -5.8041 8.40147   1
  11  -9   2 -6.0305 8.57097   4
  13  -9   2 10.0640 9.85740   4
 -13   9  -2 -0.2120 9.84582   1
  15  -9   2 8.30687 10.7135   1
  15  -9   2 -11.602 10.1847   4
 -15   9  -2 6.75366 10.2608   1
  17  -9   2 -3.2883 11.1127   1
  17  -9   2 -3.3141 10.8107   4
  18 -10  -2 6.76164 11.3483   4
  16 -10  -2 6.70541 11.0243   4
  16 -10  -2 3.47371 10.6379   3
 -16  10   2 13.9240 10.6573   1
  14 -10  -2 9.28449 10.5637   4
  14 -10  -2 15.6427 10.5600   3
 -14  10   2 30.2756 11.0709   1
  12 -10  -2 3.68439 9.42810   3
  12 -10  -2 4.52762 9.36862   4
 -12  10   2 -0.9937 9.60596   1
  10 -10  -2 -9.9560 8.88886   4
  10 -10  -2 6.36184 9.08711   3
 -10  10   2 0.16290 8.70984   1
 -10  10   2 8.57948 8.57687   2
   8 -10  -2 6.76312 8.46352   4
   8 -10  -2 13.3613 8.78196   3
  -8  10   2 2.09958 7.86038   1
  -8  10   2 -0.4965 8.66434   2
   6 -10  -2 23.6205 8.29602   4
   6 -10  -2 39.2558 9.50325   3
  -6  10   2 41.5272 9.38006   2
   4 -10  -2 15.8522 8.08850   3
   4 -10  -2 13.0072 7.42951   4
  -4  10   2 26.5072 8.66061   2
  -4  10   2 29.7830 6.62113   1
  -2  10   2 -0.6560 7.28950   2
   0  10   2 31.3109 10.5231   2
   0  10  -2 12.6203 7.62305   2
   0  10   2 17.3512 7.44703   2
   2  10   2 2.13729 6.72759   2
  -4  10  -2 3.72706 6.21756   1
  -6  10  -2 7.95382 8.00677   1
   8 -10   2 22.0676 9.36584   4
  -8  10  -2 39.0746 9.63622   1
  10 -10   2 -9.7010 8.98130   4
 -10  10  -2 4.71011 9.90641   1
  12 -10   2 8.09895 10.2642   4
 -12  10  -2 -17.159 9.71878   1
  14 -10   2 8.82014 11.1268   4
 -14  10  -2 -8.0475 10.9927   1
  16 -10   2 -0.0042 11.1132   4
  16 -10   2 1.33917 11.3787   1
 -16  10  -2 7.69612 11.6203   1
  15 -11  -2 24.0605 12.1358   4
 -15  11   2 26.8770 12.0301   1
  13 -11  -2 -7.7672 10.2992   4
  13 -11  -2 -0.8387 10.2879   3
 -13  11   2 -4.4003 10.5710   1
  11 -11  -2 29.8970 10.6178   3
  11 -11  -2 4.59966 10.3158   4
   9 -11  -2 33.8195 10.0619   4
   9 -11  -2 47.0448 10.8936   3
  -9  11   2 69.7265 10.6393   1
  -9  11   2 47.0654 10.4563   2
   7 -11  -2 75.9484 11.2801   3
   7 -11  -2 40.5983 9.51096   4
  -7  11   2 66.5197 11.1603   2
  -7  11   2 83.0987 10.7184   1
   5 -11  -2 26.0770 9.57782   3
   5 -11  -2 11.0796 8.29098   4
  -5  11   2 28.8360 10.1428   2
  -3  11   2 8.99993 6.54259   1
  -3  11   2 -5.0540 8.80412   2
  -1  11   2 48.2039 9.34688   2
   1  11   2 10.6927 8.46219   2
  -3  11  -2 15.3294 6.80213   1
  -7  11  -2 15.7154 9.59720   1
  -9  11  -2 27.8333 10.6629   1
 -11  11  -2 -7.7968 10.2473   1
 -13  11  -2 26.9158 12.2671   1
  12 -12  -2 -3.9455 10.6870   3
  12 -12  -2 5.46766 11.4726   4
 -12  12   2 3.54501 11.2686   1
  10 -12  -2 -3.8633 10.1850   4
   8 -12  -2 5.27801 11.2721   4
  -8  12   2 5.22792 10.7637   2
  -8  12   2 12.1839 9.55997   1
  -6  12   2 -2.5065 10.3127   2
  -6  12   2 0.63352 9.36499   1
  -4  12   2 7.43503 10.2510   2
  -2  12   2 -7.7619 9.73637   2
   0  12   2 6.86806 9.24305   2
  -6  12  -2 12.8726 10.0918   1
  -8  12  -2 -1.0324 10.6845   1
 -10  12  -2 7.87821 11.5133   1
  -7  13   2 11.9485 10.5290   1
  -5  13   2 11.5948 11.2749   2
  -3  13   2 -12.732 10.5815   2
  -1  13   2 -1.5234 10.6344   2
   1  13   2 14.6216 10.7263   2
  -5  13  -2 14.9264 10.7641   1
  -7  13  -2 2.26011 11.5816   1
  24   0  -3 -8.3890 9.04771   3
  22   0  -3 0.39170 8.22107   3
  20   0  -3 0.52631 7.59259   3
  18   0  -3 -0.6228 6.76967   3
 -16   0   3 0.50331 4.37846   3
  16   0  -3 6.95366 6.08100   3
  14   0  -3 7.81526 5.40057   3
 -14   0   3 0.41029 4.06479   3
 -12   0   3 -0.4367 3.70085   3
  12   0  -3 -2.4388 4.49330   3
  10   0  -3 1.16766 4.02902   3
 -10   0   3 9.78246 3.89907   3
   8   0  -3 -2.7167 3.00355   3
  -8   0   3 -3.2367 2.80452   3
   6   0  -3 0.12904 3.01832   3
  -6   0   3 2.21765 2.57429   3
  -4   0   3 1.13452 2.21019   2
   4   0  -3 -2.9775 2.29026   2
   4   0  -3 -1.2259 2.39395   2
   2   0  -3 -1.9229 2.30598   2
   2   0  -3 -2.5222 2.33866   1
  -2   0   3 -0.5653 0.89309   2
   2   0  -3 0.30470 1.98549   1
   0   0   3 -3.3480 2.66456   2
   0   0  -3 -4.2252 2.52804   2
   0   0   3 -0.1177 2.55488   1
   0   0   3 -2.2816 2.48522   1
   0   0  -3 0.96194 2.45163   1
   0   0  -3 -3.8397 2.62567   1
   2   0   3 5.23990 3.14863   1
  -2   0  -3 -0.8031 2.93335   2
   2   0   3 -3.6757 2.86123   1
   2   0   3 2.39908 3.22552   2
   4   0   3 -3.1413 3.19500   2
  -4   0  -3 -6.4462 2.78283   2
  -4   0  -3 -1.4212 2.39105   4
   6   0   3 -0.5382 3.43058   2
  -6   0  -3 3.44350 3.44854   3
   8   0   3 -4.1635 4.21625   2
  -8   0  -3 0.83434 4.03272   3
  10   0   3 3.13255 4.33962   2
 -10   0  -3 -1.1822 4.18197   3
 -12   0  -3 -3.1593 4.33471   3
 -14   0  -3 -0.0343 4.95049   3
  18   0   3 8.02636 7.73485   2
  27  -1  -3 13.3367 11.2951   3
  25  -1  -3 10.6818 9.00056   2
  25  -1  -3 1.29898 9.39411   3
  23  -1  -3 36.4979 10.0802   3
  23  -1  -3 17.9018 8.70398   2
  23   1  -3 33.9561 9.18696   3
  21  -1  -3 93.7161 10.4525   3
  21   1  -3 82.4664 9.54413   3
  19  -1  -3 50.1208 7.79883   2
  19  -1  -3 71.7540 9.23293   3
  19  -1  -3 58.4001 7.90008   4
  19   1  -3 55.1940 7.95556   3
  17  -1  -3 31.1975 6.16535   2
  17  -1  -3 51.8457 8.09341   3
 -17  -1   3 37.2912 5.42809   3
  17  -1  -3 20.8731 6.33509   2
  17   1  -3 45.6864 6.88322   3
  15  -1  -3 -1.2959 5.58700   3
  15  -1  -3 2.16207 4.68357   2
  15  -1  -3 -8.2948 4.63692   2
 -15  -1   3 1.82632 4.29888   3
  15  -1  -3 -3.1023 4.62653   4
 -15   1   3 3.26203 5.20151   3
  15   1  -3 7.60212 5.09969   3
  13  -1  -3 63.2214 6.49835   3
  13  -1  -3 61.4361 5.41533   4
  13  -1  -3 67.3648 5.83813   2
 -13  -1   3 60.1875 5.65693   3
  13   1  -3 60.4632 5.78395   3
 -13   1   3 57.0821 5.86132   3
  11  -1  -3 177.203 8.29862   4
 -11  -1   3 177.506 8.16128   3
  11  -1  -3 159.797 8.44428   2
  11  -1  -3 157.649 9.63850   3
  11  -1  -3 174.305 8.28554   2
 -11   1   3 178.075 8.77932   3
  11   1  -3 178.660 8.56531   3
   9  -1  -3 98.3746 7.07332   3
   9  -1  -3 90.7983 6.27797   2
   9  -1  -3 102.792 6.25074   2
   9  -1  -3 97.6691 6.20384   4
  -9   1   3 99.9741 6.66758   3
   9   1  -3 91.3660 6.12120   3
   7  -1  -3 174.806 8.04574   3
   7  -1  -3 175.918 7.28392   4
   7  -1  -3 185.510 7.31269   2
   7  -1  -3 186.470 7.29515   2
  -7   1   3 188.933 7.77916   3
  -7   1   3 182.390 6.93902   4
  -7   1   3 193.011 7.28426   2
   7   1  -3 181.173 7.34954   3
  -7   1   3 191.663 7.10689   2
   5  -1  -3 59.5936 4.22343   2
   5  -1  -3 55.8529 4.53531   2
   5  -1  -3 58.3379 4.01559   4
   5  -1  -3 55.7495 4.35979   3
   5  -1  -3 64.3363 4.48357   1
  -5   1   3 51.4684 4.20748   4
  -5   1   3 54.2393 4.48230   2
  -5   1   3 58.6502 4.15083   3
   3  -1  -3 16.9117 2.91562   3
   3  -1  -3 15.2494 2.71449   1
   3  -1  -3 17.6339 3.01087   2
   3  -1  -3 17.1463 2.81730   1
   3  -1  -3 16.7388 2.97305   2
   3  -1  -3 16.2992 2.81419   4
  -3   1   3 13.9067 2.88114   2
  -3   1   3 18.3359 2.73766   1
  -3   1   3 19.0385 2.66892   1
  -3   1   3 20.1600 2.78769   2
  -3   1   3 15.7568 2.51875   3
   1  -1  -3 78.3042 4.42580   2
   1  -1  -3 78.2753 4.43979   2
   1  -1  -3 75.6116 4.10133   1
  -1   1   3 75.3534 4.14522   1
  -1   1   3 73.1525 4.42071   2
   1   1  -3 76.2607 4.55125   2
  -1   1   3 72.4632 4.16760   1
   1  -1   3 943.172 25.1453   1
  -1  -1  -3 918.166 25.0631   2
   1  -1   3 944.631 25.4116   2
   1  -1   3 894.733 24.9432   1
  -1   1  -3 925.268 25.3287   2
  -1   1  -3 920.765 25.0589   1
   1   1   3 871.055 25.1041   2
  -1   1  -3 908.237 24.9673   1
   3  -1   3 608.799 18.0543   2
   3  -1   3 611.089 17.5507   1
   3  -1   3 596.254 17.6438   1
  -3   1  -3 622.964 17.6110   1
  -3   1  -3 623.105 17.8959   2
  -3   1  -3 625.541 17.7737   4
   3   1   3 611.463 17.5880   2
   5  -1   3 364.740 11.2808   1
   5  -1   3 343.949 11.8579   2
  -5   1  -3 344.646 11.8681   3
  -5   1  -3 340.923 11.2688   4
  -5   1  -3 347.020 11.5031   2
   7  -1   3 248.751 10.0536   2
  -7   1  -3 217.850 9.14768   4
  -7   1  -3 256.797 10.4194   3
  -7   1  -3 241.761 9.70883   2
   9  -1   3 286.272 11.4259   2
   9  -1   3 281.458 11.2827   4
  -9   1  -3 284.736 11.8830   3
  -9   1  -3 281.990 10.9650   2
  11  -1   3 6.86353 5.27446   2
  11  -1   3 5.17333 4.51976   4
 -11   1  -3 3.77484 4.83288   3
 -11   1  -3 5.64742 4.26814   2
  13  -1   3 275.150 12.3445   4
  13  -1   3 292.513 12.7342   2
 -13   1  -3 304.492 13.0731   3
  15  -1   3 74.3262 8.35262   2
  17  -1   3 -1.7054 6.73957   2
  17  -1   3 0.22028 7.23596   2
  19  -1   3 -1.6595 8.34813   2
  21  -1   3 19.9104 9.32378   2
  23  -1   3 22.2141 10.2546   2
  26  -2  -3 -7.0857 9.56340   2
  26  -2  -3 -8.6123 9.80654   3
  26  -2  -3 1.95429 9.53801   4
  24  -2  -3 -6.8164 9.30983   4
  24  -2  -3 4.79185 9.53640   3
  24  -2  -3 2.82297 9.15828   2
  22  -2  -3 25.4020 8.99187   4
  22  -2  -3 5.40560 8.42427   2
  22  -2  -3 34.2597 9.66069   3
  20  -2  -3 2.32267 7.99033   3
  20  -2  -3 -5.9656 7.26485   2
  20  -2  -3 -1.7425 7.10939   4
  18  -2  -3 90.1290 8.50502   4
  18  -2  -3 114.169 10.1733   3
  18  -2  -3 73.7346 8.57693   2
  16  -2  -3 84.8678 8.26544   2
  16  -2  -3 115.258 9.36051   3
  16  -2  -3 84.8485 7.44683   2
  16  -2  -3 83.7241 7.55524   4
  14  -2  -3 3.84694 5.44455   2
  14  -2  -3 -1.9393 4.48707   2
  14  -2  -3 -0.7501 4.79833   4
  14  -2  -3 -10.321 5.58545   3
  12  -2  -3 21.0469 5.48483   3
  12  -2  -3 18.4840 5.14628   2
  12  -2  -3 19.9703 4.51327   4
  12  -2  -3 21.8313 4.71542   2
 -12   2   3 18.9560 4.51576   3
 -12   2   3 15.7039 4.04785   2
 -12   2   3 11.8987 4.39815   2
  10  -2  -3 58.6128 5.70344   2
  10  -2  -3 61.8761 5.42607   4
  10  -2  -3 54.1173 6.26194   3
  10  -2  -3 59.6047 6.00985   2
 -10   2   3 65.8027 5.38293   2
 -10   2   3 61.4488 5.51327   3
 -10   2   3 48.1127 4.38178   4
 -10   2   3 69.5294 5.71387   2
   8  -2  -3 409.831 13.5019   4
   8  -2  -3 424.371 13.7811   2
   8  -2  -3 417.277 13.0308   1
   8  -2  -3 424.660 13.5948   2
   8  -2  -3 402.171 14.1400   3
  -8   2   3 411.128 13.3480   2
  -8   2   3 408.738 13.0413   4
  -8   2   3 421.828 13.7956   3
   6  -2  -3 6.18675 3.50662   3
   6  -2  -3 10.6622 3.57687   2
   6  -2  -3 9.30095 3.47942   2
   6  -2  -3 11.1003 3.15219   1
   6  -2  -3 13.5829 3.17947   1
   6  -2  -3 7.57798 3.15078   4
  -6   2   3 7.78363 2.66557   4
  -6   2   3 10.3982 3.25050   2
  -6   2   3 6.91639 2.71259   1
  -6   2   3 10.0196 3.13915   3
  -6   2   3 7.71663 3.22761   2
   4  -2  -3 2486.22 65.4585   4
   4  -2  -3 2496.87 65.4881   2
   4  -2  -3 2485.58 65.1354   1
   4  -2  -3 2450.13 65.5780   3
   4  -2  -3 2417.46 65.4505   2
   4  -2  -3 2470.17 65.0649   1
   4  -2  -3 2460.50 65.1508   1
  -4   2   3 2430.95 65.0836   1
  -4   2   3 2439.29 65.3335   4
  -4   2   3 2510.79 65.0948   1
  -4   2   3 2483.51 65.4805   2
  -4   2   3 2479.98 65.4500   2
  -4   2   3 2375.71 65.4581   3
   2  -2  -3 728.324 20.2122   1
   2  -2  -3 725.201 20.1984   1
   2  -2  -3 725.416 20.5655   2
   2  -2  -3 721.429 20.4984   2
   2  -2  -3 747.971 20.5533   4
   2  -2  -3 739.993 20.5858   3
  -2   2   3 723.566 20.5030   2
  -2   2   3 697.054 20.3451   3
  -2   2   3 726.688 20.2392   1
  -2   2   3 749.471 20.4899   4
  -2   2   3 726.155 20.2185   1
  -2   2   3 752.789 20.6044   2
   0  -2  -3 8.85861 2.85841   2
   0  -2  -3 8.09996 2.72392   4
   0  -2  -3 9.67598 2.66357   3
   0  -2  -3 9.95107 2.93910   2
   0   2   3 10.4939 2.91310   2
   0   2   3 12.5347 2.99444   2
   0   2  -3 8.45573 3.23250   2
   0   2  -3 10.1738 3.00677   1
   2  -2   3 770.201 22.2318   2
   2  -2   3 808.751 21.9831   1
   2  -2   3 760.185 21.6199   1
  -2   2  -3 762.012 21.7644   1
  -2   2  -3 778.943 21.9896   4
  -2   2  -3 781.760 21.7475   1
  -2   2  -3 778.426 22.1770   2
   4  -2   3 -1.2406 2.98818   1
   4  -2   3 5.38165 3.73638   1
   4  -2   3 1.15927 3.94648   2
  -4   2  -3 1.10732 3.24785   3
  -4   2  -3 0.63978 2.65444   4
  -4   2  -3 1.42312 3.26463   1
  -4   2  -3 2.90251 2.91480   1
  -4   2  -3 0.61731 3.34450   2
   6  -2   3 98.4606 6.90576   1
   6  -2   3 90.8611 6.12020   1
   6  -2   3 92.0767 7.03961   4
   6  -2   3 99.3157 7.38543   2
  -6   2  -3 98.9735 7.24330   3
  -6   2  -3 92.9979 6.29922   4
  -6   2  -3 107.084 6.75553   1
  -6   2  -3 97.2548 7.05911   2
   8  -2   3 5.71545 4.20927   4
   8  -2   3 5.51753 4.32740   1
   8  -2   3 -1.2816 3.94068   1
   8  -2   3 1.26824 4.70234   2
  -8   2  -3 -1.0917 4.28789   2
  -8   2  -3 8.62125 4.33307   3
  10  -2   3 5.03793 4.29483   1
  10  -2   3 4.25460 4.67882   4
  10  -2   3 4.78882 5.10840   2
  10  -2   3 8.98623 4.54573   1
 -10   2  -3 12.1539 4.58587   2
 -10   2  -3 6.90293 4.98978   3
  12  -2   3 9.79200 5.04718   4
  12  -2   3 17.6617 5.99535   2
  12  -2   3 1.63958 6.78708   1
  14  -2   3 273.867 13.1072   2
  14  -2   3 262.147 12.8071   2
  16  -2   3 3.57411 6.91595   2
  16  -2   3 8.07780 6.78956   4
  16  -2   3 1.31147 7.69514   2
  18  -2   3 -4.5156 8.12019   2
  20  -2   3 12.8879 9.41916   2
  22  -2   3 26.8872 10.8402   2
  24  -2   3 -6.9707 12.0649   2
  25  -3  -3 10.6961 10.4917   3
  25  -3  -3 22.7914 10.8027   4
  25  -3  -3 -1.3037 9.83502   2
  23  -3  -3 13.9949 9.53174   2
  23  -3  -3 5.89374 9.32386   4
  23  -3  -3 -7.5433 9.33766   3
  21  -3  -3 -3.2554 8.43449   4
  21  -3  -3 18.2144 9.03095   3
  21  -3  -3 16.0922 8.83022   2
  19  -3  -3 -1.3394 6.27252   1
  19  -3  -3 -6.6463 7.80352   3
  19  -3  -3 4.28885 7.62308   2
  19  -3  -3 -4.5708 7.09325   4
  17  -3  -3 -14.829 6.51559   2
  17  -3  -3 -12.006 5.59247   2
  17  -3  -3 -14.802 6.99842   3
  17  -3  -3 -5.3394 5.97396   4
  15  -3  -3 -1.0551 6.37721   3
  15  -3  -3 0.75288 5.22322   4
  15  -3  -3 1.72588 6.01838   2
  15  -3  -3 -2.6526 5.23413   2
  13  -3  -3 17.1041 5.22137   4
  13  -3  -3 21.8225 6.17365   2
  13  -3  -3 18.3356 5.33681   2
  13  -3  -3 17.8236 6.26721   3
  13  -3  -3 13.8588 4.86973   1
 -13   3   3 21.2903 4.73538   2
 -13   3   3 25.3486 5.17004   2
  11  -3  -3 123.193 8.75050   2
  11  -3  -3 109.424 7.00748   1
  11  -3  -3 113.334 7.37720   1
  11  -3  -3 116.813 7.98491   2
  11  -3  -3 119.338 8.20948   4
  11  -3  -3 109.130 7.98412   3
 -11   3   3 114.812 7.74111   3
 -11   3   3 125.629 7.53468   2
   9  -3  -3 4.69051 4.94259   3
   9  -3  -3 4.71846 3.90490   1
   9  -3  -3 -1.0288 4.80918   2
   9  -3  -3 -2.4459 4.35260   2
   9  -3  -3 -5.5305 4.12120   1
   9  -3  -3 -0.7066 4.14756   4
  -9   3   3 -0.0437 3.94716   2
  -9   3   3 3.78461 3.72848   3
  -9   3   3 5.73224 4.08855   2
   7  -3  -3 28.8446 4.54007   2
   7  -3  -3 47.4687 5.51611   3
   7  -3  -3 35.5771 4.54335   4
   7  -3  -3 34.0971 5.03740   2
   7  -3  -3 39.3951 4.46639   1
   7  -3  -3 37.0818 4.35459   1
  -7   3   3 44.8424 4.97600   2
  -7   3   3 39.7983 4.07750   1
  -7   3   3 45.5513 4.53707   1
  -7   3   3 42.1576 4.92244   2
  -7   3   3 42.1495 4.56053   3
  -7   3   3 42.6348 4.07271   4
   5  -3  -3 141.781 7.13322   4
   5  -3  -3 141.728 7.67859   3
   5  -3  -3 142.432 6.29355   1
   5  -3  -3 142.196 7.25486   2
   5  -3  -3 137.448 7.02903   2
   5  -3  -3 145.443 6.62524   1
  -5   3   3 145.712 6.96506   2
  -5   3   3 138.674 6.27083   1
  -5   3   3 133.627 6.31337   1
  -5   3   3 139.042 6.54420   4
  -5   3   3 141.460 6.95536   2
  -5   3   3 134.644 6.88210   3
   3  -3  -3 40.1446 4.32318   2
   3  -3  -3 35.2629 3.86997   2
   3  -3  -3 35.2517 4.06413   3
   3  -3  -3 41.4602 3.79806   1
   3  -3  -3 43.2998 4.08295   4
   3  -3  -3 36.4398 3.45823   1
  -3   3   3 48.1391 3.93285   1
  -3   3   3 43.6194 3.75580   1
  -3   3   3 39.0931 4.00318   2
  -3   3   3 42.0392 3.76117   4
  -3   3   3 37.1869 3.69253   3
  -3   3   3 47.7366 4.20606   2
  -3   3   3 42.8878 3.73155   1
  -1  -3   3 381.022 11.7606   2
   1  -3  -3 389.419 11.9662   4
   1  -3  -3 388.357 11.9929   2
   1  -3  -3 380.245 11.9949   3
   1  -3  -3 370.676 11.8664   2
  -1   3   3 388.840 11.9771   2
  -1   3   3 392.305 11.9050   4
  -1   3   3 367.172 11.6176   3
   1   3  -3 393.755 11.9516   2
  -1   3   3 360.942 11.8423   2
   1  -3   3 6.28776 3.49241   2
   1  -3   3 -0.1199 0.95736   2
  -1   3  -3 4.47945 2.87022   4
   1   3   3 4.05736 2.76111   2
  -1   3  -3 2.83029 3.24237   2
   3  -3   3 14.9616 4.10659   1
   3  -3   3 11.4333 4.42947   2
  -3   3  -3 14.9082 3.74938   3
  -3   3  -3 16.8854 4.12582   2
  -3   3  -3 13.7963 3.46948   1
  -3   3  -3 5.14464 3.62515   1
  -3   3  -3 15.1521 3.41850   4
   5  -3   3 131.799 8.33598   2
   5  -3   3 135.413 8.16867   4
   5  -3   3 115.367 7.06031   1
   5  -3   3 135.264 7.98355   1
  -5   3  -3 125.125 7.90271   3
  -5   3  -3 125.916 7.18296   4
  -5   3  -3 130.281 8.07485   2
  -5   3  -3 121.848 6.88361   1
  -5   3  -3 126.574 7.60238   1
   7  -3   3 59.5358 6.10523   4
   7  -3   3 46.4097 6.13224   2
   7  -3   3 56.4495 5.90532   1
   7  -3   3 48.1592 6.25816   2
   7  -3   3 51.8132 5.16201   1
  -7   3  -3 49.0406 5.58411   1
  -7   3  -3 56.5160 6.03452   2
  -7   3  -3 44.5423 5.30557   3
   9  -3   3 113.104 8.82348   2
   9  -3   3 106.692 8.72734   2
   9  -3   3 94.2390 7.38415   4
   9  -3   3 128.447 8.03306   1
  -9   3  -3 103.658 8.43782   3
  -9   3  -3 115.881 8.17133   2
  11  -3   3 11.0286 5.58842   2
  11  -3   3 -4.9247 4.83149   1
  11  -3   3 10.9876 5.95705   2
  11  -3   3 -0.3050 5.28597   4
 -11   3  -3 1.12215 4.27022   2
  13  -3   3 0.72637 5.96521   2
  13  -3   3 -3.0365 6.67517   2
  13  -3   3 -3.2310 5.74964   4
  13  -3   3 -2.1398 5.45195   1
  15  -3   3 10.0768 6.54559   4
  15  -3   3 14.0152 6.82478   2
  15  -3   3 -0.2517 5.97491   1
  15  -3   3 5.39802 7.48349   2
  17  -3   3 13.2118 7.94052   4
  17  -3   3 14.9323 7.15635   1
  17  -3   3 33.8890 9.33230   2
  19  -3   3 8.48126 9.35080   2
  19  -3   3 7.75366 7.99620   1
  21  -3   3 17.7196 10.9230   2
  23  -3   3 -12.564 10.7674   2
  26  -4  -3 0.35808 11.4962   3
  26  -4  -3 -1.6555 11.1191   4
  26  -4  -3 16.2931 11.4358   2
  24  -4  -3 13.1757 10.4957   3
  24  -4  -3 15.4937 10.7512   2
  24  -4  -3 -6.3063 10.3504   4
  22  -4  -3 67.7277 11.5447   3
  22  -4  -3 69.8117 11.1959   4
  22  -4  -3 64.6265 11.1376   2
  20  -4  -3 10.5160 9.08256   3
  20  -4  -3 -4.6388 8.22317   4
  20  -4  -3 4.12491 8.87017   2
  18  -4  -3 9.74387 7.76280   4
  18  -4  -3 25.3595 8.34863   2
  18  -4  -3 19.4780 8.50240   3
  16  -4  -3 -13.103 6.63142   2
  16  -4  -3 -8.1326 5.50155   2
  16  -4  -3 6.28702 6.39840   4
  16  -4  -3 -10.522 7.03575   3
  14  -4  -3 48.8197 7.46788   2
  14  -4  -3 32.0101 7.32259   3
  14  -4  -3 16.6377 5.85195   2
  14  -4  -3 33.9921 6.06277   1
  14  -4  -3 33.9306 6.41770   4
 -14   4   3 28.6880 6.37738   2
  12  -4  -3 93.0281 8.34331   2
  12  -4  -3 92.0819 8.15506   3
  12  -4  -3 74.7782 7.16730   4
  12  -4  -3 87.4287 7.25958   2
 -12   4   3 93.0781 7.41681   2
 -12   4   3 98.3008 8.10460   2
  10  -4  -3 61.6834 6.87891   2
  10  -4  -3 78.2131 6.66768   4
  10  -4  -3 75.1357 7.08938   3
  10  -4  -3 64.7601 6.07801   1
  10  -4  -3 59.2794 6.11855   2
 -10   4   3 67.9780 6.02161   2
 -10   4   3 78.4211 6.92016   2
 -10   4   3 64.8246 5.87870   3
   8  -4  -3 179.512 9.40971   4
   8  -4  -3 175.284 8.95313   1
   8  -4  -3 167.523 9.89312   2
   8  -4  -3 164.780 10.2674   3
   8  -4  -3 168.819 8.99138   2
  -8   4   3 158.215 8.78531   3
  -8   4   3 171.111 8.68791   2
  -8   4   3 179.214 9.17731   2
  -8   4   3 175.008 8.58805   1
   6  -4  -3 877.512 25.6080   2
   6  -4  -3 860.971 24.8230   1
   6  -4  -3 862.386 25.7711   3
   6  -4  -3 828.446 24.3881   1
   6  -4  -3 858.551 25.2828   2
   6  -4  -3 878.449 25.4109   4
  -6   4   3 838.361 25.2712   3
  -6   4   3 858.877 25.3055   2
  -6   4   3 874.230 25.3158   2
  -6   4   3 859.950 24.6512   1
  -6   4   3 854.882 24.5869   1
  -6   4   3 853.420 24.6208   1
  -6   4   3 852.391 25.0005   4
   4  -4  -3 1578.64 42.7109   2
   4  -4  -3 1503.98 41.7953   1
   4  -4  -3 1547.34 42.5084   4
   4  -4  -3 1529.26 42.5260   2
   4  -4  -3 1535.42 41.9393   1
   4  -4  -3 1557.58 42.6800   3
  -4   4   3 1529.47 41.9282   1
  -4   4   3 1548.67 42.5347   2
  -4   4   3 1560.60 42.5835   2
  -4   4   3 1561.00 41.9572   1
  -4   4   3 1529.92 42.3777   3
  -4   4   3 1546.87 42.3603   4
   2  -4  -3 48.6706 4.74018   2
   2  -4  -3 44.6729 4.82747   3
   2  -4  -3 43.7018 4.34628   4
   2  -4  -3 40.5721 4.28417   2
  -2   4   3 42.9331 4.01295   3
  -2   4   3 40.7214 4.38478   2
  -2   4   3 55.7452 4.47088   4
  -2   4   3 38.2746 3.91605   1
  -2   4   3 52.8999 4.70467   2
   0  -4   3 57.6824 4.84749   2
   0  -4   3 69.1607 5.74635   2
   0   4  -3 61.4298 5.01548   3
   0   4  -3 69.1023 5.48549   4
   0   4   3 70.2888 4.63273   4
   0   4   3 57.7962 4.60997   2
   0   4  -3 78.1674 5.47028   2
   0   4   3 64.0349 4.88351   2
   2  -4   3 4.60413 2.53711   2
   2  -4   3 18.1689 4.45054   2
  -2   4  -3 20.7223 4.68344   2
  -2   4  -3 15.0181 4.03775   3
  -2   4  -3 18.5121 3.92300   4
  -2   4  -3 15.6158 3.71158   1
  -2   4  -3 16.5302 3.84888   1
   4  -4   3 1.75071 4.80064   2
   4  -4   3 3.19317 4.34045   4
   4  -4   3 -1.6815 4.86209   2
   4  -4   3 -4.3863 4.84555   1
  -4   4  -3 -3.2390 3.37591   4
  -4   4  -3 -4.5199 3.88994   3
  -4   4  -3 1.07554 4.52976   2
  -4   4  -3 -2.4813 3.79186   1
  -4   4  -3 -2.9802 3.89329   1
   6  -4   3 225.507 10.5353   1
   6  -4   3 243.472 11.2078   2
   6  -4   3 234.704 11.2983   4
   6  -4   3 233.749 11.0137   2
  -6   4  -3 225.374 10.8081   2
  -6   4  -3 254.644 10.6075   1
  -6   4  -3 217.622 10.5543   3
   8  -4   3 239.486 11.4548   4
   8  -4   3 218.858 11.5751   2
   8  -4   3 241.874 10.8565   1
   8  -4   3 238.171 11.3543   2
  -8   4  -3 233.712 11.1970   2
  -8   4  -3 203.291 15.7215   3
  -8   4  -3 246.952 10.7933   1
  10  -4   3 152.499 10.2783   4
  10  -4   3 172.589 10.1369   2
  10  -4   3 155.461 9.83985   1
  10  -4   3 177.440 10.7055   2
 -10   4  -3 158.770 9.43291   2
  12  -4   3 31.2993 6.93189   2
  12  -4   3 37.5725 7.49425   2
  12  -4   3 31.3258 6.74868   4
  12  -4   3 29.5627 6.67973   1
 -12   4  -3 21.5987 5.59510   2
  14  -4   3 36.9941 8.28904   2
  14  -4   3 38.4400 7.61060   4
  14  -4   3 38.7894 7.38316   1
  14  -4   3 29.6375 7.60619   2
  16  -4   3 -1.0407 7.32824   4
  16  -4   3 13.1851 8.55414   2
  16  -4   3 12.9157 7.53728   1
  18  -4   3 16.5655 8.76701   4
  18  -4   3 14.7013 9.58023   2
  18  -4   3 15.3056 8.90351   1
  20  -4   3 -10.708 8.94711   1
  20  -4   3 8.27907 10.1954   2
  22  -4   3 9.99273 10.7539   1
  22  -4   3 4.48527 11.1055   2
  25  -5  -3 -3.3610 11.1284   2
  25  -5  -3 -2.2952 10.7692   4
  23  -5  -3 3.18265 10.1512   2
  23  -5  -3 17.5498 10.7042   4
  23  -5  -3 13.5521 10.4288   1
  23  -5  -3 13.3799 9.73068   3
  21  -5  -3 4.65798 9.47639   1
  21  -5  -3 -8.8968 8.85854   4
  21  -5  -3 10.8689 9.92453   3
  21  -5  -3 2.78007 9.51686   2
  19  -5  -3 -1.5303 8.24811   4
  19  -5  -3 -5.0906 8.87543   3
  19  -5  -3 8.02195 8.94006   2
  19  -5  -3 11.8566 8.55896   1
  17  -5  -3 14.3283 7.89652   4
  17  -5  -3 6.04494 7.49263   1
  17  -5  -3 -5.1197 7.98051   3
  17  -5  -3 -12.831 7.53710   2
  15  -5  -3 14.6077 6.92614   1
  15  -5  -3 7.63588 7.50180   3
  15  -5  -3 7.74393 6.03802   2
  15  -5  -3 -7.3833 6.17328   4
  15  -5  -3 10.5013 7.46591   2
  13  -5  -3 34.0220 7.39251   2
  13  -5  -3 16.7643 5.70691   2
  13  -5  -3 2.49967 5.97565   4
  13  -5  -3 14.1976 6.32277   1
  13  -5  -3 12.5328 6.93736   3
 -13   5   3 15.5266 5.46436   2
 -13   5   3 11.4911 5.06515   2
  11  -5  -3 3.10851 5.22240   1
  11  -5  -3 -4.1157 5.63587   3
  11  -5  -3 3.67475 5.86591   2
  11  -5  -3 -0.8171 4.50905   2
  11  -5  -3 5.34813 5.20215   4
 -11   5   3 -5.8308 3.88769   2
 -11   5   3 -2.1389 4.94106   2
   9  -5  -3 167.086 9.80529   1
   9  -5  -3 162.671 9.49578   2
   9  -5  -3 152.137 10.6396   2
   9  -5  -3 153.425 9.97027   4
   9  -5  -3 174.612 10.7852   3
  -9   5   3 165.244 10.0509   2
  -9   5   3 160.039 9.07216   1
  -9   5   3 163.495 9.13720   2
   7  -5  -3 8.74901 4.75922   4
   7  -5  -3 4.89084 4.99687   1
   7  -5  -3 3.55424 5.20716   2
   7  -5  -3 6.54020 5.26444   3
   7  -5  -3 2.68359 4.38620   2
  -7   5   3 6.08149 3.73831   3
  -7   5   3 1.81087 4.17659   2
  -7   5   3 5.00913 4.14688   1
  -7   5   3 2.00154 4.39216   2
   5  -5  -3 48.0987 5.51086   4
   5  -5  -3 39.8622 6.00055   3
   5  -5  -3 50.4953 6.05797   2
   5  -5  -3 40.8270 5.38132   2
  -5   5   3 48.5146 5.43374   2
  -5   5   3 46.0582 4.79908   4
  -5   5   3 40.1806 4.92559   1
  -5   5   3 42.4006 4.61988   1
  -5   5   3 46.4461 5.51597   2
  -5   5   3 49.0516 5.16598   3
   3  -5  -3 121.950 7.86168   2
   3  -5  -3 134.946 7.65471   2
   3  -5  -3 143.164 8.55061   4
   3  -5  -3 127.610 9.03893   3
  -3   5   3 134.499 7.59614   3
  -3   5   3 125.547 7.07267   1
  -3   5   3 145.900 8.08974   2
  -3   5   3 146.031 7.73838   4
  -3   5   3 150.681 7.54399   1
  -3   5   3 139.149 7.85277   2
   1  -5  -3 177.136 8.54507   4
   1  -5  -3 166.858 8.62070   2
   1  -5  -3 172.582 9.05917   3
   1  -5  -3 165.078 7.77676   2
   1   5  -3 170.230 8.13766   4
   1   5  -3 179.803 8.80918   2
   1   5  -3 164.835 8.54015   3
  -1   5   3 168.218 8.24802   4
  -1   5   3 150.585 7.52869   3
  -1   5   3 150.482 7.92445   2
  -1   5   3 169.515 8.44980   2
   1  -5   3 9.74842 5.06787   2
   1  -5   3 9.33727 4.20449   2
  -1   5  -3 4.70384 3.82399   1
   1   5   3 7.88772 3.66139   2
  -1   5  -3 1.53250 3.31824   1
  -1   5  -3 9.25317 4.77285   2
  -1   5  -3 3.26730 3.89476   3
  -1   5  -3 7.82339 3.80371   4
   3  -5   3 11.4465 4.76434   2
   3  -5   3 -0.7563 3.76341   2
  -3   5  -3 -1.4080 3.92165   3
  -3   5  -3 12.1293 4.22904   1
  -3   5  -3 6.67953 4.81687   2
  -3   5  -3 11.1084 3.78165   4
  -3   5  -3 7.08989 3.94029   1
   5  -5   3 39.6213 6.23248   2
   5  -5   3 28.7856 5.43183   2
   5  -5   3 31.2744 5.69234   1
   5  -5   3 24.8521 5.10865   4
  -5   5  -3 21.2957 4.49696   3
  -5   5  -3 23.7631 4.93846   1
  -5   5  -3 32.9897 5.45256   2
   7  -5   3 157.364 10.8135   2
   7  -5   3 176.943 10.3343   1
   7  -5   3 171.112 10.9352   4
   7  -5   3 158.078 10.1926   2
  -7   5  -3 180.694 10.3285   2
  -7   5  -3 173.923 9.94970   1
   9  -5   3 56.2285 7.62312   2
   9  -5   3 76.2832 7.54019   1
   9  -5   3 60.6581 7.08465   4
   9  -5   3 52.4952 6.91775   2
  -9   5  -3 78.5618 7.16866   1
  -9   5  -3 44.5700 6.29204   2
  11  -5   3 2.61342 5.88904   2
  11  -5   3 3.78960 6.45079   1
  11  -5   3 2.29408 6.21315   4
  11  -5   3 1.53644 6.57567   2
 -11   5  -3 -2.1222 4.69867   2
 -11   5  -3 12.1402 6.23315   1
  13  -5   3 16.7731 6.93751   2
  13  -5   3 13.8051 7.32980   1
  13  -5   3 11.9494 7.71478   2
  13  -5   3 11.8125 7.22091   4
  15  -5   3 37.9383 8.66946   1
  15  -5   3 35.6560 8.49938   4
  15  -5   3 36.5674 9.45126   2
  17  -5   3 15.3799 9.82502   2
  17  -5   3 13.1440 9.08326   1
  17  -5   3 9.86534 8.53202   4
  19  -5   3 11.2325 9.97193   1
  19  -5   3 10.4301 10.4843   2
  19  -5   3 1.31148 9.11009   4
  21  -5   3 2.15825 11.1057   2
  21  -5   3 5.31773 11.0026   1
  24  -6  -3 -2.9124 11.6840   1
  24  -6  -3 -6.0650 10.6008   4
  22  -6  -3 -16.299 10.2892   1
  22  -6  -3 0.34932 10.4941   4
  22  -6  -3 -0.8871 9.70360   3
  22  -6  -3 2.48065 10.4681   2
  20  -6  -3 5.68284 9.85066   3
  20  -6  -3 -0.0132 8.83490   4
  20  -6  -3 9.96668 9.43038   2
  20  -6  -3 0.65617 9.78510   1
  18  -6  -3 68.6311 10.8302   2
  18  -6  -3 62.3110 10.4103   1
  18  -6  -3 59.4843 10.1223   4
  18  -6  -3 82.0134 11.4945   3
  16  -6  -3 9.34707 8.38815   2
  16  -6  -3 8.86377 8.13324   1
  16  -6  -3 13.7813 8.00554   4
  16  -6  -3 29.8959 9.15715   3
  14  -6  -3 5.21935 7.47367   1
  14  -6  -3 0.55412 7.46344   3
  14  -6  -3 7.43581 6.28520   2
  14  -6  -3 5.02968 7.35828   4
  14  -6  -3 1.23402 7.26436   2
 -14   6   3 3.83085 5.86849   2
 -14   6   3 13.5144 6.20646   2
  12  -6  -3 13.9610 5.73363   2
  12  -6  -3 19.6193 6.60031   4
  12  -6  -3 19.3174 6.88995   1
  12  -6  -3 17.2639 7.38582   3
  12  -6  -3 18.6621 7.01779   2
 -12   6   3 11.8330 6.12382   2
 -12   6   3 21.4792 5.28743   2
 -12   6   3 18.4565 6.11905   1
  10  -6  -3 57.2871 7.91820   2
  10  -6  -3 59.7014 7.90423   3
  10  -6  -3 52.4226 6.83873   2
  10  -6  -3 67.8984 7.61906   4
 -10   6   3 49.7378 6.22701   2
 -10   6   3 58.4967 7.53538   2
 -10   6   3 73.5193 6.94224   1
   8  -6  -3 79.9833 7.26507   1
   8  -6  -3 57.2522 7.20445   2
   8  -6  -3 58.3978 7.05181   4
   8  -6  -3 56.5083 6.44974   2
   8  -6  -3 65.2769 7.93103   3
  -8   6   3 66.6479 6.54336   1
  -8   6   3 62.0535 6.83351   2
  -8   6   3 58.8672 6.33046   2
   6  -6  -3 -4.3057 5.65128   2
   6  -6  -3 -6.7783 5.95716   3
   6  -6  -3 -7.3088 4.62209   2
   6  -6  -3 2.68040 5.10098   4
  -6   6   3 0.55668 4.54103   2
  -6   6   3 -2.0801 4.07219   3
  -6   6   3 7.16002 4.32113   1
  -6   6   3 1.60628 5.10874   2
   4  -6  -3 159.955 8.41971   2
   4  -6  -3 109.111 7.80328   2
   4  -6  -3 151.146 10.0075   3
   4  -6  -3 150.394 9.00913   4
  -4   6   3 137.261 7.82993   1
  -4   6   3 145.260 8.21084   3
  -4   6   3 140.609 8.34231   2
  -4   6   3 152.537 8.49039   2
   2  -6  -3 55.7378 5.38922   2
   2  -6  -3 86.1277 6.68730   3
   2  -6  -3 67.7594 6.16863   2
   2  -6  -3 64.7974 5.76467   4
  -2   6   3 63.8872 5.54811   4
  -2   6   3 73.6172 6.15802   2
   2   6  -3 64.5678 5.32313   3
  -2   6   3 64.7245 5.10494   3
  -2   6   3 80.7153 6.34050   2
   0   6  -3 118.690 7.76216   3
   0   6  -3 125.710 8.28258   2
   0   6   3 105.801 7.50463   4
   0   6  -3 115.699 7.47704   4
   0   6   3 137.055 7.79197   2
   0   6   3 117.854 7.21713   2
   2  -6   3 24.7074 5.98018   2
   2  -6   3 14.5191 4.90535   2
  -2   6  -3 24.0048 5.52666   2
  -2   6  -3 16.1637 4.47768   1
  -2   6  -3 22.4007 4.60430   4
  -2   6  -3 19.6486 4.05891   1
  -2   6  -3 13.7814 4.53541   3
   4  -6   3 10.6159 5.31761   2
   4  -6   3 -1.9484 5.12341   2
   4  -6   3 -9.7057 5.05908   4
  -4   6  -3 -7.6166 5.26335   2
  -4   6  -3 3.83483 4.60790   1
  -4   6  -3 4.53598 5.49449   3
   6  -6   3 -3.9173 5.40748   2
   6  -6   3 6.39319 5.06151   2
   6  -6   3 -5.1295 5.04023   4
  -6   6  -3 -0.7142 4.89485   1
  -6   6  -3 -4.8384 4.43095   2
   8  -6   3 26.5474 6.68847   4
   8  -6   3 13.4974 6.00673   2
   8  -6   3 36.9246 7.02955   1
   8  -6   3 25.9426 7.10434   2
  -8   6  -3 28.1466 6.19893   1
  -8   6  -3 28.3700 6.37497   2
  10  -6   3 126.402 10.3057   4
  10  -6   3 138.350 10.5345   2
  10  -6   3 152.510 11.3636   2
  10  -6   3 163.055 11.1845   1
 -10   6  -3 137.909 10.0624   2
  12  -6   3 23.0730 7.76547   4
  12  -6   3 14.0089 7.77413   2
  12  -6   3 14.7593 6.77295   2
  12  -6   3 19.2870 7.94935   1
 -12   6  -3 12.6966 7.29867   1
 -12   6  -3 -0.0561 5.73876   2
  14  -6   3 15.0632 8.29054   4
  14  -6   3 20.6319 8.64415   2
  16  -6   3 58.5812 10.4600   1
  16  -6   3 37.4384 9.90547   4
  16  -6   3 30.5208 9.90818   2
  18  -6   3 21.8030 10.5328   2
  18  -6   3 -7.2652 9.58033   4
  18  -6   3 15.3086 10.7689   1
  20  -6   3 -16.546 10.6824   1
  22  -6   3 2.56004 11.8713   1
  23  -7  -3 21.6443 12.3431   1
  23  -7  -3 12.7449 11.0991   4
  21  -7  -3 66.9860 12.6678   4
  21  -7  -3 62.6035 12.4328   1
  21  -7  -3 55.2841 12.1946   3
  19  -7  -3 6.64527 10.2360   3
  19  -7  -3 -0.2565 9.70598   4
  17  -7  -3 47.0518 9.79925   2
  17  -7  -3 78.7622 10.9305   4
  17  -7  -3 79.1424 11.3761   3
  15  -7  -3 24.7069 9.30302   3
  15  -7  -3 6.55795 8.78008   1
  15  -7  -3 27.4320 8.95326   4
  15  -7  -3 29.6993 8.30541   2
 -15   7   3 22.1896 8.01561   1
  13  -7  -3 11.5703 8.15833   1
  13  -7  -3 16.8247 8.16793   3
  13  -7  -3 32.8581 8.03663   2
  13  -7  -3 17.4302 6.78997   2
  13  -7  -3 18.8521 7.90834   4
 -13   7   3 28.3126 7.50898   1
 -13   7   3 9.21134 5.61831   2
 -13   7   3 12.8406 6.56135   2
  11  -7  -3 -1.1193 6.89140   4
  11  -7  -3 8.87138 7.18454   1
  11  -7  -3 5.98083 6.19308   2
  11  -7  -3 -4.5721 5.70851   2
  11  -7  -3 -6.9522 6.83695   3
 -11   7   3 -0.2915 6.13783   1
 -11   7   3 -7.2414 4.89456   2
 -11   7   3 -1.5776 6.13593   2
   9  -7  -3 23.7824 6.69749   2
   9  -7  -3 20.3038 6.69223   4
   9  -7  -3 42.2999 7.12352   1
   9  -7  -3 35.1321 7.58725   3
   9  -7  -3 13.3859 5.62959   2
  -9   7   3 21.8753 6.07216   1
  -9   7   3 27.8899 7.02930   2
  -9   7   3 20.5407 5.40494   2
   7  -7  -3 2.00635 5.13670   2
   7  -7  -3 1.40275 5.67537   4
   7  -7  -3 5.70378 5.73367   2
   7  -7  -3 8.56709 6.61055   3
  -7   7   3 2.21188 5.01503   1
  -7   7   3 9.04039 5.62093   2
  -7   7   3 4.92061 4.70998   2
   5  -7  -3 45.1026 6.16298   2
   5  -7  -3 49.3456 6.22014   2
   5  -7  -3 59.3554 7.56532   3
   5  -7  -3 54.2970 6.55740   4
  -5   7   3 52.7929 5.51474   1
  -5   7   3 66.4375 6.91129   2
  -5   7   3 53.9953 6.07788   2
  -5   7   3 51.8619 5.92143   3
   3  -7  -3 67.4994 6.40812   2
   3  -7  -3 88.7303 7.44927   3
   3  -7  -3 68.8198 6.55507   4
   3  -7  -3 70.4381 6.82257   2
  -3   7   3 66.9824 5.59908   3
  -3   7   3 65.5196 5.63482   1
  -3   7   3 76.1030 6.42106   1
   3   7  -3 65.3985 5.46551   3
  -3   7   3 74.6367 6.73668   2
  -3   7   3 95.4582 7.85643   2
   1  -7  -3 13.8715 5.31936   3
  -1   7   3 14.7420 5.01880   2
   1   7  -3 22.3687 5.62750   2
  -1   7   3 21.0606 3.98608   3
  -1   7   3 23.6877 5.21817   2
   1   7  -3 13.5522 4.33059   4
   1   7  -3 17.1366 4.18021   3
  -1   7   3 20.9706 4.46949   4
   1   7   3 41.5818 5.36421   2
  -1   7  -3 35.4392 5.19573   3
  -1   7  -3 33.3505 6.28096   2
   3  -7   3 145.562 10.4952   2
   3  -7   3 149.338 9.88962   2
  -3   7  -3 160.414 9.86575   2
   5  -7   3 169.493 11.1472   4
   5  -7   3 105.486 8.86592   2
   5  -7   3 141.055 9.80641   2
  -5   7  -3 159.581 9.62526   1
  -5   7  -3 171.095 10.2472   2
   7  -7   3 46.0122 7.25103   4
   7  -7   3 46.9906 7.27526   2
   7  -7   3 36.0471 6.59690   2
  -7   7  -3 46.7977 6.80354   2
  -7   7  -3 59.0613 7.23696   1
   9  -7   3 1.76265 5.98644   2
   9  -7   3 6.01758 6.91357   2
   9  -7   3 0.94859 6.99807   4
  -9   7  -3 -0.7442 5.38370   2
  -9   7  -3 11.9806 7.07564   1
  11  -7   3 0.55136 7.61214   4
  11  -7   3 -8.2432 6.86292   2
  11  -7   3 16.5185 6.78498   2
  11  -7   3 13.5999 8.03841   1
 -11   7  -3 9.17835 5.96044   2
 -11   7  -3 14.9830 8.04718   1
  13  -7   3 18.2950 8.83049   1
  13  -7   3 11.7018 7.81997   2
  13  -7   3 -5.0755 7.99123   4
  15  -7   3 40.1092 10.2190   4
  15  -7   3 45.0895 10.3404   1
  17  -7   3 -6.0061 9.29970   4
  17  -7   3 25.4830 10.7279   1
  19  -7   3 27.2428 11.9321   1
  22  -8  -3 6.61540 12.2486   1
  22  -8  -3 4.54887 11.0913   4
  20  -8  -3 13.2317 11.6480   3
  20  -8  -3 9.36700 11.8240   1
  20  -8  -3 -6.8678 10.7656   4
  18  -8  -3 -8.7734 10.0592   4
  18  -8  -3 19.0470 10.7484   3
  18  -8  -3 4.99340 10.0761   1
  16  -8  -3 5.74009 9.37800   4
  16  -8  -3 -0.9626 9.80437   1
  16  -8  -3 -5.7671 9.57544   3
  14  -8  -3 2.34102 8.64153   4
  14  -8  -3 -4.0316 8.86977   3
 -14   8   3 2.53988 8.12939   1
  12  -8  -3 5.87524 7.04167   2
  12  -8  -3 11.2968 8.13098   4
  12  -8  -3 1.44902 8.02967   3
  12  -8  -3 1.01139 6.52312   2
 -12   8   3 -1.1021 6.65449   2
 -12   8   3 5.67006 7.39801   1
  10  -8  -3 10.6018 6.54725   2
  10  -8  -3 34.5015 8.05422   4
  10  -8  -3 38.8598 8.58286   3
 -10   8   3 17.1080 6.23417   2
 -10   8   3 32.3271 7.13417   1
 -10   8   3 25.0325 7.80825   2
   8  -8  -3 14.4922 6.55836   2
   8  -8  -3 8.83755 6.86238   4
   8  -8  -3 19.2154 7.47660   3
  -8   8   3 2.07480 5.30942   2
  -8   8   3 18.7043 6.51932   1
  -8   8   3 20.8410 7.08663   2
   6  -8  -3 20.9197 7.06777   3
   6  -8  -3 16.7010 5.41562   2
   6  -8  -3 21.0561 6.59341   4
  -6   8   3 21.5132 5.71679   1
  -6   8   3 21.2770 6.11305   2
  -6   8   3 12.9584 6.67187   2
   4  -8  -3 -0.0303 5.68130   4
   4  -8  -3 11.1625 5.43432   2
   4  -8  -3 4.64655 6.34740   3
  -4   8   3 5.99484 5.18014   2
  -4   8   3 6.28568 6.10717   2
  -4   8   3 -0.1437 4.25787   1
   2  -8  -3 21.7648 6.18932   3
   2   8  -3 15.2853 4.63943   3
  -2   8   3 18.6685 4.50995   3
   2   8  -3 10.6860 4.48026   4
  -2   8   3 16.9037 5.75641   2
  -2   8   3 19.8489 6.06550   2
   0   8   3 1.52421 5.17988   2
   0   8   3 5.91062 5.36529   2
   0   8   3 8.46155 4.80656   4
   0   8  -3 4.84767 5.49695   2
   2  -8   3 69.6317 7.70502   2
  -2   8  -3 86.0151 8.05113   2
   4  -8   3 66.7349 7.71852   2
  -4   8  -3 47.5149 7.17028   2
   6  -8   3 11.7545 5.81390   2
  -6   8  -3 22.7545 6.56978   2
  -6   8  -3 25.5579 6.73501   1
   8  -8   3 2.16365 6.46309   2
   8  -8   3 5.94253 7.41064   4
  -8   8  -3 1.37860 6.37505   2
  -8   8  -3 -0.7606 7.13996   1
  10  -8   3 -2.4205 7.63732   4
  10  -8   3 -3.5832 11.2533   2
 -10   8  -3 -2.9586 7.80031   1
  12  -8   3 43.2328 9.92498   1
  12  -8   3 20.1676 9.29453   4
  14  -8   3 20.5338 9.96672   4
 -14   8  -3 14.9001 9.72983   1
  16  -8   3 2.84411 10.4676   4
  16  -8   3 -5.5326 10.5019   1
  18  -8   3 12.4454 11.6351   1
  19  -9  -3 -3.9332 11.7553   1
  19  -9  -3 14.4466 11.2110   4
  17  -9  -3 18.5039 10.9938   3
  17  -9  -3 1.65470 10.9866   4
  15  -9  -3 -10.671 9.52982   4
  15  -9  -3 -1.9845 9.35390   3
  13  -9  -3 12.7588 9.26572   3
  13  -9  -3 17.0076 9.55419   4
  11  -9  -3 -6.2790 8.32804   4
  11  -9  -3 11.5999 8.86941   3
 -11   9   3 -1.2476 7.31916   2
 -11   9   3 7.37990 7.81517   1
   9  -9  -3 34.1023 8.83678   3
   9  -9  -3 20.2888 8.17243   4
  -9   9   3 44.8895 8.90044   2
  -9   9   3 24.5606 7.87893   1
   7  -9  -3 4.75554 7.29740   4
   7  -9  -3 -8.3278 7.52485   3
  -7   9   3 -4.8972 7.12327   2
  -7   9   3 5.24996 6.41476   1
   5  -9  -3 57.1582 8.41687   3
   5  -9  -3 52.2782 7.55859   2
   5  -9  -3 70.2056 8.28035   4
  -5   9   3 50.0060 7.32553   2
  -5   9   3 57.2141 8.18069   2
  -5   9   3 54.5656 6.77533   1
   3  -9  -3 143.668 10.3146   3
   3  -9  -3 115.352 9.42910   2
   3  -9  -3 160.106 11.3019   4
   3   9  -3 131.750 8.71797   3
  -3   9   3 125.860 10.4226   2
  -3   9   3 151.811 11.1704   2
   1  -9  -3 16.4576 6.76560   3
   1   9  -3 24.1380 6.43104   2
  -1   9   3 4.81242 6.26445   2
  -1   9   3 17.7869 6.78041   2
  -1   9   3 10.5247 4.52521   3
   1  -9   3 7.23772 5.81577   2
   1   9   3 9.15307 6.23407   2
  -1   9  -3 7.36662 6.14789   2
   1   9   3 19.5620 6.44646   2
   3  -9   3 2.39913 6.26861   2
  -3   9  -3 12.1853 6.65804   2
  -5   9  -3 55.4007 7.98720   1
  -7   9  -3 -0.1716 7.54106   1
  -9   9  -3 55.2158 9.38431   1
  11  -9   3 -4.0643 9.18039   4
 -11   9  -3 8.00932 9.49824   1
  13  -9   3 16.9677 10.1923   4
  13  -9   3 13.2190 10.0455   1
 -13   9  -3 15.2607 9.98271   1
  15  -9   3 8.29920 10.7097   1
 -15   9  -3 0.17367 10.6218   1
  17  -9   3 1.79934 11.8449   1
  18 -10  -3 -3.3316 10.7303   4
  18 -10  -3 6.06496 12.0568   1
  16 -10  -3 -8.9814 10.2373   3
  16 -10  -3 14.4037 11.3200   1
  16 -10  -3 2.48317 10.7007   4
  14 -10  -3 -16.188 9.70586   4
  14 -10  -3 4.17715 10.1994   3
 -14  10   3 21.0685 10.4671   1
  12 -10  -3 95.4442 12.4228   3
  12 -10  -3 67.5273 11.7250   4
 -12  10   3 101.755 11.6686   1
  10 -10  -3 81.8088 11.8458   4
  10 -10  -3 104.275 11.9297   3
 -10  10   3 129.162 11.3470   1
 -10  10   3 99.9862 11.7346   2
   8 -10  -3 66.8798 10.6472   4
   8 -10  -3 89.5446 10.8393   3
  -8  10   3 93.2777 10.2192   1
  -8  10   3 95.2450 11.2691   2
   6 -10  -3 1.87518 8.11882   3
   6 -10  -3 -19.373 7.36857   4
  -6  10   3 3.47412 7.00102   1
  -6  10   3 4.36106 8.31348   2
   4 -10  -3 96.0291 10.1763   3
   4 -10  -3 82.6320 9.30246   4
  -4  10   3 105.974 10.3405   2
  -4  10   3 74.5791 8.05748   1
   2 -10  -3 4.51031 7.25910   3
  -2  10   3 -9.1702 7.30723   2
   2  10  -3 0.95535 6.54292   2
   0  10   3 -7.5335 6.91461   2
  -2  10  -3 -0.9257 5.47628   1
  -4  10  -3 14.0450 6.95636   1
  -6  10  -3 3.02424 8.22828   1
  -8  10  -3 10.2079 9.56733   1
 -10  10  -3 25.5569 9.88627   1
 -12  10  -3 37.2583 11.8024   1
  15 -11  -3 12.4510 11.8183   4
  15 -11  -3 -1.8127 12.4519   3
 -15  11   3 -3.4406 10.9515   1
  13 -11  -3 9.48394 11.0562   4
  13 -11  -3 0.74545 10.6416   3
 -13  11   3 1.63034 10.6531   1
  11 -11  -3 5.08886 10.0121   3
  11 -11  -3 13.7177 10.5846   4
 -11  11   3 11.3674 10.4488   1
   9 -11  -3 28.6911 9.90101   4
   9 -11  -3 19.8735 9.62320   3
  -9  11   3 18.8611 10.1990   2
  -9  11   3 11.8756 9.60899   1
   7 -11  -3 -0.4143 8.38106   4
   7 -11  -3 13.0931 9.29649   3
  -7  11   3 -6.7063 8.59123   1
  -7  11   3 -10.805 9.43005   2
   5 -11  -3 -5.7672 8.19017   3
   5 -11  -3 3.81218 7.95990   4
  -5  11   3 3.10340 7.43212   1
  -5  11   3 18.3940 9.70393   2
   3 -11  -3 -8.3533 8.10107   3
  -3  11   3 4.80579 8.89167   2
  -1  11   3 16.8872 8.72771   2
   1  11   3 2.27044 8.12158   2
  -7  11  -3 1.72478 9.16519   1
  -9  11  -3 -2.9417 10.1264   1
 -11  11  -3 22.7893 11.9911   1
  12 -12  -3 20.2120 11.5007   3
  12 -12  -3 -3.7607 10.9170   4
 -12  12   3 12.7893 11.3584   1
  10 -12  -3 0.68160 9.74397   4
  10 -12  -3 7.48600 10.6398   3
 -10  12   3 10.2636 10.4280   1
   8 -12  -3 34.1162 11.3146   3
  -8  12   3 30.5380 10.7798   1
  -8  12   3 16.6762 11.1642   2
  -6  12   3 34.6187 10.0198   1
  -6  12   3 41.4264 11.8538   2
  -4  12   3 41.4753 11.2047   2
  -2  12   3 17.5974 10.3938   2
   0  12   3 -16.706 8.74409   2
  -6  12  -3 0.26857 10.2161   1
  -8  12  -3 4.95777 11.0192   1
 -10  12  -3 37.3786 12.2133   1
  -5  13   3 6.07890 9.69598   1
  -5  13   3 0.33241 11.0986   2
  -3  13   3 10.9965 11.4561   2
  -1  13   3 -9.9070 10.5433   2
   1  13   3 -2.5767 9.92132   2
  -5  13  -3 -3.6754 10.6937   1
  26   0  -4 -0.2876 9.79035   3
  24   0  -4 -7.1730 8.63814   3
  22   0  -4 70.4948 9.95204   3
  20   0  -4 159.505 13.1559   3
  18   0  -4 124.414 9.89931   3
 -16   0   4 119.993 8.76582   3
  16   0  -4 136.240 10.2646   3
 -14   0   4 214.692 10.1084   3
  14   0  -4 203.765 11.2953   3
  12   0  -4 87.2089 6.70374   3
 -12   0   4 91.2495 7.07160   3
 -10   0   4 20.4828 3.98296   3
  10   0  -4 15.2751 4.53289   3
   8   0  -4 28.9198 3.89151   3
  -8   0   4 34.2925 3.70031   3
   6   0  -4 251.334 9.18787   3
   6   0  -4 246.229 8.57426   2
   6   0  -4 254.659 8.39418   2
  -4   0   4 331.293 10.1863   2
   4   0  -4 323.994 10.2043   2
   2   0  -4 318.814 9.83331   1
   2   0  -4 320.119 10.2317   2
  -2   0   4 329.066 10.3020   2
  -2   0   4 317.153 9.97810   1
   2   0  -4 327.870 10.1528   1
   0   0  -4 79.0148 4.71801   1
   0   0  -4 70.1908 4.33787   1
   0   0  -4 65.5781 4.55172   2
   0   0   4 65.5224 4.38921   1
   0   0   4 69.4160 4.43687   1
   0   0   4 65.8512 4.92791   2
   2   0   4 9476.13 252.161   2
   2   0   4 9661.77 251.903   1
  -2   0  -4 9475.94 251.821   1
  -2   0  -4 9999.99 252.260   2
   4   0   4 2.35663 3.30176   1
   4   0   4 3.50332 3.74173   2
   4   0   4 1.58784 3.34416   1
  -4   0  -4 2.55687 3.23374   2
   6   0   4 251.495 9.84999   2
  -6   0  -4 225.786 8.86961   4
  -6   0  -4 243.846 9.41255   2
  -6   0  -4 249.955 10.0791   3
   8   0   4 52.8494 5.83021   2
  -8   0  -4 35.2870 5.22258   3
 -10   0  -4 413.242 15.0545   3
  10   0   4 391.603 14.3286   2
  12   0   4 11.4725 5.39662   2
 -12   0  -4 11.4596 5.16397   3
 -14   0  -4 53.1327 6.53215   3
  14   0   4 49.6341 7.28792   2
  16   0   4 -2.4243 6.87073   2
  18   0   4 -3.3332 8.05284   2
  20   0   4 21.2473 9.43910   2
  27  -1  -4 -6.4587 10.1133   3
  25  -1  -4 11.7165 9.78437   3
  23  -1  -4 -4.7168 8.54921   3
  23   1  -4 5.88712 8.46922   3
  21  -1  -4 -4.7232 7.91662   3
  21   1  -4 6.54745 7.78471   3
  19  -1  -4 0.27224 6.18479   4
  19  -1  -4 9.02099 6.79301   2
  19  -1  -4 1.97205 7.43975   3
  19   1  -4 15.3756 7.08454   3
 -17  -1   4 2.09948 4.62613   3
  17  -1  -4 11.2864 5.93369   2
  17  -1  -4 10.9689 5.77836   4
  17  -1  -4 9.64492 6.89252   3
  17  -1  -4 10.0556 5.36872   2
  17   1  -4 -0.7350 5.97597   3
 -15  -1   4 26.6013 4.83019   3
  15  -1  -4 15.9449 4.88140   4
  15  -1  -4 31.3485 5.58347   2
  15  -1  -4 22.4033 6.03577   3
  15   1  -4 26.6058 5.82319   3
  13  -1  -4 7.63738 4.33786   2
  13  -1  -4 2.53562 4.13793   2
  13  -1  -4 -0.4681 4.92280   3
  13  -1  -4 2.32738 3.68612   4
 -13   1   4 0.92593 4.46195   3
  13   1  -4 1.07943 4.38937   3
  11  -1  -4 0.55177 4.00219   2
  11  -1  -4 -0.7511 3.87138   2
  11  -1  -4 -1.7583 3.54201   4
  11  -1  -4 -1.0171 4.45812   3
  11   1  -4 0.63854 3.78300   3
 -11   1   4 -1.1389 3.72973   3
   9  -1  -4 93.3981 6.17231   4
   9  -1  -4 94.3461 6.27392   2
   9  -1  -4 89.0455 6.05878   2
   9  -1  -4 97.9982 7.40897   3
  -9   1   4 94.8499 6.07995   2
  -9   1   4 91.7635 6.53699   3
  -9   1   4 94.3869 5.77269   2
   9   1  -4 87.2525 6.49674   3
   7  -1  -4 59.4999 4.95604   2
   7  -1  -4 55.4206 4.51868   1
   7  -1  -4 59.4445 4.22410   4
   7  -1  -4 55.7391 4.65667   3
   7  -1  -4 58.6416 4.91445   2
  -7   1   4 61.5968 4.46872   3
   7   1  -4 56.7071 4.20686   3
  -7   1   4 58.3870 4.83323   2
  -7   1   4 56.1848 4.68640   2
   5  -1  -4 45.9353 4.25393   3
   5  -1  -4 44.7954 4.05998   2
   5  -1  -4 53.7660 4.16235   2
   5  -1  -4 47.6093 3.91210   1
   5  -1  -4 50.2922 3.89968   4
  -5   1   4 44.0599 3.57947   1
  -5   1   4 48.5976 4.01282   2
   3  -1  -4 8.37356 2.72562   1
   3  -1  -4 5.84090 2.81792   2
  -3  -1   4 8.57399 2.97183   2
   3  -1  -4 10.5924 2.94929   1
   3  -1  -4 9.11518 3.21767   2
   3   1  -4 6.68677 2.84394   2
  -3   1   4 7.73233 2.91534   1
  -3   1   4 10.7365 3.04520   2
  -3   1   4 10.7683 2.80493   1
   1  -1  -4 483.484 13.8876   1
   1  -1  -4 483.181 14.2477   2
  -1  -1   4 481.667 13.7882   1
   1  -1  -4 472.110 13.9504   1
  -1   1   4 479.566 13.9852   1
   1   1  -4 480.053 13.9743   1
   1   1  -4 472.762 13.9801   1
  -1   1   4 477.554 14.3163   2
  -1   1   4 472.025 13.9052   1
   1   1  -4 495.069 14.3263   2
  -1  -1  -4 2048.90 53.9218   2
   1  -1   4 2052.04 53.8258   1
   1  -1   4 1967.49 53.6634   1
   1  -1   4 2057.81 54.1398   2
  -1   1  -4 1983.44 54.0473   2
   1   1   4 1991.32 53.9487   2
   1   1   4 2034.63 53.6390   1
  -1   1  -4 2018.43 53.7689   1
  -1   1  -4 2012.35 53.7037   1
   3  -1   4 399.977 13.0675   2
   3  -1   4 396.416 12.6606   1
   3  -1   4 392.936 12.4666   1
  -3  -1  -4 404.554 12.4674   2
  -3   1  -4 399.156 12.3018   1
  -3   1  -4 415.286 12.9246   2
   3   1   4 389.328 12.6270   2
   5  -1   4 206.180 8.31090   1
   5  -1   4 203.463 9.16817   2
  -5   1  -4 198.731 9.42217   3
   5   1   4 201.763 8.40080   2
  -5   1  -4 191.507 7.93480   4
  -5   1  -4 203.664 8.66758   2
   7  -1   4 81.5935 6.65452   2
   7  -1   4 79.7863 5.85459   1
  -7   1  -4 87.1632 6.39249   2
  -7   1  -4 82.1170 6.38259   4
  -7   1  -4 74.0959 5.99020   3
   9  -1   4 28.9000 4.78925   1
   9  -1   4 30.5060 4.90179   1
   9  -1   4 29.5075 5.70758   2
  -9   1  -4 24.8897 4.76715   2
  -9   1  -4 31.2654 5.19506   3
  11  -1   4 3.70909 5.70726   2
 -11   1  -4 7.65651 4.74727   3
  13  -1   4 6.74717 6.38322   2
 -13  -1  -4 5.02329 4.71174   3
  15  -1   4 17.9603 7.49496   2
  17  -1   4 3.21640 7.82677   2
  19  -1   4 17.2491 9.32312   2
  21  -1   4 16.1406 9.89867   2
  23  -1   4 4.09116 11.6569   2
  26  -2  -4 22.5317 10.6708   3
  26  -2  -4 1.35031 10.4721   4
  26  -2  -4 3.49854 9.55054   2
  24  -2  -4 7.29650 9.88853   3
  24  -2  -4 5.34469 9.08607   2
  24  -2  -4 -0.2767 8.94220   4
  22  -2  -4 23.6448 9.36697   3
  22  -2  -4 20.9281 8.53917   2
  22  -2  -4 15.2647 8.55859   4
  20  -2  -4 24.2712 8.72439   3
  20  -2  -4 7.46014 7.33825   4
  20  -2  -4 6.80019 7.62505   2
  18  -2  -4 10.2152 6.12934   4
  18  -2  -4 11.7615 6.86821   2
  18  -2  -4 8.58920 5.85060   2
  18  -2  -4 22.5021 7.81465   3
  16  -2  -4 135.285 10.1068   2
  16  -2  -4 134.923 9.05379   2
  16  -2  -4 123.887 9.59378   4
  16  -2  -4 145.961 11.4280   3
  14  -2  -4 7.49895 5.50750   2
  14  -2  -4 15.1060 6.06093   3
  14  -2  -4 13.2131 5.02331   2
  14  -2  -4 8.46596 4.76643   4
  12  -2  -4 108.304 7.97540   2
  12  -2  -4 101.627 7.47774   2
  12  -2  -4 109.365 9.08650   3
  12  -2  -4 96.8757 7.35544   4
 -12   2   4 113.597 6.85470   2
 -12   2   4 104.908 7.47669   2
 -12   2   4 109.903 7.83679   3
  10  -2  -4 118.705 7.72947   4
  10  -2  -4 117.345 7.57460   2
  10  -2  -4 122.798 7.92359   2
  10  -2  -4 128.176 8.85068   3
 -10   2   4 112.828 7.76041   3
 -10   2   4 113.884 7.27503   4
 -10   2   4 133.567 7.45337   2
 -10   2   4 112.801 7.00998   2
   8  -2  -4 148.045 8.38649   3
   8  -2  -4 154.745 7.60207   2
   8  -2  -4 139.879 7.47817   4
   8  -2  -4 152.410 6.99320   1
   8  -2  -4 145.497 7.03004   1
   8  -2  -4 149.946 7.64070   2
  -8   2   4 142.585 7.57678   3
  -8   2   4 153.256 6.98029   4
  -8   2   4 159.114 7.29998   2
   6  -2  -4 32.1379 4.18135   3
   6  -2  -4 31.0071 4.06304   2
   6  -2  -4 40.3859 3.85694   1
   6  -2  -4 38.7942 4.15210   2
   6  -2  -4 32.0389 3.76418   4
   6  -2  -4 34.3918 3.72146   1
  -6   2   4 41.9489 4.13431   2
  -6   2   4 28.6339 3.50376   1
  -6   2   4 39.3240 3.68560   4
  -6   2   4 36.8076 3.86320   3
  -6   2   4 38.2954 3.65501   1
  -6   2   4 48.4115 4.37507   2
   4  -2  -4 1.09670 2.97826   2
   4  -2  -4 -0.7159 2.66465   1
   4  -2  -4 0.78512 3.08378   2
   4  -2  -4 1.18642 3.24064   3
   4  -2  -4 2.01318 2.91104   1
   4  -2  -4 -0.6023 3.00715   4
  -4   2   4 0.27718 2.72624   1
  -4   2   4 0.64339 2.46538   4
  -4   2   4 4.02297 2.80676   1
  -4   2   4 2.05378 3.01256   2
  -4   2   4 0.12947 2.98378   2
  -4   2   4 2.79420 2.49491   3
   2  -2  -4 49.6415 4.18675   2
   2  -2  -4 41.7224 3.95029   3
  -2  -2   4 55.4475 4.44495   2
   2  -2  -4 48.9947 4.22150   2
   2  -2  -4 50.9398 4.06444   4
   2  -2  -4 48.2488 3.67273   1
  -2   2   4 51.6076 4.35730   2
   2   2  -4 50.1951 4.17508   2
  -2   2   4 55.1540 3.91423   1
  -2   2   4 49.2346 3.85279   1
  -2   2   4 49.8402 4.17588   2
   0  -2  -4 155.863 6.76161   2
   0  -2  -4 157.608 6.76190   2
   0  -2   4 173.219 7.15442   1
   0   2  -4 171.768 6.72650   1
   0   2   4 162.854 6.91833   2
   0   2  -4 160.583 6.78810   1
   0   2  -4 173.107 7.44968   2
   2  -2   4 42.1139 4.87296   2
  -2  -2  -4 47.3822 4.04447   2
   2  -2   4 56.7636 4.86175   1
   2  -2   4 42.7807 3.90254   1
  -2   2  -4 52.3463 4.68789   2
  -2   2  -4 50.5722 4.15004   1
  -2   2  -4 53.6826 4.38734   1
   2   2   4 49.3359 4.23456   2
   4  -2   4 51.9739 5.03203   1
   4  -2   4 49.4301 5.62859   2
   4  -2   4 42.1647 4.34467   1
  -4   2  -4 45.7958 5.20349   3
  -4   2  -4 57.0389 4.95348   1
  -4   2  -4 51.3898 4.43016   1
  -4   2  -4 56.3891 5.21654   2
  -4   2  -4 42.8012 4.16603   4
   6  -2   4 30.6553 5.23193   1
   6  -2   4 28.5971 4.57664   1
   6  -2   4 36.3594 5.80821   2
  -6   2  -4 25.2458 4.08992   4
  -6   2  -4 27.1776 5.05154   2
  -6   2  -4 28.3069 4.74937   3
  -6   2  -4 36.1025 4.95651   1
   8  -2   4 243.323 10.5766   1
   8  -2   4 257.258 11.5346   2
   8  -2   4 244.054 10.0951   1
  -8   2  -4 263.772 11.2381   3
  -8   2  -4 269.498 11.0161   2
  10  -2   4 40.6949 6.85690   2
 -10   2  -4 34.5154 5.57005   3
 -10   2  -4 32.4755 5.50168   2
  12  -2   4 36.1551 7.12832   2
  14  -2   4 23.4300 7.66068   2
  16  -2   4 2.56231 7.98700   2
  16  -2   4 -1.7546 7.86538   2
  18  -2   4 9.82251 9.09728   2
  20  -2   4 13.2718 9.40169   2
  22  -2   4 0.79955 10.5385   2
  25  -3  -4 11.7163 10.1136   2
  25  -3  -4 17.9405 11.2680   3
  25  -3  -4 10.1782 10.1731   4
  23  -3  -4 -11.251 8.62019   4
  23  -3  -4 2.58859 9.09809   2
  23  -3  -4 -7.1652 9.21988   3
  21  -3  -4 17.2670 8.81237   4
  21  -3  -4 36.9366 9.19631   2
  21  -3  -4 36.1687 9.47715   3
  19  -3  -4 9.93999 8.17151   3
  19  -3  -4 3.13453 7.84750   2
  19  -3  -4 -7.7411 7.06792   4
  17  -3  -4 0.01777 5.75426   2
  17  -3  -4 9.60739 6.91030   2
  17  -3  -4 9.45765 6.36850   4
  17  -3  -4 -0.3528 7.39254   3
  17  -3  -4 4.71768 5.29941   1
  15  -3  -4 5.42024 5.28548   2
  15  -3  -4 21.6342 6.76672   3
  15  -3  -4 20.8813 5.71936   4
  15  -3  -4 14.3317 6.30775   2
 -15   3   4 8.33432 4.84700   2
  13  -3  -4 177.555 9.49228   2
  13  -3  -4 161.093 11.0903   3
  13  -3  -4 159.537 9.57282   4
  13  -3  -4 168.869 10.4429   2
  13  -3  -4 136.059 8.53893   1
 -13   3   4 150.615 8.40856   2
 -13   3   4 159.526 9.17912   2
  11  -3  -4 60.4246 5.70322   4
  11  -3  -4 68.5726 5.63874   1
  11  -3  -4 58.8579 5.68085   1
  11  -3  -4 66.3550 6.76788   3
  11  -3  -4 67.2685 6.89737   2
  11  -3  -4 57.2089 5.89337   2
 -11   3   4 59.4684 5.50743   2
 -11   3   4 48.9959 5.28489   3
   9  -3  -4 5.08832 5.26384   3
   9  -3  -4 3.43813 4.04969   4
   9  -3  -4 -4.8457 3.74700   1
   9  -3  -4 0.85821 4.12350   1
   9  -3  -4 -3.2156 4.52581   2
   9  -3  -4 1.36462 4.43840   2
  -9   3   4 -1.7026 3.80720   1
  -9   3   4 3.91753 3.65512   3
  -9   3   4 -1.9990 3.82988   2
  -9   3   4 -1.6455 3.89272   2
   7  -3  -4 912.724 26.0559   2
   7  -3  -4 875.478 25.1664   1
   7  -3  -4 916.794 25.9330   2
   7  -3  -4 917.199 25.9363   4
   7  -3  -4 874.723 26.1620   3
   7  -3  -4 877.980 25.3431   1
  -7   3   4 879.104 25.0966   1
  -7   3   4 898.110 25.1826   1
  -7   3   4 868.223 25.5024   4
  -7   3   4 865.344 25.8276   3
  -7   3   4 887.251 25.7913   2
  -7   3   4 901.199 25.8316   2
   5  -3  -4 764.020 21.6414   1
   5  -3  -4 770.006 22.3244   2
   5  -3  -4 742.252 21.7298   1
   5  -3  -4 751.384 22.4730   3
   5  -3  -4 765.036 22.2220   4
   5  -3  -4 765.203 22.2413   2
  -5   3   4 753.140 21.6726   1
  -5   3   4 743.377 22.1244   3
  -5   3   4 771.871 21.7487   1
  -5   3   4 770.237 22.2098   2
  -5   3   4 778.844 22.2445   2
  -5   3   4 762.735 22.0067   4
   3  -3  -4 661.655 19.5080   2
   3  -3  -4 661.711 19.5502   3
   3  -3  -4 649.203 18.9564   1
   3  -3  -4 652.527 19.4615   2
   3  -3  -4 662.402 19.4568   4
  -3   3   4 669.884 18.9404   1
  -3   3   4 678.777 19.0118   1
  -3   3   4 673.965 19.5019   2
  -3   3   4 634.795 19.1619   3
  -3   3   4 682.036 19.3601   4
  -3   3   4 667.782 19.4478   2
   1  -3  -4 36.2530 3.92825   2
   1  -3  -4 31.0395 3.98271   2
  -1  -3   4 34.3846 4.51656   2
   1  -3  -4 33.9227 3.76831   3
   1  -3  -4 33.8450 3.63807   4
  -1   3   4 40.3569 3.72814   1
  -1   3   4 41.2880 4.07199   2
  -1   3   4 40.8144 4.09554   2
  -1   3   4 36.9051 3.57305   1
   1   3  -4 41.8259 4.24779   2
  -1   3   4 40.3547 3.68617   4
  -1  -3  -4 325.071 10.5183   2
   1  -3   4 252.581 10.8416   2
   1   3   4 314.933 10.5102   2
  -1   3  -4 328.029 10.8631   4
  -1   3  -4 326.090 10.6308   1
  -1   3  -4 334.795 11.1403   2
  -1   3  -4 316.989 10.6022   1
   1   3   4 318.225 10.4901   2
   3  -3   4 73.8292 5.10634   1
   3  -3   4 78.4858 6.00748   1
   3  -3   4 78.1818 6.47142   2
  -3   3  -4 81.3188 6.22848   2
  -3   3  -4 69.8978 5.23067   4
  -3   3  -4 77.1861 5.44675   1
  -3   3  -4 81.8106 5.71167   1
  -3   3  -4 75.6075 6.15485   3
   5  -3   4 38.3526 6.02641   2
   5  -3   4 32.3046 5.65425   1
   5  -3   4 28.0747 4.45314   1
  -5   3  -4 26.7703 4.47845   4
  -5   3  -4 35.8999 4.62400   1
  -5   3  -4 38.2999 5.18375   1
  -5   3  -4 32.1006 5.44810   2
  -5   3  -4 27.0841 4.51925   3
   7  -3   4 220.953 10.9733   2
   7  -3   4 213.140 10.3091   1
  -7   3  -4 238.876 10.2365   1
  -7   3  -4 227.562 10.4556   2
  -7   3  -4 191.435 10.2267   3
   9  -3   4 13.7442 5.60002   1
   9  -3   4 21.7030 6.71898   2
  -9   3  -4 21.1854 5.55799   2
  11  -3   4 105.071 8.84621   2
  11  -3   4 101.025 8.96368   2
 -11   3  -4 110.748 8.64001   2
  13  -3   4 42.1483 7.13648   2
  13  -3   4 30.2521 6.38730   1
  13  -3   4 31.0897 7.71452   2
  15  -3   4 1.24532 6.93758   2
  15  -3   4 8.94262 8.21334   2
  17  -3   4 12.3168 7.66884   1
  17  -3   4 -5.6077 8.29789   2
  19  -3   4 46.8657 11.1273   2
  21  -3   4 -5.1943 10.0805   2
  23  -3   4 8.79130 11.9470   2
  26  -4  -4 -14.660 10.2653   3
  26  -4  -4 -8.1488 10.4318   2
  26  -4  -4 -5.0777 11.1871   4
  24  -4  -4 -5.2207 9.86193   4
  24  -4  -4 -1.2489 9.95460   2
  24  -4  -4 14.9822 10.5307   3
  22  -4  -4 5.34785 9.05458   2
  22  -4  -4 -9.0431 9.11074   4
  22  -4  -4 1.15119 9.22670   3
  20  -4  -4 -2.3913 7.86675   4
  20  -4  -4 1.49280 8.78226   2
  20  -4  -4 4.02814 9.09721   3
  18  -4  -4 5.29152 8.19491   2
  18  -4  -4 -1.9729 7.94239   3
  18  -4  -4 6.99755 7.22077   4
  16  -4  -4 1.21927 5.74811   2
  16  -4  -4 0.50361 6.11547   4
  16  -4  -4 -4.6357 6.76022   2
  16  -4  -4 9.30217 7.36452   3
  16  -4  -4 -1.1945 5.86604   1
  14  -4  -4 41.2582 7.27709   3
  14  -4  -4 44.2626 6.39048   1
  14  -4  -4 31.4721 6.14302   2
  14  -4  -4 31.8376 6.03336   4
  14  -4  -4 38.5935 7.18749   2
 -14   4   4 35.9952 5.93345   2
  12  -4  -4 52.5189 6.29059   2
  12  -4  -4 38.1941 5.85824   1
  12  -4  -4 49.4468 7.15445   3
  12  -4  -4 46.2240 6.22924   4
  12  -4  -4 45.3218 6.96181   2
 -12   4   4 45.5924 5.57606   2
 -12   4   4 56.5562 6.29930   2
  10  -4  -4 5.44342 4.49356   1
  10  -4  -4 2.13891 4.70312   2
  10  -4  -4 7.82293 4.46659   4
  10  -4  -4 8.71683 5.46769   2
  10  -4  -4 10.2633 5.44805   3
 -10   4   4 6.62507 3.82993   3
 -10   4   4 3.83075 4.08600   2
 -10   4   4 9.88402 4.26336   1
 -10   4   4 4.95364 4.45665   2
   8  -4  -4 5.21927 5.35109   3
   8  -4  -4 -2.9748 4.33614   2
   8  -4  -4 3.43962 4.50213   1
   8  -4  -4 0.46608 4.29492   4
   8  -4  -4 3.34186 5.12332   2
  -8   4   4 0.74313 4.09520   2
  -8   4   4 4.52854 4.21816   1
  -8   4   4 2.46452 4.52435   2
  -8   4   4 -1.3115 3.75623   3
   6  -4  -4 74.1638 5.96788   4
   6  -4  -4 62.8716 5.82762   2
   6  -4  -4 73.7652 5.43028   1
   6  -4  -4 68.2775 6.33797   2
   6  -4  -4 84.5447 7.13769   3
   6  -4  -4 70.9363 5.88861   1
  -6   4   4 72.7128 5.53645   1
  -6   4   4 71.8405 5.60047   3
  -6   4   4 85.1173 6.37455   2
  -6   4   4 70.7483 5.43624   1
  -6   4   4 85.0303 6.46519   2
  -6   4   4 68.7088 5.41181   4
   4  -4  -4 206.034 9.26649   2
   4  -4  -4 207.707 9.40554   4
   4  -4  -4 192.340 9.62090   3
   4  -4  -4 189.201 8.80750   2
   4  -4  -4 199.936 8.71342   1
   4  -4  -4 189.093 7.78980   1
  -4   4   4 196.208 8.21297   1
  -4   4   4 199.039 8.67159   4
  -4   4   4 195.925 8.72499   3
  -4   4   4 198.216 8.31637   1
  -4   4   4 202.608 8.80183   2
  -4   4   4 204.928 8.88379   2
   2  -4  -4 250.514 9.72181   4
   2  -4  -4 239.329 9.36034   2
   2  -4  -4 237.122 9.99326   3
   2  -4  -4 232.257 9.45545   2
  -2   4   4 234.087 9.08854   3
   2   4  -4 250.988 9.38609   2
  -2   4   4 251.538 9.62637   2
  -2   4   4 243.556 9.56821   2
  -2   4   4 252.381 9.49801   4
   0  -4   4 7.74925 4.03110   2
   0  -4  -4 8.23022 3.80201   2
   0  -4  -4 13.5212 3.55774   2
   0  -4   4 14.1544 4.95135   2
   0   4   4 7.89281 3.79053   2
   0   4  -4 14.4659 4.43355   2
   0   4   4 5.66398 3.54570   2
   0   4  -4 4.57523 3.34187   4
   0   4   4 11.0579 3.46835   4
   2  -4   4 15.6810 4.89021   2
   2  -4   4 10.4313 4.87427   2
  -2   4  -4 10.5338 4.11155   3
  -2   4  -4 3.63100 3.60533   4
  -2   4  -4 12.4393 4.66673   2
  -2   4  -4 6.19911 3.87311   1
  -2   4  -4 9.59507 4.05242   1
   4  -4   4 14.0577 5.62355   2
   4  -4   4 30.1351 5.54510   2
  -4   4  -4 19.4005 4.46974   3
  -4   4  -4 23.9188 5.19808   2
  -4   4  -4 21.5769 4.98355   1
  -4   4  -4 14.5765 4.42976   4
  -4   4  -4 17.4057 4.36056   1
   6  -4   4 140.804 9.10318   1
   6  -4   4 144.975 9.23750   2
   6  -4   4 122.658 9.34565   2
  -6   4  -4 141.281 8.70648   3
  -6   4  -4 151.009 8.70080   1
  -6   4  -4 149.481 9.07848   2
   8  -4   4 7.70292 6.19754   2
   8  -4   4 1.32564 5.68866   1
   8  -4   4 8.63022 5.82019   2
  -8   4  -4 -2.3513 5.15995   2
  -8   4  -4 -5.2260 5.27229   1
  10  -4   4 66.3616 8.14329   2
  10  -4   4 69.7752 7.16665   1
  10  -4   4 64.9228 7.57484   2
 -10   4  -4 46.3337 6.43602   2
  12  -4   4 8.67083 7.00613   2
  12  -4   4 2.89124 6.29409   1
  12  -4   4 5.82471 6.34678   2
  14  -4   4 6.49612 7.83230   2
  14  -4   4 12.7463 7.17835   1
  14  -4   4 -0.0226 6.90958   2
  16  -4   4 44.6131 9.86356   2
  18  -4   4 20.8571 10.2804   2
  18  -4   4 25.0515 9.78178   1
  20  -4   4 6.71169 10.1176   1
  20  -4   4 16.2970 11.1563   2
  22  -4   4 -9.7487 10.3271   1
  22  -4   4 10.6588 11.5942   2
  25  -5  -4 28.3860 11.6036   1
  25  -5  -4 0.07459 10.9644   4
  25  -5  -4 5.76004 12.9039   3
  25  -5  -4 8.91118 11.4074   2
  23  -5  -4 -5.1476 10.2101   3
  23  -5  -4 -7.1690 9.94761   2
  23  -5  -4 8.68107 10.0722   4
  23  -5  -4 -9.6654 9.86744   1
  21  -5  -4 32.8986 9.97101   4
  21  -5  -4 39.4454 10.5154   2
  21  -5  -4 37.5383 10.5102   1
  21  -5  -4 42.0063 10.3831   3
  19  -5  -4 16.9980 8.72642   4
  19  -5  -4 24.9327 9.58028   3
  19  -5  -4 21.1691 9.23486   2
  19  -5  -4 20.7012 9.10584   1
  17  -5  -4 32.8482 8.47941   4
  17  -5  -4 58.1312 8.72094   1
  17  -5  -4 57.4524 9.83613   3
  17  -5  -4 48.8839 9.43329   2
  15  -5  -4 2.27601 7.33261   2
  15  -5  -4 -0.9170 6.37622   4
  15  -5  -4 -2.6557 5.47905   2
  15  -5  -4 5.32350 6.41481   1
  15  -5  -4 -0.0961 7.24000   3
 -15   5   4 1.52011 5.18868   2
  13  -5  -4 2.42921 5.87889   1
  13  -5  -4 17.2228 6.78837   2
  13  -5  -4 2.98743 5.11724   2
  13  -5  -4 2.29499 5.58983   4
  13  -5  -4 0.13644 6.33252   3
 -13   5   4 3.16049 4.68617   2
 -13   5   4 -1.8720 5.01028   2
  11  -5  -4 41.8546 6.55431   4
  11  -5  -4 51.3815 6.31882   2
  11  -5  -4 52.6121 6.39595   1
  11  -5  -4 44.6283 7.07486   2
  11  -5  -4 41.8387 6.80106   3
 -11   5   4 45.7925 5.74595   1
 -11   5   4 37.8708 5.98084   2
 -11   5   4 43.3440 6.30820   2
   9  -5  -4 181.164 9.82445   1
   9  -5  -4 183.620 10.4435   4
   9  -5  -4 176.266 9.79242   2
   9  -5  -4 180.417 11.4191   3
   9  -5  -4 176.247 11.1462   2
  -9   5   4 164.746 9.68566   2
  -9   5   4 170.212 9.41734   1
  -9   5   4 169.912 10.1691   2
   7  -5  -4 524.082 17.8446   2
   7  -5  -4 547.687 17.5466   2
   7  -5  -4 518.877 17.6236   4
   7  -5  -4 522.525 18.0809   3
  -7   5   4 526.403 16.6707   1
  -7   5   4 530.163 17.4116   2
  -7   5   4 490.311 17.0797   3
  -7   5   4 517.154 17.3377   2
   5  -5  -4 211.580 9.83975   2
   5  -5  -4 223.934 10.6195   2
   5  -5  -4 228.572 10.4991   4
   5  -5  -4 207.762 9.66460   1
   5  -5  -4 227.493 11.0338   3
  -5   5   4 213.048 9.86137   2
  -5   5   4 209.269 9.81318   2
  -5   5   4 218.065 9.56724   3
  -5   5   4 226.063 9.79852   4
  -5   5   4 201.766 9.10222   1
  -5   5   4 219.340 9.16814   1
  -5   5   4 208.995 8.93408   1
   3  -5  -4 62.7349 5.93309   2
   3  -5  -4 74.6291 6.53257   3
   3  -5  -4 59.4745 5.58618   2
   3  -5  -4 59.7300 5.65679   4
  -3   5   4 75.2002 6.03528   2
  -3   5   4 70.9119 5.55283   1
  -3   5   4 70.9472 5.33927   3
  -3   5   4 68.1802 6.05651   2
  -3   5   4 68.7588 5.48103   4
   1  -5  -4 32.9901 4.87235   2
   1  -5  -4 38.0308 5.29566   3
   1  -5  -4 28.9411 4.26885   2
   1  -5  -4 33.6970 4.60462   4
  -1   5   4 36.2253 4.99466   2
   1   5  -4 35.4090 4.37914   4
  -1   5   4 45.0786 4.75655   4
   1   5  -4 45.3084 5.36381   2
   1   5  -4 37.0696 5.12819   3
  -1   5   4 35.2016 4.06402   3
  -1   5   4 39.3875 4.91150   2
   1  -5   4 31.7539 5.05378   2
   1  -5   4 43.5265 6.26656   2
   1   5   4 27.5252 4.39514   2
  -1   5  -4 34.8853 4.44517   1
   1   5   4 42.7456 4.52781   4
   1   5   4 44.8637 4.92591   2
  -1   5  -4 39.5752 5.69893   2
  -1   5  -4 25.3918 4.73912   3
  -1   5  -4 27.4035 4.51204   4
   3  -5   4 3.92551 5.27033   2
   3  -5   4 -3.6590 4.43201   2
  -3   5  -4 1.52501 4.08470   1
  -3   5  -4 -3.2034 3.92263   1
  -3   5  -4 -0.7529 4.69224   2
  -3   5  -4 1.16385 3.66613   3
   5  -5   4 44.2032 6.92788   2
   5  -5   4 37.1501 6.15506   2
  -5   5  -4 26.5576 5.74053   3
  -5   5  -4 38.5174 5.97078   2
  -5   5  -4 48.1831 5.73951   1
   7  -5   4 60.5006 6.90598   2
   7  -5   4 71.0701 7.91787   2
   7  -5   4 82.2133 7.63359   1
  -7   5  -4 72.8792 7.39624   1
  -7   5  -4 55.8514 6.70017   2
   9  -5   4 82.6711 8.02917   2
   9  -5   4 113.802 8.66716   1
   9  -5   4 101.209 9.06713   2
  -9   5  -4 79.9039 7.87101   2
  -9   5  -4 92.3753 8.13388   1
  11  -5   4 17.8368 6.85923   1
  11  -5   4 15.8294 6.86896   4
  11  -5   4 17.4011 7.75521   2
  11  -5   4 12.7737 6.75155   2
 -11   5  -4 19.6457 6.83724   1
 -11   5  -4 16.0367 5.79413   2
  13  -5   4 51.9534 8.52559   2
  13  -5   4 82.9963 10.0803   2
  13  -5   4 64.1399 8.96523   1
  15  -5   4 4.22070 8.33335   1
  15  -5   4 0.52746 8.61545   2
  17  -5   4 10.3868 10.3018   2
  17  -5   4 -1.0980 9.05495   1
  19  -5   4 -0.6002 11.0564   2
  19  -5   4 18.6317 10.3090   1
  21  -5   4 5.44545 15.0174   2
  24  -6  -4 16.6154 11.4298   4
  24  -6  -4 24.9789 12.3250   1
  22  -6  -4 -1.8914 10.5274   2
  22  -6  -4 -3.7529 10.4390   1
  22  -6  -4 -7.2565 9.55626   4
  22  -6  -4 4.28394 10.4883   3
  20  -6  -4 12.7550 10.3918   1
  20  -6  -4 6.85518 9.43972   2
  20  -6  -4 32.6229 11.0923   3
  20  -6  -4 27.5677 9.92171   4
  18  -6  -4 139.083 12.0336   1
  18  -6  -4 86.8183 11.2058   4
  18  -6  -4 101.630 11.9483   2
  18  -6  -4 124.834 12.3643   3
  16  -6  -4 38.8074 9.09632   2
  16  -6  -4 58.1314 9.79264   3
  16  -6  -4 55.5899 9.37859   4
  14  -6  -4 4.75093 6.97219   4
  14  -6  -4 0.19323 6.09378   2
  14  -6  -4 2.06887 7.62418   3
  14  -6  -4 6.31857 7.39151   2
  14  -6  -4 -1.9820 7.32343   1
 -14   6   4 -3.2153 5.70711   2
 -14   6   4 4.83110 5.70553   2
  12  -6  -4 112.553 10.0080   3
  12  -6  -4 110.324 9.06512   4
  12  -6  -4 129.324 9.68321   1
  12  -6  -4 87.3508 8.42297   2
  12  -6  -4 112.557 9.79089   2
 -12   6   4 110.606 9.09071   2
 -12   6   4 110.050 8.41318   1
 -12   6   4 124.022 9.77012   2
  10  -6  -4 9.30188 5.59190   2
  10  -6  -4 18.5351 5.96748   4
  10  -6  -4 18.7373 6.61806   2
  10  -6  -4 22.8795 6.90223   3
  10  -6  -4 22.0630 6.41000   1
 -10   6   4 20.7420 5.57313   2
 -10   6   4 20.1934 5.71521   1
 -10   6   4 19.2509 5.91082   2
   8  -6  -4 3.63301 5.90342   3
   8  -6  -4 9.94576 5.47318   4
   8  -6  -4 2.78623 4.59432   2
   8  -6  -4 5.13411 5.76904   2
   8  -6  -4 9.68295 5.74038   1
  -8   6   4 3.13014 4.80344   2
  -8   6   4 7.80012 5.07237   2
  -8   6   4 2.89296 4.85619   1
   6  -6  -4 3.97552 4.92532   2
   6  -6  -4 7.76908 5.74888   2
   6  -6  -4 10.7770 6.13764   3
   6  -6  -4 10.2888 5.38139   4
  -6   6   4 4.74676 4.96220   2
  -6   6   4 8.11590 4.10980   3
  -6   6   4 2.21639 4.17409   1
  -6   6   4 7.49038 5.10610   2
   4  -6  -4 40.6103 6.31384   2
   4  -6  -4 68.6221 6.80706   3
   4  -6  -4 59.7269 6.20766   4
   4  -6  -4 46.4653 5.74457   2
  -4   6   4 71.2467 6.44739   2
  -4   6   4 71.1396 6.52010   2
  -4   6   4 61.3956 5.81921   1
  -4   6   4 63.5959 5.66586   3
   2  -6  -4 -2.4103 3.74594   2
   2  -6  -4 -0.1699 4.70683   3
   2  -6  -4 -0.9166 4.21919   4
   2  -6  -4 -2.5345 4.73165   2
  -2   6   4 0.20591 3.70772   4
  -2   6   4 1.03109 4.17529   2
   2   6  -4 4.22716 3.97568   3
  -2   6   4 -0.1796 3.35397   3
  -2   6   4 2.93262 4.16175   2
   0  -6   4 63.6466 7.04588   2
   0   6   4 61.4084 5.90905   2
   0   6  -4 54.7331 5.65140   4
   0   6   4 67.6601 5.72746   4
   0   6  -4 66.5329 6.44203   2
   0   6  -4 50.4629 5.56438   3
   0   6   4 61.8404 5.73021   2
   2  -6   4 114.313 9.36643   2
   2  -6   4 104.797 8.21245   2
  -2   6  -4 109.692 7.49394   1
  -2   6  -4 84.7398 6.93928   3
  -2   6  -4 105.444 7.54673   1
  -2   6  -4 110.610 8.94586   2
   4  -6   4 55.4483 6.91534   2
   4  -6   4 38.3597 6.00681   2
  -4   6  -4 62.2641 6.36465   1
  -4   6  -4 60.8132 6.96456   2
   6  -6   4 5.12372 6.33502   2
   6  -6   4 1.53944 5.38087   2
  -6   6  -4 6.98868 5.27983   2
  -6   6  -4 6.58486 5.35759   1
   8  -6   4 3.61629 5.69177   2
   8  -6   4 -0.0077 6.50602   1
   8  -6   4 1.95124 6.27524   2
  -8   6  -4 -4.6049 6.21126   1
  -8   6  -4 1.93748 5.01857   2
  10  -6   4 17.8252 7.54127   1
  10  -6   4 24.9498 7.55928   2
  10  -6   4 10.4103 6.47790   2
 -10   6  -4 11.4284 6.04712   2
  12  -6   4 5.63113 6.98721   2
  12  -6   4 21.9565 7.79749   2
  12  -6   4 13.4639 8.31385   1
 -12   6  -4 11.8453 6.39499   2
  14  -6   4 0.45619 8.74677   1
  14  -6   4 -4.0121 8.12488   2
  16  -6   4 -1.8462 9.51737   2
  16  -6   4 0.31182 9.77833   1
  18  -6   4 47.4237 11.3145   1
  20  -6   4 64.8588 12.4697   1
  23  -7  -4 -6.1062 11.4255   1
  23  -7  -4 14.6967 11.9280   4
  21  -7  -4 10.4083 11.1295   1
  21  -7  -4 -12.102 9.89968   4
  21  -7  -4 1.41050 10.9166   3
  19  -7  -4 5.66289 10.9139   2
  19  -7  -4 0.65672 10.0651   3
  19  -7  -4 -13.325 9.98389   1
  19  -7  -4 4.85031 9.68086   4
  17  -7  -4 -4.7115 9.33210   3
  17  -7  -4 5.19978 8.53884   4
  17  -7  -4 0.03112 8.05954   2
  17  -7  -4 -0.3219 9.27174   1
  15  -7  -4 -4.8567 8.24560   4
  15  -7  -4 -0.8255 7.29117   2
  15  -7  -4 -0.9981 8.45810   3
  13  -7  -4 122.445 10.6438   2
  13  -7  -4 131.704 10.7027   2
  13  -7  -4 144.007 11.8994   3
  13  -7  -4 117.337 10.8835   4
  13  -7  -4 160.248 12.3062   1
 -13   7   4 148.319 11.1337   2
 -13   7   4 146.672 10.9251   1
 -13   7   4 101.064 9.34655   2
  11  -7  -4 16.1338 7.05121   4
  11  -7  -4 14.4488 5.92091   2
  11  -7  -4 7.74384 6.57968   2
  11  -7  -4 18.6448 7.81143   3
 -11   7   4 10.5566 6.66197   2
 -11   7   4 8.17990 5.77923   2
   9  -7  -4 38.6002 6.93954   2
   9  -7  -4 50.7427 7.42874   4
   9  -7  -4 61.0442 8.33057   3
   9  -7  -4 33.7847 6.22286   2
  -9   7   4 37.9856 7.03090   2
  -9   7   4 52.6635 6.83735   1
  -9   7   4 42.1023 6.67718   2
   7  -7  -4 45.7878 6.97288   4
   7  -7  -4 49.3742 7.60846   3
   7  -7  -4 48.9377 7.01357   2
   7  -7  -4 39.3471 6.27117   2
  -7   7   4 56.8065 7.22617   2
  -7   7   4 71.4730 7.33444   2
  -7   7   4 60.6418 6.44554   1
   5  -7  -4 -3.7026 6.01917   3
   5  -7  -4 1.84311 4.47139   2
   5  -7  -4 -2.2104 5.19999   4
   5  -7  -4 6.74325 5.12228   2
  -5   7   4 1.65587 4.01283   3
  -5   7   4 7.53969 5.32243   2
  -5   7   4 8.84890 5.15712   2
  -5   7   4 -2.8873 3.94853   1
   3  -7  -4 52.7154 6.61397   2
   3  -7  -4 77.9616 7.39993   3
   3  -7  -4 58.1681 6.29104   4
  -3   7   4 76.7356 6.90211   2
  -3   7   4 62.3876 5.65236   1
  -3   7   4 74.0854 6.78261   2
   3   7  -4 60.8774 5.66975   3
  -3   7   4 71.3201 5.78493   3
   1   7  -4 9.15728 4.16521   4
  -1   7   4 14.2011 4.50491   4
   1   7  -4 15.0660 4.65116   3
  -1   7   4 20.0413 5.03874   2
   1   7  -4 7.43094 5.05508   2
  -1   7   4 16.3476 5.07498   2
   1  -7   4 -2.0132 5.58717   2
  -1   7  -4 -0.3460 5.23571   2
   1   7   4 6.58652 4.67600   2
   1   7   4 -1.5054 4.26622   2
   3  -7   4 4.77592 5.72823   2
  -3   7  -4 11.2083 5.66683   2
   5  -7   4 2.09544 5.75491   2
   5  -7   4 6.92379 5.24450   2
  -5   7  -4 -3.6061 5.46833   1
  -5   7  -4 5.46414 5.96322   2
   7  -7   4 7.09838 6.27632   2
   7  -7   4 3.07362 5.89895   2
   7  -7   4 8.22999 7.19091   1
  -7   7  -4 2.33602 5.77564   2
  -7   7  -4 8.70377 6.38439   1
   9  -7   4 8.30178 7.69040   1
   9  -7   4 -0.2546 6.32064   2
   9  -7   4 -9.9349 6.65544   2
  -9   7  -4 1.82967 5.95396   2
  -9   7  -4 2.44048 7.47555   1
  11  -7   4 4.82466 7.20610   2
  11  -7   4 -6.1674 6.87727   2
 -11   7  -4 -3.8853 7.64238   1
 -11   7  -4 1.77455 6.15099   2
  13  -7   4 18.2463 8.47003   2
  15  -7   4 -4.6268 9.38437   1
  17  -7   4 -9.0248 10.2397   1
  19  -7   4 11.8510 11.6040   1
  22  -8  -4 16.9242 12.6607   1
  22  -8  -4 30.3844 12.6173   4
  20  -8  -4 10.1576 11.0889   3
  20  -8  -4 29.9034 12.2230   1
  20  -8  -4 7.76664 11.0631   4
  18  -8  -4 25.5979 10.5806   1
  18  -8  -4 6.07873 10.2462   4
  18  -8  -4 10.3722 10.6434   3
  16  -8  -4 9.83520 9.40981   4
  16  -8  -4 21.9645 10.1742   3
  14  -8  -4 28.2441 9.55553   3
  14  -8  -4 34.8149 9.73533   1
  14  -8  -4 30.1468 9.37483   4
 -14   8   4 55.9237 9.42679   1
  12  -8  -4 119.177 10.7012   1
  12  -8  -4 68.7604 8.84529   2
  12  -8  -4 113.905 11.2476   3
  12  -8  -4 93.9552 10.6320   4
  12  -8  -4 97.5340 10.0500   2
 -12   8   4 123.935 10.0225   1
 -12   8   4 84.1208 9.65478   2
  10  -8  -4 5.74908 6.82510   2
  10  -8  -4 5.43774 8.12060   3
  10  -8  -4 -5.7609 7.14399   4
 -10   8   4 8.78244 6.75711   1
 -10   8   4 2.09280 7.03924   2
 -10   8   4 -2.8794 5.78117   2
   8  -8  -4 -4.0866 6.10910   2
   8  -8  -4 0.48716 6.71262   4
   8  -8  -4 4.44742 7.27860   3
  -8   8   4 1.83607 6.30630   2
  -8   8   4 -1.3145 5.53463   2
  -8   8   4 4.84873 6.00873   1
   6  -8  -4 47.4468 7.89337   3
   6  -8  -4 29.2821 6.30834   2
   6  -8  -4 41.0530 6.92788   4
  -6   8   4 30.8908 5.78570   1
  -6   8   4 35.5532 6.85222   2
  -6   8   4 33.4962 7.25464   2
   4  -8  -4 22.2021 6.10636   2
   4  -8  -4 37.6302 7.30380   3
   4  -8  -4 22.5050 6.17448   4
  -4   8   4 35.9126 6.81479   2
  -4   8   4 29.7510 6.07891   2
  -4   8   4 23.1091 5.15237   1
   2  -8  -4 20.5753 5.50011   2
   2  -8  -4 9.20174 5.48833   4
   2  -8  -4 12.3225 5.97982   3
  -2   8   4 11.0236 4.10711   3
  -2   8   4 25.9677 6.16659   2
  -2   8   4 29.9420 6.20676   2
   2   8  -4 30.5480 5.16815   3
   0   8   4 39.5887 6.31962   2
   0   8  -4 31.5482 6.82326   2
   0   8   4 25.7355 6.09599   2
   2  -8   4 202.519 11.2522   2
   2   8   4 210.857 10.8016   2
  -2   8  -4 205.897 11.6382   2
   2   8   4 192.680 10.2838   4
   4  -8   4 33.1726 7.08143   2
  -4   8  -4 28.1927 6.40272   1
  -4   8  -4 38.9832 7.12259   2
   6  -8   4 92.9855 9.22212   2
  -6   8  -4 73.4606 8.33002   1
  -6   8  -4 59.2668 8.09549   2
   8  -8   4 9.73855 7.20934   2
  -8   8  -4 -1.0959 7.47429   1
 -10   8  -4 10.4269 8.58271   1
 -12   8  -4 17.9981 9.19756   1
  14  -8   4 -1.9092 9.99158   1
  16  -8   4 4.60759 10.8164   1
  18  -8   4 -3.0400 11.8439   1
  19  -9  -4 -7.5645 11.6701   1
  19  -9  -4 -14.360 13.6503   3
  19  -9  -4 25.0696 12.2995   4
  17  -9  -4 18.5573 11.4045   1
  17  -9  -4 -4.7501 10.4341   4
  17  -9  -4 16.1714 10.7344   3
  15  -9  -4 -9.0585 9.75411   4
  15  -9  -4 3.77826 9.52498   3
 -15   9   4 2.35110 9.29333   1
  13  -9  -4 10.8160 9.26763   4
  13  -9  -4 15.0487 9.46788   3
  11  -9  -4 17.6304 8.89270   4
  11  -9  -4 5.11829 8.67947   3
 -11   9   4 40.7333 8.86078   1
 -11   9   4 21.3265 8.10336   2
   9  -9  -4 0.82895 7.77920   4
   9  -9  -4 2.31450 8.02875   3
  -9   9   4 0.79920 7.32362   1
  -9   9   4 2.34868 7.35586   2
   7  -9  -4 17.8370 7.46237   4
   7  -9  -4 26.5751 8.25242   3
  -7   9   4 9.37459 7.49462   2
  -7   9   4 26.2162 7.04867   1
   5  -9  -4 14.3128 6.56681   2
   5  -9  -4 20.9303 7.23001   4
   5  -9  -4 31.5411 7.95085   3
  -5   9   4 45.2336 8.02973   2
  -5   9   4 34.2788 7.18087   2
  -5   9   4 16.8643 5.71243   1
   3  -9  -4 5.46060 6.86845   3
   3  -9  -4 4.89847 6.27539   4
   3  -9  -4 5.56861 5.53082   2
  -3   9   4 3.18311 6.82267   2
  -3   9   4 0.94245 6.17824   2
   1   9  -4 10.5934 6.32019   2
  -1   9   4 1.61479 5.94249   2
  -1   9   4 5.62493 6.50756   2
  -1   9  -4 29.2984 7.20504   2
   1   9   4 19.0342 6.86540   2
  -1   9  -4 16.6983 5.11801   1
   1   9   4 34.1267 6.88592   2
  -3   9  -4 19.7506 9.33831   2
  -5   9  -4 16.9776 7.39259   1
  -7   9  -4 4.20578 7.69351   1
  -9   9  -4 12.1274 9.25546   1
 -11   9  -4 54.4101 10.9142   1
 -13   9  -4 19.8765 10.8158   1
  15  -9   4 21.0803 11.9914   1
  17  -9   4 -11.057 12.1052   1
  18 -10  -4 13.6923 12.2214   1
  18 -10  -4 14.1600 11.8187   4
  16 -10  -4 16.2367 11.7125   4
  16 -10  -4 6.60038 10.2423   3
  14 -10  -4 7.64213 9.59697   3
  14 -10  -4 -9.3277 9.82276   4
 -14  10   4 23.1473 10.5521   1
  12 -10  -4 4.44536 9.47824   4
  12 -10  -4 5.96410 9.13938   3
 -12  10   4 -1.3246 9.08149   1
  10 -10  -4 19.5299 10.0476   4
  10 -10  -4 7.29214 8.98339   3
 -10  10   4 11.1956 8.98894   2
 -10  10   4 26.9976 9.44872   1
   8 -10  -4 0.38868 8.40983   3
   8 -10  -4 4.38017 8.40923   4
  -8  10   4 15.0091 8.93219   2
  -8  10   4 17.3277 8.07167   1
   6 -10  -4 -12.315 7.41333   4
   6 -10  -4 -4.2233 7.71647   3
  -6  10   4 -1.6657 8.05672   2
   4 -10  -4 -8.5253 6.82235   4
   4 -10  -4 -5.7096 7.38685   3
  -4  10   4 3.31138 7.93663   2
   2 -10  -4 11.4359 7.07773   3
  -2  10   4 14.4900 7.89269   2
   0  10   4 20.2230 7.81885   2
   2  10   4 -9.9809 6.80957   2
  -4  10  -4 15.0101 7.75142   1
  -6  10  -4 25.6562 9.11367   1
  -8  10  -4 2.35413 9.03247   1
 -10  10  -4 -5.6288 10.0706   1
 -12  10  -4 25.2017 11.5082   1
 -14  10  -4 -16.737 11.2131   1
  15 -11  -4 1.17377 11.4768   4
  15 -11  -4 11.9655 11.3376   3
 -15  11   4 11.2357 11.4869   1
  13 -11  -4 -2.4362 10.7613   4
  13 -11  -4 17.4456 11.0851   3
  11 -11  -4 25.0600 10.3939   3
  11 -11  -4 10.2297 10.6751   4
 -11  11   4 13.4278 9.90674   1
   9 -11  -4 -0.8684 9.46844   4
   9 -11  -4 2.69802 9.36484   3
  -9  11   4 7.48986 9.92328   2
  -9  11   4 -1.4477 9.13992   1
   7 -11  -4 -2.1268 8.69000   4
   7 -11  -4 18.5485 9.37528   3
  -7  11   4 -3.3909 8.32231   1
  -7  11   4 -4.0810 9.15675   2
   5 -11  -4 4.30153 8.41658   3
   5 -11  -4 -0.4966 7.92370   4
  -5  11   4 21.5902 9.51789   2
   3 -11  -4 42.3789 9.11571   3
  -3  11   4 37.0260 9.70746   2
  -1  11   4 20.7411 8.81286   2
   1  11   4 49.3814 9.64882   2
  -3  11  -4 21.9356 8.54887   1
  -5  11  -4 9.24019 9.15211   1
  -7  11  -4 25.4122 10.3460   1
  -9  11  -4 18.7291 10.8595   1
 -11  11  -4 23.6803 12.4948   1
 -13  11  -4 14.8470 12.5361   1
  12 -12  -4 -1.0767 10.9200   4
  12 -12  -4 -2.6907 10.4241   3
 -12  12   4 -0.1038 10.6447   1
  10 -12  -4 7.28788 10.0691   3
  10 -12  -4 4.32668 10.4725   4
 -10  12   4 -2.4307 10.2635   1
   8 -12  -4 -2.7849 9.98166   3
  -8  12   4 12.1476 10.1111   1
  -8  12   4 -5.7377 10.6193   2
   6 -12  -4 -6.0570 9.01565   3
  -6  12   4 2.58259 10.5379   2
  -6  12   4 19.4204 9.81478   1
   4 -12  -4 0.87596 8.69691   3
  -4  12   4 6.46987 10.0893   2
  -2  12   4 2.65753 9.84368   2
   0  12   4 -5.9139 9.41506   2
  -4  12  -4 -4.4112 9.18995   1
  -6  12  -4 4.01972 10.8608   1
  -8  12  -4 0.34914 10.8370   1
 -10  12  -4 13.5964 12.4037   1
  -7  13   4 3.53199 10.5355   1
  -5  13   4 -18.844 10.8411   2
  -3  13   4 0.43627 10.8707   2
  -1  13   4 5.48663 10.5722   2
   1  13   4 2.98291 10.0587   2
  26   0  -5 -2.7763 9.46838   3
  24   0  -5 3.49543 8.50233   3
  22   0  -5 5.76087 8.39692   3
  20   0  -5 2.07567 7.51534   3
  18   0  -5 -5.1625 6.58952   3
 -16   0   5 -7.3259 6.46012   3
  16   0  -5 2.18961 6.30398   3
 -14   0   5 -0.3456 4.01814   3
  14   0  -5 -2.8302 5.16961   3
 -12   0   5 -6.2449 3.46302   3
  12   0  -5 -6.7438 4.42424   3
  10   0  -5 4.08722 4.13810   3
   8   0  -5 -1.6283 3.37145   3
   8   0  -5 -2.2160 2.93985   2
   8   0  -5 -5.2354 2.91395   2
  -6   0   5 -1.0758 2.71195   2
   6   0  -5 -1.8533 2.64769   2
  -4   0   5 2.88235 1.66756   2
   4   0  -5 0.15268 2.89826   2
   4   0  -5 2.61658 2.62130   1
   2   0  -5 -0.4719 2.73535   1
   2   0  -5 5.01253 3.33015   1
  -2   0   5 0.24048 2.88632   1
   2   0  -5 -4.1308 2.93719   2
  -2   0   5 -0.0981 2.96221   1
  -2   0   5 -4.7367 3.29326   2
   0   0   5 -1.6617 3.30696   1
   0   0  -5 -2.8251 3.04991   1
   0   0   5 0.57835 3.26920   1
   0   0   5 2.50645 3.85728   2
   0   0  -5 2.83750 3.36344   1
   0   0  -5 -1.7336 3.25113   2
   2   0   5 -1.6366 3.43882   1
  -2   0  -5 -0.0896 3.31264   2
   2   0   5 3.70902 3.90306   2
   2   0   5 -2.6186 3.50751   1
   4   0   5 -0.5445 4.11765   2
  -4   0  -5 5.60078 3.71047   2
   4   0   5 -5.5382 3.73478   1
  -6   0  -5 2.20201 3.21803   4
  -6   0  -5 -3.0526 3.83702   2
   6   0   5 -0.0992 4.83485   2
  -8   0  -5 4.48828 4.27964   3
   8   0   5 3.53894 4.80916   2
  -8   0  -5 2.07216 3.78498   2
  10   0   5 -2.6456 5.35085   2
 -10   0  -5 1.34113 4.60168   3
 -12   0  -5 -3.0192 4.93499   3
  12   0   5 -8.1015 5.81563   2
  14   0   5 6.71219 6.80122   2
  16   0   5 -0.1492 7.75628   2
  18   0   5 -14.854 8.15340   2
  20   0   5 -13.658 8.99331   2
  22   0   5 -1.4164 10.4969   2
  27  -1  -5 8.18265 10.6216   3
  25  -1  -5 29.8648 10.0832   3
  25   1  -5 28.7192 9.64238   3
  23  -1  -5 22.9765 8.95712   4
  23  -1  -5 51.9551 9.94031   3
  23   1  -5 21.9780 8.96524   3
  21  -1  -5 53.0372 9.50353   3
  21   1  -5 35.0510 8.30983   3
  19  -1  -5 100.369 9.90717   3
  19  -1  -5 66.8119 8.11577   2
  19  -1  -5 52.8209 7.09574   2
  19  -1  -5 69.9159 8.11113   4
  19   1  -5 72.8334 8.65142   3
  17  -1  -5 56.1644 7.90146   3
  17  -1  -5 36.8324 6.11664   2
  17  -1  -5 47.9032 6.76348   2
  17  -1  -5 40.2558 6.29251   4
  17   1  -5 51.7297 7.48477   3
  15  -1  -5 90.1259 8.21847   3
  15  -1  -5 77.3944 6.64570   2
  15  -1  -5 73.4089 6.26267   4
  15  -1  -5 91.1430 7.44448   2
  15   1  -5 92.7347 7.30226   3
  13  -1  -5 200.172 9.49289   2
  13  -1  -5 203.489 9.33609   2
  13  -1  -5 207.464 9.15689   4
  13  -1  -5 215.362 10.6357   3
  13   1  -5 202.647 10.1612   3
 -13   1   5 193.166 10.0677   3
  11  -1  -5 138.029 7.75795   2
  11  -1  -5 152.941 7.92996   2
  11  -1  -5 153.044 9.35737   3
  11  -1  -5 138.490 7.83061   4
 -11   1   5 147.394 8.17832   3
  11   1  -5 155.317 8.46817   3
   9  -1  -5 141.373 8.46660   3
   9  -1  -5 135.542 7.29510   4
   9  -1  -5 143.369 7.32068   2
   9  -1  -5 145.993 7.32023   2
  -9   1   5 125.444 7.39061   3
   9   1  -5 136.575 7.77066   3
  -9   1   5 143.327 7.02519   2
  -9   1   5 140.006 6.87531   2
   7  -1  -5 148.373 6.84189   2
   7  -1  -5 140.585 6.77197   2
   7  -1  -5 152.644 7.67350   3
   7  -1  -5 145.899 6.63208   1
   7  -1  -5 143.985 6.90395   4
  -7   1   5 146.634 6.73740   2
  -7   1   5 147.211 6.69502   2
   5  -1  -5 3.32858 2.81532   1
   5  -1  -5 5.19814 3.12210   2
   5  -1  -5 5.34506 3.00781   1
   5  -1  -5 4.07287 3.12080   2
   5  -1  -5 2.00466 3.01339   3
  -5   1   5 5.23333 2.81400   1
  -5   1   5 8.05394 3.01303   2
   3  -1  -5 228.412 8.22713   1
   3  -1  -5 212.077 8.68521   2
  -3  -1   5 231.008 8.52580   2
   3  -1  -5 231.303 8.41271   2
   3  -1  -5 232.916 7.97504   1
  -3   1   5 226.570 8.35558   2
  -3   1   5 232.796 7.98764   1
  -3   1   5 226.031 8.17830   1
   3   1  -5 218.382 8.32802   2
  -1  -1   5 274.576 9.92239   2
  -1  -1   5 258.565 9.20270   1
   1  -1  -5 262.544 9.12276   1
   1  -1  -5 256.003 9.40376   2
  -1   1   5 265.785 9.12391   1
   1   1  -5 274.085 9.28326   1
  -1   1   5 274.253 9.73174   2
  -1   1   5 266.205 9.23110   1
   1   1  -5 271.864 9.15853   1
   1   1  -5 275.685 9.60429   2
   1  -1   5 94.0338 6.41652   1
   1  -1   5 103.526 6.79683   2
  -1  -1  -5 95.4571 5.81213   2
   1  -1   5 98.9677 5.70230   1
  -1   1  -5 101.981 6.36527   2
   1   1   5 97.6890 5.65655   1
   1   1   5 105.009 5.72396   1
  -1   1  -5 101.127 6.10150   1
   1   1   5 97.2638 6.53934   2
  -1   1  -5 102.287 5.74058   1
   3  -1   5 37.8294 4.80101   1
   3  -1   5 33.2184 4.13297   1
  -3  -1  -5 34.2405 4.23577   2
   3  -1   5 34.1006 5.08472   2
   3   1   5 33.1453 4.65518   2
  -3   1  -5 31.6590 4.43710   2
   5  -1   5 581.764 18.1318   2
   5  -1   5 569.210 17.5094   1
  -5  -1  -5 559.969 17.1368   2
   5   1   5 577.869 17.6143   2
  -5   1  -5 528.248 16.7974   1
  -5   1  -5 552.484 17.3397   4
  -5   1  -5 562.821 17.6453   2
   7  -1   5 7.97442 5.43996   2
   7  -1   5 12.6220 4.46708   1
  -7  -1  -5 3.61140 4.81451   3
  -7   1  -5 1.49150 4.25339   2
  -7   1  -5 6.40734 4.47003   3
   7   1   5 11.5998 4.77905   2
   9  -1   5 141.526 9.54181   2
  -9   1  -5 130.183 8.53708   2
  -9   1  -5 140.818 9.89227   3
   9   1   5 126.603 8.65544   2
  11  -1   5 135.184 9.89843   2
 -11   1  -5 146.874 9.93421   3
  11   1   5 136.074 9.28443   2
  13  -1   5 0.46920 7.02626   2
  15  -1   5 28.4790 8.32265   2
  17  -1   5 19.9864 8.77326   2
  19  -1   5 27.7773 10.2161   2
  21  -1   5 27.6330 10.9262   2
  23  -1   5 8.07306 11.5950   2
  26  -2  -5 -1.8754 9.85627   4
  26  -2  -5 2.52358 10.1441   3
  26  -2  -5 3.27737 9.72296   2
  24  -2  -5 30.8442 9.37675   2
  24  -2  -5 36.0827 9.72142   4
  24  -2  -5 52.7381 10.7420   3
  22  -2  -5 13.3927 8.15040   4
  22  -2  -5 15.0384 8.91166   3
  22  -2  -5 11.6696 8.30201   2
  20  -2  -5 6.07505 6.86533   4
  20  -2  -5 -3.2548 7.19905   2
  20  -2  -5 -2.7402 7.80048   2
  20  -2  -5 -2.3622 8.13885   3
  18  -2  -5 21.7394 6.25200   4
  18  -2  -5 19.6547 6.04328   2
  18  -2  -5 18.0500 7.88118   3
  18  -2  -5 19.3813 6.76602   2
  16  -2  -5 2.81124 6.38893   3
  16  -2  -5 2.44190 4.95663   4
  16  -2  -5 10.1088 6.03805   2
  16  -2  -5 3.37641 5.32602   2
  16   2  -5 -3.2613 5.61409   3
  14  -2  -5 14.6537 6.30486   3
  14  -2  -5 18.7023 4.84630   4
  14  -2  -5 29.1295 5.93997   2
  14  -2  -5 22.3511 5.10815   2
 -14   2   5 28.4598 5.04219   2
  14   2  -5 31.5751 5.48764   3
  12  -2  -5 59.3397 6.44105   3
  12  -2  -5 53.7591 5.84337   2
  12  -2  -5 56.2684 6.06449   2
  12  -2  -5 56.7538 5.43937   4
  12  -2  -5 55.4074 5.05242   1
 -12   2   5 58.5696 5.57195   2
  12   2  -5 53.5561 5.27890   3
 -12   2   5 39.3195 5.05808   3
 -12   2   5 63.6692 5.44391   2
  10  -2  -5 302.063 11.5833   2
  10  -2  -5 295.754 11.4819   4
  10  -2  -5 297.385 12.4611   3
  10  -2  -5 289.282 11.4974   2
  10  -2  -5 308.301 10.9233   1
  10   2  -5 305.512 11.3572   3
 -10   2   5 300.315 11.3057   2
 -10   2   5 310.165 11.2445   2
 -10   2   5 295.470 11.6447   3
   8  -2  -5 120.818 6.54564   1
   8  -2  -5 120.151 6.99319   4
   8  -2  -5 115.786 7.06185   2
   8  -2  -5 119.880 6.43904   1
   8  -2  -5 107.385 7.93860   3
   8  -2  -5 113.182 7.04028   2
  -8   2   5 102.177 6.18715   4
  -8   2   5 112.263 6.92120   3
  -8   2   5 111.290 6.71577   2
   6  -2  -5 135.680 6.96047   4
   6  -2  -5 123.978 6.77405   2
   6  -2  -5 133.937 7.56185   3
   6  -2  -5 134.674 6.39666   1
   6  -2  -5 136.029 7.04634   2
   6  -2  -5 141.425 6.82516   1
  -6   2   5 130.244 6.76283   2
  -6   2   5 137.771 6.38498   1
  -6   2   5 121.933 6.57720   3
  -6   2   5 127.043 6.21389   1
  -6   2   5 141.636 6.84121   2
   4  -2  -5 10.8800 3.59386   3
   4  -2  -5 12.9623 3.09994   1
   4  -2  -5 7.79008 3.36490   1
   4  -2  -5 13.8215 3.53515   2
   4  -2  -5 6.53214 3.39418   2
   4  -2  -5 10.2611 3.23878   4
  -4   2   5 15.2411 3.51793   2
  -4   2   5 10.0777 3.32007   2
  -4   2   5 13.6650 3.10469   1
  -4   2   5 12.7161 3.22937   1
  -2  -2   5 139.277 7.10827   2
   2  -2  -5 135.820 5.81058   1
   2  -2  -5 128.329 6.63781   2
   2  -2  -5 126.366 6.39363   2
  -2   2   5 128.101 6.37949   2
  -2   2   5 130.115 6.09362   1
  -2   2   5 130.665 6.13132   1
   2   2  -5 136.247 6.61395   2
   0  -2  -5 7.15884 2.54987   2
   0  -2   5 11.3228 3.96368   1
   0  -2   5 14.2916 3.07968   1
   0  -2   5 10.0617 4.12165   2
   0  -2  -5 15.9014 3.46826   2
   0   2   5 14.1176 3.33060   1
   0   2   5 16.2363 3.72123   2
   0   2  -5 13.1035 3.87847   2
   0   2   5 18.8806 3.32887   1
   0   2  -5 16.5860 3.59449   1
   0   2  -5 14.7147 3.40402   1
   2  -2   5 62.8208 5.24070   1
   2  -2   5 60.2832 6.03333   2
  -2  -2  -5 59.7610 4.75389   2
   2  -2   5 59.2140 4.57435   1
  -2   2  -5 62.3525 5.16058   1
   2   2   5 61.8369 5.16475   2
  -2   2  -5 57.0045 4.74521   1
  -2   2  -5 61.0520 5.51487   2
   4  -2   5 589.235 17.7797   1
   4  -2   5 582.674 18.3601   2
   4  -2   5 529.025 16.9952   1
  -4   2  -5 540.303 17.4315   4
  -4   2  -5 583.231 17.5063   1
  -4   2  -5 571.677 17.9177   2
   4   2   5 573.774 17.4927   2
  -4   2  -5 552.812 17.1324   1
   6  -2   5 240.434 9.74081   1
   6  -2   5 239.953 11.3487   2
   6  -2   5 243.320 10.6030   1
  -6   2  -5 247.330 10.7184   3
  -6   2  -5 240.503 10.5036   2
   8  -2   5 38.8090 6.39294   2
   8  -2   5 28.5272 5.14177   1
   8  -2   5 46.0075 5.68681   1
  -8   2  -5 42.9418 5.73772   2
  -8   2  -5 36.9515 5.45107   3
  10  -2   5 4.79196 5.05285   1
  10  -2   5 21.9806 6.28308   2
 -10   2  -5 10.7485 5.00775   2
  12  -2   5 105.923 9.43592   2
  14  -2   5 18.7260 7.77968   2
  16  -2   5 -1.4032 7.85968   2
  18  -2   5 17.8922 9.50423   2
  20  -2   5 1.85876 10.5105   2
  22  -2   5 -0.7885 11.3455   2
  27  -3  -5 9.89113 12.2022   4
  27  -3  -5 -8.8433 10.6523   2
  25  -3  -5 14.5960 10.5965   3
  25  -3  -5 0.14454 9.88331   2
  25  -3  -5 1.82260 9.70042   4
  23  -3  -5 12.7830 9.68091   3
  23  -3  -5 -0.8088 9.00260   4
  23  -3  -5 -3.2684 8.95176   2
  21  -3  -5 -9.4094 7.67956   4
  21  -3  -5 -4.4999 8.72582   3
  21  -3  -5 6.66272 8.72877   2
  19  -3  -5 15.3608 7.80946   2
  19  -3  -5 13.0843 7.53301   4
  19  -3  -5 11.3429 8.35462   3
  17  -3  -5 -1.9574 5.07059   1
  17  -3  -5 -3.2268 6.51950   2
  17  -3  -5 -1.0968 5.55504   2
  17  -3  -5 1.03233 5.77652   4
  17  -3  -5 -7.3272 6.98392   3
  15  -3  -5 34.2303 6.13377   4
  15  -3  -5 34.4373 7.28513   3
  15  -3  -5 28.9553 5.71829   2
  15  -3  -5 31.4432 6.75212   2
  15  -3  -5 32.8941 5.45862   1
 -15   3   5 36.1906 5.68446   2
  13  -3  -5 0.88650 4.98372   2
  13  -3  -5 -0.7455 4.51407   1
  13  -3  -5 -0.5938 5.81425   3
  13  -3  -5 -6.7481 5.23114   2
  13  -3  -5 1.32431 4.58309   4
 -13   3   5 -8.4671 4.17401   2
 -13   3   5 -5.8083 3.65528   2
  11  -3  -5 -8.0367 4.03325   1
  11  -3  -5 -2.5840 3.93898   1
  11  -3  -5 -3.9412 3.92961   4
  11  -3  -5 6.33542 5.11655   3
  11  -3  -5 0.14412 4.72219   2
  11  -3  -5 1.22568 4.32065   2
 -11   3   5 2.77629 2.18862   2
 -11   3   5 2.49386 3.81992   3
 -11   3   5 -1.4458 3.71772   2
   9  -3  -5 1.73850 4.73335   3
   9  -3  -5 4.92311 3.83768   1
   9  -3  -5 3.44778 4.28206   1
   9  -3  -5 4.36808 4.31304   2
   9  -3  -5 2.05834 4.58816   2
   9  -3  -5 1.00279 4.00998   4
  -9   3   5 2.31436 3.57293   3
  -9   3   5 -0.4893 3.85154   2
  -9   3   5 -0.7858 4.00515   1
  -9   3   5 -1.1695 3.94300   2
   7  -3  -5 1.38061 3.99717   4
   7  -3  -5 1.24855 4.22307   2
   7  -3  -5 -6.6968 3.59697   1
   7  -3  -5 -1.4733 4.00828   1
   7  -3  -5 -0.6569 4.66455   3
   7  -3  -5 0.50753 4.12315   2
  -7   3   5 -1.7632 3.44638   3
  -7   3   5 -2.4740 3.50089   1
  -7   3   5 0.34987 3.88314   2
  -7   3   5 -0.5118 3.26845   4
  -7   3   5 -1.3267 3.54778   1
  -7   3   5 10.1881 4.11176   2
   5  -3  -5 32.0904 4.42090   1
   5  -3  -5 31.7065 4.28413   1
   5  -3  -5 24.6231 3.76576   1
   5  -3  -5 27.5157 4.37187   2
   5  -3  -5 24.7277 4.14527   4
   5  -3  -5 15.5043 4.22527   2
   5  -3  -5 25.3895 4.69645   3
  -5   3   5 29.4010 3.98168   1
  -5   3   5 22.2391 3.71332   3
  -5   3   5 33.3333 4.53525   2
  -5   3   5 30.1416 4.43578   2
  -5   3   5 30.3703 3.92241   4
  -5   3   5 29.7322 4.04095   1
   3  -3  -5 4.06796 3.27714   2
   3  -3  -5 3.69069 3.63836   2
   3  -3  -5 0.81329 3.35252   4
   3  -3  -5 2.11056 3.32971   1
   3  -3  -5 8.34291 2.96328   1
   3  -3  -5 2.79438 3.38202   1
   3  -3  -5 1.56769 3.61928   3
  -3   3   5 3.21864 3.13349   1
  -3   3   5 3.67717 3.28761   2
  -3   3   5 1.41830 3.46546   2
  -3   3   5 2.60005 3.16577   1
   3   3  -5 -3.8896 3.44956   2
   1  -3  -5 29.4734 4.03137   2
   1  -3  -5 19.3469 3.69223   2
  -1  -3   5 41.6018 5.05401   2
   1  -3  -5 28.2424 4.08909   3
   1  -3  -5 27.0017 4.00283   4
  -1   3   5 33.4178 4.17202   2
   1   3  -5 37.8863 4.06734   1
  -1   3   5 31.2331 4.05567   2
   1   3  -5 35.9945 4.62715   2
  -1   3   5 33.3484 3.90849   1
  -1   3   5 27.4551 3.60494   1
   1   3  -5 30.1551 3.91164   1
   1  -3   5 1.72706 3.17067   1
  -1  -3  -5 -2.3019 3.41366   2
  -1  -3  -5 -2.9137 3.16807   2
   1  -3   5 0.59563 4.70860   2
  -1   3  -5 1.30708 3.49872   1
  -1   3  -5 5.31050 3.71856   1
  -1   3  -5 2.06324 3.98684   2
   1   3   5 1.80512 3.58825   2
   3  -3   5 57.5831 6.63326   2
   3  -3   5 43.9762 4.79378   1
   3  -3   5 59.1429 6.25685   1
  -3   3  -5 48.5207 5.04193   1
  -3   3  -5 54.9781 5.46395   1
  -3   3  -5 60.0952 6.10418   2
  -3   3  -5 41.6463 4.68671   4
   3   3   5 52.0562 5.20058   2
   5  -3   5 176.097 10.0852   1
   5  -3   5 187.995 10.3351   2
  -5   3  -5 174.471 9.31862   3
  -5   3  -5 185.694 9.37314   1
  -5   3  -5 183.025 9.48707   2
   7  -3   5 102.920 8.19940   1
   7  -3   5 89.3965 7.72800   2
  -7   3  -5 90.4710 7.22772   2
  -7   3  -5 71.1056 6.23840   3
   9  -3   5 78.4038 7.22808   1
   9  -3   5 80.2524 8.18384   2
  -9   3  -5 73.7639 7.01966   2
  11  -3   5 31.3138 6.38522   1
  11  -3   5 26.4502 7.54484   2
 -11   3  -5 17.6082 7.03416   2
  13  -3   5 7.85883 7.58129   2
  13  -3   5 7.41616 6.09040   1
  15  -3   5 5.39722 6.97394   1
  15  -3   5 17.7258 8.60618   2
  17  -3   5 7.93437 8.03801   1
  17  -3   5 6.91872 8.78915   2
  19  -3   5 27.2278 9.24618   1
  19  -3   5 7.66150 9.95506   2
  21  -3   5 -4.7445 10.4583   2
  26  -4  -5 12.3835 11.1819   3
  26  -4  -5 -0.5889 10.6871   2
  26  -4  -5 -0.3768 11.0340   4
  24  -4  -5 26.7869 10.5742   4
  24  -4  -5 20.2859 10.4122   2
  24  -4  -5 51.0758 11.5202   3
  22  -4  -5 28.9886 10.1992   3
  22  -4  -5 40.8581 10.1702   4
  22  -4  -5 35.1733 10.5996   2
  20  -4  -5 39.9647 9.98914   2
  20  -4  -5 42.6278 9.82407   3
  20  -4  -5 40.0378 8.93595   4
  18  -4  -5 42.3890 9.50685   3
  18  -4  -5 37.9414 8.00470   4
  18  -4  -5 34.4953 8.73835   2
  16  -4  -5 99.0970 9.43744   2
  16  -4  -5 112.185 10.0019   3
  16  -4  -5 80.6947 8.35201   2
  16  -4  -5 77.6815 8.16531   4
 -16   4   5 104.474 8.50198   2
  14  -4  -5 -3.6086 6.21140   3
  14  -4  -5 -3.3272 5.43125   2
  14  -4  -5 1.95242 5.15131   4
  14  -4  -5 3.79972 5.17264   1
  14  -4  -5 5.61596 6.27493   2
 -14   4   5 2.72440 4.57258   2
 -14   4   5 -2.6429 1.80283   2
  12  -4  -5 291.023 13.8821   3
  12  -4  -5 291.429 12.1633   1
  12  -4  -5 306.474 12.5883   2
  12  -4  -5 298.202 13.2968   2
  12  -4  -5 299.918 12.8715   4
 -12   4   5 286.289 11.4495   1
 -12   4   5 279.416 11.9053   2
 -12   4   5 302.311 12.3491   2
  10  -4  -5 -0.6850 4.42697   2
  10  -4  -5 7.42733 4.59674   1
  10  -4  -5 3.64971 5.06282   2
  10  -4  -5 0.02088 3.99191   4
  10  -4  -5 0.72714 5.25403   3
 -10   4   5 7.31009 4.14107   3
 -10   4   5 3.38897 4.51110   2
 -10   4   5 -1.7914 3.80292   2
   8  -4  -5 203.061 9.96246   4
   8  -4  -5 188.520 9.93242   2
   8  -4  -5 190.903 9.29666   2
   8  -4  -5 187.934 9.25798   1
   8  -4  -5 203.467 10.6020   3
  -8   4   5 193.643 9.26997   3
  -8   4   5 193.938 9.36417   2
  -8   4   5 200.704 9.31728   2
  -8   4   5 184.841 8.90697   1
   6  -4  -5 932.171 27.1179   4
   6  -4  -5 931.761 27.0184   2
   6  -4  -5 895.683 27.3339   3
   6  -4  -5 939.949 26.5574   1
   6  -4  -5 932.830 27.2707   2
  -6   4   5 919.923 26.3086   1
  -6   4   5 923.301 26.8134   4
  -6   4   5 922.820 27.0281   2
  -6   4   5 919.818 26.3195   1
  -6   4   5 870.244 26.7548   3
  -6   4   5 935.693 27.0768   2
   4  -4  -5 846.393 24.5369   4
   4  -4  -5 838.146 24.5831   2
   4  -4  -5 809.755 24.4442   2
   4  -4  -5 850.474 24.7724   3
  -4   4   5 813.488 23.7982   1
  -4   4   5 816.211 24.1288   3
  -4   4   5 841.612 24.5138   2
  -4   4   5 832.420 24.2781   4
  -4   4   5 838.749 24.5105   2
  -4   4   5 812.624 23.8259   1
   2  -4  -5 189.998 8.99324   4
   2  -4  -5 170.213 8.15996   2
   2  -4  -5 188.790 9.28641   3
   2  -4  -5 180.804 8.37612   2
  -2   4   5 193.172 8.60012   2
  -2   4   5 193.812 8.80433   2
  -2   4   5 191.822 8.14155   1
  -2   4   5 175.054 7.95328   1
   2   4  -5 187.006 8.85990   2
  -2   4   5 200.228 8.67957   4
   0  -4  -5 20.2471 4.24020   2
   0  -4  -5 19.0915 3.94808   4
   0  -4  -5 18.2241 4.04888   2
   0  -4   5 17.7300 5.40702   2
   0   4  -5 15.0890 4.67564   2
   0   4   5 20.7149 4.46260   2
   0   4  -5 27.0455 4.45893   1
   0   4  -5 17.9866 4.06018   4
   0   4   5 23.3072 4.25841   2
   2  -4   5 9.17950 5.12936   1
   2  -4   5 6.22570 5.48385   2
  -2   4  -5 2.30442 3.60918   4
   2   4   5 7.01127 3.88352   2
  -2   4  -5 3.27110 4.43494   1
  -2   4  -5 4.50183 3.97962   1
  -2   4  -5 2.63383 4.64566   3
  -2   4  -5 1.05855 4.62069   2
   4  -4   5 35.3556 5.96411   1
   4  -4   5 38.8915 6.69114   2
  -4   4  -5 43.2007 5.42871   1
  -4   4  -5 28.3043 4.65805   3
  -4   4  -5 38.6462 5.83552   2
   6  -4   5 115.765 9.03660   1
   6  -4   5 120.362 8.73667   2
  -6   4  -5 110.769 7.74984   1
  -6   4  -5 103.843 8.12907   2
   8  -4   5 23.8365 6.21923   1
   8  -4   5 27.1789 6.93429   2
   8  -4   5 28.0502 6.43761   2
  -8   4  -5 18.4648 5.60358   2
  -8   4  -5 18.4013 5.86846   1
  10  -4   5 259.378 13.2760   2
  10  -4   5 287.892 13.0890   1
  10  -4   5 287.795 14.0388   2
  12  -4   5 7.44042 6.81780   1
  12  -4   5 4.19049 6.51552   2
  12  -4   5 6.23269 7.51552   2
  14  -4   5 92.6291 10.9635   2
  16  -4   5 40.5338 8.85222   1
  16  -4   5 44.0664 10.5447   2
  18  -4   5 56.0212 11.0016   1
  18  -4   5 78.3767 11.9491   2
  20  -4   5 6.91316 11.1765   2
  22  -4   5 3.92949 11.6840   2
  22  -4   5 -0.5026 10.8068   1
  25  -5  -5 6.14491 11.2458   2
  25  -5  -5 -6.8916 10.4393   4
  25  -5  -5 19.0232 12.5520   3
  23  -5  -5 -8.3454 10.1256   3
  23  -5  -5 -1.2264 9.95373   2
  23  -5  -5 6.82874 10.4236   1
  23  -5  -5 -9.0258 9.14083   4
  21  -5  -5 8.77800 9.89460   3
  21  -5  -5 17.9449 9.83390   1
  21  -5  -5 -2.3774 9.11691   4
  21  -5  -5 -1.3772 9.43151   2
  19  -5  -5 18.0815 9.39295   3
  19  -5  -5 -7.7142 7.83009   1
  19  -5  -5 6.10263 7.93582   4
  19  -5  -5 7.18353 8.86223   2
  17  -5  -5 3.33137 7.39914   1
  17  -5  -5 -4.1319 8.28145   3
  17  -5  -5 -6.6892 7.32434   4
  17  -5  -5 7.33886 8.02201   2
  15  -5  -5 12.6520 6.45067   4
  15  -5  -5 14.4220 7.56990   2
  15  -5  -5 14.0429 6.17177   2
  15  -5  -5 15.6063 7.12737   1
  15  -5  -5 13.1384 7.52604   3
 -15   5   5 23.7904 5.93569   2
  13  -5  -5 5.66480 5.66409   4
  13  -5  -5 -0.8930 6.56018   3
  13  -5  -5 3.17124 5.17590   2
  13  -5  -5 4.20501 6.18733   1
  13  -5  -5 5.67077 6.26074   2
 -13   5   5 0.76350 4.56677   2
 -13   5   5 6.28712 5.31594   2
  11  -5  -5 37.3132 6.67448   3
  11  -5  -5 31.2121 5.98177   4
  11  -5  -5 35.1155 6.30676   1
  11  -5  -5 24.2811 6.39122   2
  11  -5  -5 18.7863 5.43592   2
 -11   5   5 33.4896 5.71693   1
 -11   5   5 33.2626 5.46870   2
 -11   5   5 29.8677 6.00208   2
   9  -5  -5 75.5624 7.18532   4
   9  -5  -5 94.4779 7.66801   1
   9  -5  -5 75.8322 7.17368   2
   9  -5  -5 73.4932 7.74208   2
   9  -5  -5 91.3832 8.30784   3
  -9   5   5 80.4500 7.00645   2
  -9   5   5 89.1862 7.56234   2
  -9   5   5 79.6188 6.89283   1
   7  -5  -5 35.0290 5.31596   4
   7  -5  -5 26.8934 5.22557   2
   7  -5  -5 25.3738 5.94632   3
   7  -5  -5 27.6292 5.54216   1
   7  -5  -5 23.9889 5.75972   2
  -7   5   5 28.0712 5.13992   2
  -7   5   5 25.7812 4.85523   2
  -7   5   5 26.4401 4.56305   1
  -7   5   5 28.2781 4.49761   3
   5  -5  -5 115.881 7.68141   2
   5  -5  -5 112.078 8.40524   2
   5  -5  -5 124.754 8.32094   4
   5  -5  -5 124.576 9.53984   3
  -5   5   5 115.285 7.38959   1
  -5   5   5 112.576 7.28222   3
  -5   5   5 110.873 7.84031   2
  -5   5   5 127.279 7.30222   1
  -5   5   5 120.304 7.73007   2
   3  -5  -5 39.6857 5.19190   2
   3  -5  -5 40.2592 5.20596   4
   3  -5  -5 39.7192 5.10248   2
   3  -5  -5 35.6747 5.48387   3
  -3   5   5 47.4052 5.40002   2
  -3   5   5 60.8332 5.35466   4
  -3   5   5 45.3848 5.64047   2
  -3   5   5 44.0502 4.78702   1
  -3   5   5 44.5166 4.46618   3
  -3   5   5 54.4268 5.10449   1
   1  -5  -5 26.8298 5.00427   3
   1  -5  -5 20.2280 4.64749   2
   1  -5  -5 21.0709 4.54226   4
  -1  -5   5 12.3386 4.31416   2
   1  -5  -5 22.0984 4.21753   2
  -1  -5   5 15.3029 5.52427   2
   1   5  -5 23.5803 5.11330   2
  -1   5   5 27.7283 4.72786   2
  -1   5   5 35.1750 4.60815   4
  -1   5   5 28.9237 4.87546   2
   1   5  -5 19.3753 4.13061   4
   1  -5   5 -8.3059 5.15688   2
   1  -5   5 -4.3637 4.41858   2
   1   5   5 -0.8616 3.94911   2
   1   5   5 -0.5324 4.02355   2
  -1   5  -5 7.11581 3.93529   3
  -1   5  -5 2.96772 4.56472   2
  -1   5  -5 -1.5718 3.54580   4
   3  -5   5 -0.0315 5.56317   2
   3  -5   5 -4.4172 4.70031   2
  -3   5  -5 -2.2590 4.02448   3
  -3   5  -5 0.75437 4.40179   1
  -3   5  -5 0.34289 4.69511   2
   5  -5   5 23.4318 6.15178   2
   5  -5   5 24.7966 6.83972   2
   5  -5   5 30.9223 6.45624   1
  -5   5  -5 16.2261 5.88133   2
  -5   5  -5 16.3462 5.98758   1
   7  -5   5 6.98482 6.70896   2
   7  -5   5 3.88012 5.72601   2
  -7   5  -5 -2.5557 5.01217   2
  -7   5  -5 13.4325 5.78214   1
   9  -5   5 7.06410 6.71347   1
   9  -5   5 1.62706 6.92717   2
   9  -5   5 5.53439 6.02060   2
  -9   5  -5 12.8629 5.78879   2
  11  -5   5 84.9132 8.94245   1
  11  -5   5 74.0959 9.81392   2
  11  -5   5 76.8453 8.63397   2
 -11   5  -5 44.0910 7.09698   2
  13  -5   5 2.23991 7.99027   1
  13  -5   5 5.10201 8.28986   2
  15  -5   5 2.58462 8.60829   1
  15  -5   5 12.2385 9.77508   2
  17  -5   5 15.8018 10.4567   2
  19  -5   5 59.9277 12.4480   2
  19  -5   5 54.1576 11.6848   1
  21  -5   5 12.0093 11.3327   1
  24  -6  -5 -5.4643 10.2136   4
  24  -6  -5 10.9287 11.6465   1
  22  -6  -5 20.7849 10.8457   3
  22  -6  -5 1.13366 9.35258   4
  22  -6  -5 0.17886 10.5320   1
  22  -6  -5 -18.232 9.62997   2
  20  -6  -5 -16.207 9.55046   1
  20  -6  -5 -5.9198 9.21511   4
  20  -6  -5 13.1520 9.75756   2
  20  -6  -5 -1.1596 9.59294   3
  18  -6  -5 20.8700 9.58786   2
  18  -6  -5 4.31487 9.40506   3
  18  -6  -5 24.2019 9.59541   1
  18  -6  -5 13.5956 8.70649   4
  16  -6  -5 0.43242 7.90281   2
  16  -6  -5 28.8367 8.15928   4
  16  -6  -5 5.14249 8.54762   3
  14  -6  -5 8.88188 7.57791   3
  14  -6  -5 8.91699 6.90463   4
  14  -6  -5 3.48112 7.30855   1
  14  -6  -5 3.21634 5.97439   2
  14  -6  -5 15.0998 7.78627   2
 -14   6   5 2.20683 5.87208   2
 -14   6   5 11.4738 6.37382   1
 -14   6   5 2.70507 5.33531   2
  12  -6  -5 53.2691 8.34654   2
  12  -6  -5 41.7920 6.73685   2
  12  -6  -5 59.5053 8.46278   3
  12  -6  -5 40.8484 7.16019   4
  12  -6  -5 57.7176 7.63417   1
 -12   6   5 38.2508 6.62676   2
 -12   6   5 50.7431 6.98096   1
 -12   6   5 46.5692 6.42425   2
  10  -6  -5 162.778 12.1005   3
  10  -6  -5 177.949 11.2421   2
  10  -6  -5 193.174 10.5395   1
  10  -6  -5 168.763 11.1174   4
  10  -6  -5 144.792 10.0710   2
 -10   6   5 167.564 9.97265   1
 -10   6   5 160.509 9.68416   2
 -10   6   5 182.841 10.7112   2
   8  -6  -5 183.104 11.4617   3
   8  -6  -5 192.749 10.2520   1
   8  -6  -5 199.921 11.1469   2
   8  -6  -5 181.838 10.8198   4
   8  -6  -5 189.286 10.0714   2
  -8   6   5 178.599 9.65816   1
  -8   6   5 178.820 9.69803   2
  -8   6   5 182.127 10.3742   2
   6  -6  -5 146.087 8.85631   2
   6  -6  -5 138.983 10.5595   3
   6  -6  -5 146.085 10.0061   4
   6  -6  -5 158.741 10.1334   2
  -6   6   5 140.556 8.42148   1
  -6   6   5 155.776 8.63841   3
  -6   6   5 149.788 9.12023   2
  -6   6   5 149.397 9.44176   2
   4  -6  -5 -1.6528 4.92316   2
   4  -6  -5 -4.0644 5.53926   3
   4  -6  -5 2.08301 5.07805   4
   4  -6  -5 -2.2781 4.32631   2
  -4   6   5 -1.4242 4.90846   2
  -4   6   5 -0.5106 4.57196   2
  -4   6   5 -2.8258 3.55898   3
   2  -6  -5 113.705 7.73323   2
   2  -6  -5 124.609 9.04344   2
   2  -6  -5 131.812 9.02582   4
   2  -6  -5 123.707 9.31946   3
  -2   6   5 119.718 7.78505   1
  -2   6   5 131.650 8.51164   4
   2   6  -5 133.148 8.25046   2
  -2   6   5 128.459 7.40190   3
  -2   6   5 113.667 8.30685   2
  -2   6   5 130.217 8.37084   2
   2   6  -5 128.747 7.92119   4
   2   6  -5 117.189 9.08851   3
   0  -6   5 71.3731 6.59436   2
   0  -6   5 111.219 8.29929   2
   0   6  -5 96.5425 7.81921   4
   0   6   5 97.0490 7.21489   2
   0   6   5 109.215 7.89932   4
   0   6  -5 99.4601 7.73316   2
   0   6  -5 95.9007 8.10847   3
   0   6   5 99.9300 7.98688   2
   2  -6   5 4.13740 4.72492   2
   2  -6   5 5.21876 5.76823   2
  -2   6  -5 15.9859 4.80766   1
  -2   6  -5 6.20787 5.37801   2
   4  -6   5 2.32961 5.18199   2
   4  -6   5 -7.0368 5.61042   2
  -4   6  -5 -4.4796 5.05592   2
  -4   6  -5 3.92988 4.93729   1
   6  -6   5 -2.6617 5.60147   2
   6  -6   5 -4.3448 6.49459   2
  -6   6  -5 13.1761 6.19159   1
  -6   6  -5 2.69585 5.70983   2
   8  -6   5 27.5366 7.52630   2
   8  -6   5 6.59393 6.35874   2
  -8   6  -5 13.5043 6.17780   2
  10  -6   5 -7.3972 6.45056   2
  10  -6   5 -0.8019 7.29386   1
  10  -6   5 0.46409 7.19188   2
 -10   6  -5 -1.0112 5.78198   2
  12  -6   5 22.1229 8.64871   2
  12  -6   5 28.7508 9.08586   1
  14  -6   5 3.95058 9.16105   1
  14  -6   5 -3.6694 8.71070   2
  16  -6   5 13.1330 9.93906   1
  16  -6   5 14.4420 10.0625   2
  18  -6   5 40.5564 11.7425   1
  20  -6   5 1.53789 11.8835   1
  23  -7  -5 17.0803 12.0703   1
  23  -7  -5 5.14658 10.9530   4
  21  -7  -5 67.0000 12.3169   1
  21  -7  -5 49.0198 11.5455   4
  21  -7  -5 26.9821 11.3639   3
  19  -7  -5 46.1857 12.3796   2
  19  -7  -5 57.2533 11.4257   3
  19  -7  -5 46.0182 11.5417   1
  19  -7  -5 28.6234 10.5033   4
  17  -7  -5 27.6250 8.91318   2
  17  -7  -5 18.5478 9.01145   4
  17  -7  -5 36.7471 10.4448   3
  17  -7  -5 52.3214 10.4008   1
  15  -7  -5 25.6793 8.58938   2
  15  -7  -5 24.3875 8.91776   4
  15  -7  -5 30.1457 9.60538   3
  15  -7  -5 32.5218 9.58954   1
  13  -7  -5 68.7477 8.50308   2
  13  -7  -5 114.407 10.5184   1
  13  -7  -5 92.9243 10.7032   3
  13  -7  -5 90.1345 9.68488   2
  13  -7  -5 76.9353 9.63215   4
 -13   7   5 103.900 8.94011   1
 -13   7   5 95.8284 9.35971   2
 -13   7   5 61.1861 7.94781   2
  11  -7  -5 71.4030 8.55390   2
  11  -7  -5 71.4769 8.76410   1
  11  -7  -5 52.5655 8.02632   4
  11  -7  -5 52.7510 9.06689   3
  11  -7  -5 60.3494 7.84875   2
 -11   7   5 64.7168 7.93267   1
 -11   7   5 69.1913 8.22398   2
 -11   7   5 45.3659 6.79924   2
   9  -7  -5 5.19076 6.23324   2
   9  -7  -5 0.56715 5.27959   2
   9  -7  -5 -1.1656 5.93153   4
   9  -7  -5 6.71113 6.45224   1
   9  -7  -5 1.62804 6.60893   3
  -9   7   5 6.27814 5.26064   2
  -9   7   5 -8.5862 5.51971   2
  -9   7   5 0.22570 5.56004   1
   7  -7  -5 96.8003 8.87058   3
   7  -7  -5 77.7858 7.36348   2
   7  -7  -5 84.8212 7.97189   2
   7  -7  -5 68.6855 7.73286   4
  -7   7   5 73.8496 7.36529   2
  -7   7   5 97.1328 8.56063   2
  -7   7   5 89.2952 7.27482   1
   5  -7  -5 11.2399 5.08483   2
   5  -7  -5 6.12237 5.56936   4
   5  -7  -5 4.78305 4.71377   2
   5  -7  -5 8.18385 6.10136   3
   5   7  -5 10.3846 4.45436   3
  -5   7   5 10.9168 4.75123   3
  -5   7   5 17.9186 5.37706   2
  -5   7   5 16.1352 4.70605   1
  -5   7   5 18.4131 5.77686   2
   3  -7  -5 14.1163 5.75210   3
   3  -7  -5 5.03489 5.23561   4
   3  -7  -5 6.54954 5.34352   2
  -3   7   5 -0.1571 3.64820   3
  -3   7   5 4.10582 4.92042   2
  -3   7   5 5.80046 5.22351   2
   3   7  -5 0.44616 4.32520   3
   1  -7  -5 -7.1273 4.81289   2
   1   7  -5 -5.1224 4.09126   4
   1   7  -5 3.16566 4.37274   3
  -1   7   5 4.04152 4.94250   2
  -1   7   5 -3.3500 4.61348   2
   1   7  -5 -2.8620 4.96792   2
   1  -7   5 145.188 10.0628   2
  -1   7  -5 118.860 8.29989   1
  -1   7  -5 135.641 9.49672   2
   1   7   5 127.821 8.57997   4
   1   7   5 151.030 9.10253   2
   3  -7   5 23.5767 6.64079   2
  -3   7  -5 23.1601 6.39865   2
  -3   7  -5 22.4740 5.55728   1
   5  -7   5 146.936 10.2059   2
   5  -7   5 102.264 11.0876   2
  -5   7  -5 163.986 10.7806   2
  -5   7  -5 159.035 10.1161   1
   7  -7   5 30.2941 7.52766   2
   7  -7   5 25.1964 6.57357   2
  -7   7  -5 21.7615 7.37632   1
  -7   7  -5 16.6820 6.37967   2
   9  -7   5 33.8462 7.58903   2
   9  -7   5 42.8420 8.24418   2
  -9   7  -5 54.6116 8.98532   1
  -9   7  -5 35.7974 7.31357   2
  11  -7   5 4.18345 7.81168   2
  15  -7   5 13.7176 10.0679   1
  17  -7   5 24.5452 11.2125   1
  19  -7   5 10.6701 12.1717   1
  22  -8  -5 8.21099 11.4216   4
  22  -8  -5 -0.1515 11.5616   1
  20  -8  -5 9.20123 11.5803   3
  20  -8  -5 -7.6166 10.4712   4
  20  -8  -5 -9.5699 11.1560   1
  18  -8  -5 -5.8516 9.62761   4
  18  -8  -5 3.54187 10.2208   3
  18  -8  -5 22.6273 10.4507   1
  16  -8  -5 1.92871 9.11454   3
  16  -8  -5 2.13324 9.55593   4
  14  -8  -5 -4.5407 8.97930   1
  14  -8  -5 12.8498 9.17118   3
  14  -8  -5 -3.4976 8.27968   4
 -14   8   5 1.32281 7.82104   1
  12  -8  -5 -3.9250 8.21397   3
  12  -8  -5 5.18232 6.73298   2
  12  -8  -5 1.12083 7.28536   2
  12  -8  -5 -0.2716 7.86093   4
 -12   8   5 7.11850 6.78861   2
  10  -8  -5 38.2378 8.47129   1
  10  -8  -5 47.3826 8.35227   2
  10  -8  -5 38.6390 8.37865   4
  10  -8  -5 56.1714 9.41488   3
 -10   8   5 35.3124 7.76453   2
 -10   8   5 30.2374 6.97950   2
 -10   8   5 45.4757 7.73155   1
   8  -8  -5 30.2675 6.97138   2
   8  -8  -5 39.1170 7.52278   4
   8  -8  -5 30.7357 8.07227   3
  -8   8   5 29.4772 6.62427   2
  -8   8   5 37.9036 7.41995   2
  -8   8   5 42.5286 7.02301   1
   6  -8  -5 5.92315 5.42023   2
   6  -8  -5 -5.2335 6.55755   3
   6  -8  -5 -2.4863 6.01475   4
  -6   8   5 4.53970 6.49081   2
  -6   8   5 4.96655 5.59088   2
  -6   8   5 4.68740 5.08007   1
   4  -8  -5 49.8975 6.73821   2
   4  -8  -5 65.7248 7.67532   3
   4  -8  -5 52.2125 6.96109   4
  -4   8   5 54.2835 6.32783   1
  -4   8   5 67.1766 7.34351   2
  -4   8   5 74.0778 7.96244   2
   4   8  -5 44.1494 5.76048   3
   2  -8  -5 5.55829 5.08420   2
   2  -8  -5 8.29009 5.96083   3
  -2   8   5 7.48031 4.27455   3
  -2   8   5 17.9028 5.85871   2
  -2   8   5 6.18860 6.08046   2
   2   8  -5 0.88925 5.49769   2
   2   8  -5 11.5047 5.37734   4
  -2   8   5 14.9873 4.53950   1
   0   8  -5 40.3310 7.12452   2
   0   8   5 61.0903 7.22549   2
   0   8   5 54.1238 6.93607   2
   2  -8   5 95.4953 8.81859   2
   2   8   5 92.4215 7.31728   4
  -2   8  -5 81.5753 8.30496   2
  -2   8  -5 70.4985 7.08891   1
   2   8   5 101.847 8.21299   2
   4  -8   5 6.07836 6.19735   2
  -4   8  -5 11.9050 6.82202   2
  -4   8  -5 4.00573 5.98005   1
   6  -8   5 10.3928 6.77342   2
  -6   8  -5 -1.0523 7.02133   1
  -6   8  -5 -8.1916 6.40921   2
  -8   8  -5 -4.9391 7.89049   1
 -12   8  -5 16.8609 10.1224   1
  16  -8   5 -5.8381 11.2647   1
  18  -8   5 -10.111 12.0663   1
  21  -9  -5 8.53684 12.3542   4
  21  -9  -5 6.72193 13.1619   1
  19  -9  -5 -14.066 10.6799   4
  19  -9  -5 11.2158 13.1833   3
  17  -9  -5 -2.0875 10.2914   4
  17  -9  -5 17.4612 11.3119   1
  17  -9  -5 -3.7674 10.0900   3
  15  -9  -5 16.9275 10.3003   1
  15  -9  -5 14.1182 10.2640   4
  15  -9  -5 -0.8625 9.63951   3
 -15   9   5 9.23576 9.17301   1
  13  -9  -5 107.094 12.1710   3
  13  -9  -5 77.7703 11.5004   4
 -13   9   5 105.853 10.8210   1
  11  -9  -5 44.1067 9.63947   3
  11  -9  -5 26.8004 9.43281   4
 -11   9   5 58.5227 9.46738   1
 -11   9   5 36.9565 8.56837   2
   9  -9  -5 45.7032 9.24119   3
   9  -9  -5 35.4641 8.71987   4
  -9   9   5 45.8292 8.52911   2
  -9   9   5 61.2106 8.94869   1
   7  -9  -5 9.03881 7.91782   3
   7  -9  -5 6.64469 6.95631   4
  -7   9   5 -3.7377 6.92796   2
   5  -9  -5 157.393 12.4916   3
   5  -9  -5 175.743 12.2778   4
  -5   9   5 153.528 11.9460   2
  -5   9   5 136.037 12.9623   2
   3  -9  -5 -6.8546 5.59470   2
   3  -9  -5 -7.7498 6.24913   3
   3  -9  -5 6.73238 6.20366   4
  -3   9   5 20.6475 7.18191   2
  -3   9   5 3.71569 6.28992   2
   1   9  -5 7.40032 6.75945   2
  -1   9   5 14.1026 7.13776   2
  -1   9   5 21.4822 6.85501   2
   1  -9   5 6.57145 8.58782   2
   1   9   5 5.17881 6.58615   2
  -1   9  -5 8.75051 6.68780   2
   1   9   5 1.95868 6.14521   2
  -3   9  -5 -3.3755 6.07941   1
  -5   9  -5 9.60805 7.35617   1
  -7   9  -5 125.293 11.4062   1
  -9   9  -5 26.0926 9.87113   1
 -11   9  -5 4.83596 9.95588   1
  15  -9   5 26.3320 12.3219   1
  18 -10  -5 2.18018 11.1069   4
  18 -10  -5 11.0846 12.4372   1
 -18  10   5 -7.2057 12.5488   1
  16 -10  -5 16.1818 10.5848   3
  16 -10  -5 -2.6556 10.4197   4
 -16  10   5 18.2995 10.8785   1
  14 -10  -5 0.92937 10.0241   3
  14 -10  -5 -14.084 9.74769   4
 -14  10   5 -2.1785 9.59716   1
  12 -10  -5 -0.7836 9.06320   3
  12 -10  -5 24.5790 9.99278   4
 -12  10   5 38.6551 10.3193   1
  10 -10  -5 5.92015 9.09925   3
  10 -10  -5 13.5616 9.52752   4
 -10  10   5 -7.5834 8.11222   2
 -10  10   5 6.23647 9.11182   1
   8 -10  -5 20.2587 9.02348   4
   8 -10  -5 36.5317 9.16787   3
  -8  10   5 38.7322 8.86958   1
  -8  10   5 22.5448 8.74428   2
   6 -10  -5 0.85263 8.38650   3
   6 -10  -5 -5.0997 7.64447   4
  -6  10   5 4.91025 8.48012   2
   4 -10  -5 26.9779 7.85124   4
   4 -10  -5 49.8904 8.74992   3
  -4  10   5 45.2505 9.26723   2
  -2  10   5 45.9163 8.40409   2
   0  10   5 58.9154 9.15964   2
  -2  10  -5 11.5848 6.77167   1
  -4  10  -5 4.99124 8.16331   1
  -6  10  -5 16.5396 9.19420   1
  -8  10  -5 21.5315 10.3650   1
 -10  10  -5 18.8397 11.2491   1
 -12  10  -5 31.4256 12.2751   1
 -14  10  -5 11.0415 12.8885   1
  15 -11  -5 -16.694 9.92584   3
  15 -11  -5 -3.4614 11.4444   4
  13 -11  -5 14.1383 11.3799   4
  13 -11  -5 11.8671 10.3276   3
 -13  11   5 21.6875 10.7293   1
  11 -11  -5 0.91906 9.17232   3
  11 -11  -5 8.78782 10.1426   4
 -11  11   5 -2.3221 10.2868   1
   9 -11  -5 -3.0135 9.00972   3
   9 -11  -5 0.00736 9.36719   4
  -9  11   5 7.66439 9.35930   1
  -9  11   5 11.9740 9.96836   2
   7 -11  -5 -0.3336 8.58928   3
   7 -11  -5 -4.4386 8.39297   4
  -7  11   5 1.82764 8.45035   1
  -7  11   5 -19.822 8.56302   2
   5 -11  -5 3.82726 7.37924   4
   5 -11  -5 -3.5634 8.19785   3
  -5  11   5 3.56759 8.99446   2
  -5  11   5 3.48615 7.68609   1
   3 -11  -5 8.68214 8.11423   3
  -3  11   5 4.71025 8.84671   2
  -1  11   5 -5.2824 8.41383   2
   1  11   5 19.7150 8.69061   2
  -5  11  -5 5.57312 9.08341   1
  -7  11  -5 -3.0921 10.2750   1
  -9  11  -5 5.87097 11.7255   1
 -11  11  -5 0.44658 11.9441   1
  12 -12  -5 -11.679 11.1637   4
  12 -12  -5 4.41583 10.7276   3
 -12  12   5 12.4239 10.7876   1
  10 -12  -5 11.1247 11.0176   4
  10 -12  -5 -1.1109 10.3304   3
 -10  12   5 23.3463 11.3189   1
   8 -12  -5 2.53909 9.98088   3
  -8  12   5 12.1598 10.2565   1
  -8  12   5 8.23147 11.2686   2
   6 -12  -5 16.1701 10.1354   3
  -6  12   5 -4.2559 10.0598   2
  -6  12   5 11.6629 9.55814   1
   4 -12  -5 -2.0186 8.63508   3
  -4  12   5 5.55646 8.33488   1
  -4  12   5 -7.4881 10.0666   2
  -2  12   5 -8.5656 9.49940   2
   0  12   5 28.1226 10.1513   2
  -6  12  -5 13.6832 11.1240   1
  -8  12  -5 48.9310 12.5432   1
   7 -13  -5 21.5617 11.9506   3
  -7  13   5 6.68133 10.6478   1
  -5  13   5 -1.1722 11.1062   2
  -3  13   5 7.39755 10.9827   2
  -1  13   5 4.59206 11.0380   2
   1  13   5 1.12099 10.3290   2
  26   0  -6 18.5040 10.5427   3
  24   0  -6 5.27824 8.63361   3
  22   0  -6 50.9413 9.31431   3
  20   0  -6 181.347 12.9725   3
  18   0  -6 126.470 10.1652   3
  16   0  -6 83.4332 7.93624   3
  14   0  -6 11.5952 5.79563   3
  12   0  -6 188.138 9.90865   3
  10   0  -6 88.4010 6.48779   2
  10   0  -6 96.1412 6.79324   3
  10   0  -6 81.6793 6.58053   4
   8   0  -6 61.7561 4.70038   2
   8   0  -6 65.1542 5.63338   3
   8   0  -6 56.3043 4.92131   2
  -6   0   6 39.9130 4.15928   2
   6   0  -6 41.2247 4.17105   2
   4   0  -6 252.173 9.10431   1
   4   0  -6 257.757 8.77452   1
   4   0  -6 263.628 9.38638   2
  -4   0   6 249.295 8.60194   1
  -2   0   6 420.811 12.6926   1
   2   0  -6 403.434 13.2341   2
   2   0  -6 419.552 12.8285   1
  -2   0   6 408.161 12.8223   1
   2   0  -6 421.706 13.1292   1
  -2   0   6 410.715 13.4547   2
   0   0   6 1574.80 43.1901   2
   0   0   6 1584.72 42.6924   1
   0   0   6 1583.59 42.6934   1
   0   0  -6 1587.88 42.7868   1
   0   0  -6 1560.34 43.0723   2
   0   0  -6 1559.32 42.5945   1
   2   0   6 2785.17 74.3959   1
   2   0   6 2769.42 74.3862   1
   2   0   6 2833.39 74.9222   2
  -2   0  -6 2784.15 74.8277   2
   4   0   6 657.266 19.6913   1
  -4   0  -6 644.772 20.0373   2
   4   0   6 655.992 20.3483   2
   6   0   6 603.257 19.0479   2
  -6   0  -6 583.771 18.3427   2
   6   0   6 563.035 18.2048   1
   6   0   6 589.486 18.2076   1
   8   0   6 4.42999 4.71504   1
  -8   0  -6 -4.3723 4.94150   3
   8   0   6 6.90481 5.48173   2
  -8   0  -6 -1.3053 4.47782   2
 -10   0  -6 179.214 10.6190   3
  10   0   6 160.535 10.5083   2
 -12   0  -6 29.3149 6.27734   3
  12   0   6 33.1887 7.21011   2
  14   0   6 16.7885 7.47856   2
  16   0   6 3.72214 7.98177   2
  18   0   6 19.4984 9.40030   2
  20   0   6 3.83691 9.75471   2
  22   0   6 41.9451 13.0201   2
  27  -1  -6 12.8408 10.2128   3
  25  -1  -6 8.75127 9.48516   3
  25  -1  -6 -1.1218 8.90747   2
  25   1  -6 21.2721 9.39643   3
  23  -1  -6 10.7686 8.99602   3
  23  -1  -6 1.02436 7.96680   4
  23  -1  -6 14.5755 8.16693   2
  23   1  -6 12.5814 8.39272   3
  21  -1  -6 2.27506 7.28149   2
  21  -1  -6 13.6900 8.34103   3
  21  -1  -6 -4.5323 7.92531   2
  21   1  -6 3.59758 7.37933   3
  19  -1  -6 5.14554 6.43106   2
  19  -1  -6 0.19332 7.45436   3
  19   1  -6 -3.9835 6.97964   3
  17  -1  -6 6.47549 5.07776   4
  17  -1  -6 -0.9184 5.13858   2
  17  -1  -6 -1.2556 5.45651   2
  17  -1  -6 -0.3311 6.70675   3
  17   1  -6 8.57946 6.17833   3
  15  -1  -6 108.862 7.97242   2
  15  -1  -6 115.377 8.38183   2
  15  -1  -6 103.489 8.02682   4
  15  -1  -6 114.326 8.85727   3
  15   1  -6 113.494 9.51422   3
  13  -1  -6 4.48047 3.83180   4
  13  -1  -6 9.62379 4.46550   2
  13  -1  -6 12.9394 5.25478   3
  13  -1  -6 11.7446 4.42907   2
 -13   1   6 2.96183 4.05783   3
  13   1  -6 2.35799 4.43413   3
  11  -1  -6 -2.7150 4.53907   3
  11  -1  -6 -0.5377 3.71284   4
  11  -1  -6 -2.8154 4.09174   2
  11  -1  -6 -2.6423 4.14261   2
  11   1  -6 -2.9975 4.08070   3
 -11   1   6 -1.6588 3.41761   3
   9  -1  -6 24.7758 4.42169   2
   9  -1  -6 26.3151 5.04179   3
   9  -1  -6 24.6130 4.48632   2
   9  -1  -6 31.0211 4.37245   4
   9   1  -6 21.1310 4.41065   3
  -9   1   6 20.8703 4.12808   2
   7  -1  -6 830.981 24.1632   2
   7  -1  -6 846.945 24.1846   4
   7  -1  -6 843.862 24.3292   2
   7  -1  -6 851.774 24.7146   3
   5  -1  -6 32.0220 3.92319   1
   5  -1  -6 34.6337 4.42851   2
   5  -1  -6 29.1809 3.95888   2
  -5   1   6 25.5502 3.67067   1
   5   1  -6 23.4908 3.76823   2
  -5   1   6 26.8423 4.10173   2
   3  -1  -6 176.648 6.98010   1
   3  -1  -6 173.559 7.46932   1
   3  -1  -6 181.193 7.69934   2
  -3   1   6 178.863 7.75285   2
  -3   1   6 176.774 7.12621   1
   3   1  -6 158.219 6.88307   1
  -3   1   6 183.413 7.33822   1
   3   1  -6 173.858 7.61512   2
  -1  -1   6 234.621 8.89574   1
   1  -1  -6 230.933 8.85378   1
   1  -1  -6 237.781 8.99903   2
  -1  -1   6 250.122 9.73286   2
   1  -1  -6 242.440 8.64020   1
   1   1  -6 230.303 9.19501   2
   1   1  -6 245.584 9.11787   1
   1   1  -6 237.747 8.73728   1
  -1   1   6 233.590 9.41211   2
  -1   1   6 230.811 8.83500   1
  -1   1   6 232.465 8.86334   1
   1  -1   6 13.4806 3.86246   1
   1  -1   6 0.83711 4.49617   2
   1  -1   6 11.6342 4.30089   1
  -1  -1  -6 12.8844 3.73574   2
  -1   1  -6 9.21020 4.05018   2
   1   1   6 16.3567 4.37094   2
  -1   1  -6 17.5486 4.16929   1
  -1   1  -6 11.4307 3.63531   1
   1   1   6 13.3651 3.88777   1
   3  -1   6 335.410 12.6840   2
   3  -1   6 318.486 11.6555   1
   3  -1   6 331.514 12.0592   1
  -3  -1  -6 332.438 11.7393   2
   3   1   6 348.122 12.4662   2
  -3   1  -6 341.718 12.0394   1
   3   1   6 328.470 11.6086   1
  -3   1  -6 319.456 12.1821   2
  -5  -1  -6 156.442 8.17719   2
   5  -1   6 157.003 9.89922   2
   5  -1   6 153.317 8.07251   1
   5  -1   6 145.447 8.96887   1
  -5   1  -6 151.166 8.44224   2
   5   1   6 156.382 9.04639   2
   7  -1   6 1.17651 5.59077   2
   7  -1   6 2.50962 4.32648   1
   7  -1   6 1.02887 4.66166   1
   7   1   6 5.70248 4.72844   2
  -7   1  -6 2.19764 4.54693   3
  -7   1  -6 0.96545 4.20536   2
   9  -1   6 33.9074 5.30291   1
  -9  -1  -6 40.6295 5.42102   3
   9  -1   6 32.1687 6.95290   2
  -9   1  -6 30.8953 5.12269   2
  -9   1  -6 32.1525 5.48397   3
   9   1   6 33.9872 6.24895   2
 -11  -1  -6 14.2767 5.54013   3
  11  -1   6 27.1728 7.16059   2
  11   1   6 11.9493 6.26505   2
 -13  -1  -6 20.0349 5.85719   3
  13  -1   6 15.3174 7.81071   2
  13   1   6 23.6841 7.45812   2
  15  -1   6 -2.0456 8.07489   2
  15   1   6 -9.1769 7.12466   2
  17  -1   6 5.33660 9.11646   2
  17   1   6 8.59361 8.74911   2
  19  -1   6 14.1313 9.80726   2
  19   1   6 6.57393 9.28038   2
  21  -1   6 9.70725 11.6754   2
  26  -2  -6 5.67550 9.63346   2
  26  -2  -6 25.9090 10.5696   4
  26  -2  -6 -3.2095 10.0312   3
  24  -2  -6 19.1648 9.83614   3
  24  -2  -6 4.00648 8.62000   2
  24  -2  -6 25.0525 9.56043   4
  24   2  -6 -7.2693 8.63082   3
  22  -2  -6 16.2325 8.46081   2
  22  -2  -6 7.26516 8.11665   4
  22  -2  -6 12.3679 9.35911   3
  20  -2  -6 5.00589 8.39312   3
  20  -2  -6 5.12573 6.83186   4
  20  -2  -6 7.41993 7.32971   2
  20  -2  -6 7.49349 8.02116   2
  20   2  -6 -3.8426 6.89708   3
  18  -2  -6 61.0781 8.82194   3
  18  -2  -6 52.4593 7.08885   4
  18  -2  -6 51.7880 7.89609   2
  18  -2  -6 68.0174 7.49485   2
  18   2  -6 39.9811 7.34522   3
  16  -2  -6 46.4538 7.88279   3
  16  -2  -6 42.3367 5.91760   4
  16  -2  -6 40.0760 6.28419   2
  16  -2  -6 46.5069 7.00293   2
  16   2  -6 54.0246 7.04749   3
  14  -2  -6 93.4125 8.35927   3
  14  -2  -6 113.654 8.64428   2
  14  -2  -6 92.0373 7.17891   4
  14  -2  -6 94.9739 7.87349   2
  14   2  -6 105.755 8.47722   3
 -14   2   6 104.093 7.58346   2
  12  -2  -6 71.4461 5.74185   1
  12  -2  -6 99.7484 7.27478   4
  12  -2  -6 87.6973 6.93032   2
  12  -2  -6 81.1165 6.78638   2
  12  -2  -6 89.2145 7.51837   3
  12   2  -6 83.5404 6.45439   3
 -12   2   6 83.9072 7.03596   2
 -12   2   6 87.6705 7.26234   3
 -12   2   6 87.1450 6.64375   2
  10  -2  -6 128.372 7.34577   1
  10  -2  -6 118.466 7.69914   4
  10  -2  -6 122.787 8.94113   3
  10  -2  -6 128.213 7.89370   2
  10  -2  -6 125.807 7.79207   2
 -10   2   6 124.768 7.29098   2
 -10   2   6 109.339 7.33480   3
 -10   2   6 128.442 7.40974   2
   8  -2  -6 59.1428 5.82210   2
   8  -2  -6 64.4612 5.63571   1
   8  -2  -6 50.5158 5.24442   4
   8  -2  -6 53.9022 5.81154   3
   8  -2  -6 61.4831 5.57598   2
   8  -2  -6 58.3841 5.08825   1
  -8   2   6 58.9885 5.43010   2
  -8   2   6 49.0924 4.78725   3
  -8   2   6 61.7661 5.43835   2
   6  -2  -6 321.224 11.2489   1
   6  -2  -6 323.423 12.0336   3
   6  -2  -6 326.125 11.4635   2
   6  -2  -6 310.865 11.4288   4
   6  -2  -6 336.044 10.9189   1
   6  -2  -6 315.763 11.5185   2
  -6   2   6 323.656 10.8106   1
  -6   2   6 323.610 11.4008   2
  -6   2   6 323.930 11.5025   2
   4  -2  -6 97.1763 6.81915   3
   4  -2  -6 90.3422 5.37009   1
   4  -2  -6 93.5615 6.19343   2
   4  -2  -6 88.4543 5.95415   2
   4  -2  -6 82.1406 5.49256   4
   4  -2  -6 83.7639 6.10846   1
  -4   2   6 86.8310 5.75885   1
  -4   2   6 87.0511 5.69011   1
   4   2  -6 86.4868 6.02115   2
  -4   2   6 87.4033 6.19583   2
   2  -2  -6 163.055 6.81408   1
   2  -2  -6 163.271 7.31975   1
   2  -2  -6 155.757 7.89264   2
  -2  -2   6 144.844 7.41381   2
   2  -2  -6 170.604 7.63493   2
   2   2  -6 165.227 7.65228   2
  -2   2   6 163.708 7.70972   2
   2   2  -6 177.649 7.33119   1
  -2   2   6 166.507 7.07087   1
  -2   2   6 162.784 7.20891   1
   0  -2   6 89.6066 7.50069   2
   0  -2  -6 88.8501 6.02871   2
   0   2   6 90.1525 5.84457   1
   0   2  -6 101.471 6.18162   1
   0   2  -6 90.9614 6.21463   1
   0   2   6 97.5308 6.79686   2
   0   2  -6 85.4980 6.59619   2
   2  -2   6 355.278 13.0525   2
   2  -2   6 357.990 12.6332   1
  -2  -2  -6 342.083 11.8379   2
   2  -2   6 324.666 11.5022   1
  -2   2  -6 346.383 12.1070   1
  -2   2  -6 353.831 12.5169   2
   2   2   6 326.930 12.3040   2
  -2   2  -6 335.348 11.7945   1
   4  -2   6 0.78307 4.20335   1
   4  -2   6 0.30467 5.77930   2
   4  -2   6 3.51369 5.40311   1
   4   2   6 4.70303 4.87385   2
  -4   2  -6 9.24881 4.75493   2
  -4   2  -6 2.22542 4.51255   1
   6  -2   6 273.770 11.6116   1
   6  -2   6 277.315 12.3119   2
  -6   2  -6 254.547 11.6717   3
   6   2   6 291.019 11.3474   2
  -6   2  -6 280.202 11.5157   2
   8  -2   6 5.48345 5.38207   1
   8  -2   6 -1.3516 6.42544   2
  -8   2  -6 2.12371 4.49957   3
  -8   2  -6 -4.0777 4.74485   2
  10  -2   6 33.1049 6.07270   1
  10  -2   6 39.5466 7.68597   2
 -10   2  -6 34.6639 6.67961   2
  12  -2   6 -6.7532 5.68257   1
  12  -2   6 -2.7582 7.19673   2
  14  -2   6 2.66062 8.02567   2
  16  -2   6 0.90689 9.05151   2
  18  -2   6 26.6186 8.77098   1
  18  -2   6 15.0148 10.3838   2
  20  -2   6 8.91620 10.9172   2
  22  -2   6 14.7325 12.3532   2
  27  -3  -6 -14.700 10.4583   2
  27  -3  -6 2.07916 10.5889   4
  27  -3  -6 25.4888 11.2860   3
  25  -3  -6 45.5930 11.2694   3
  25  -3  -6 42.7513 11.1468   4
  25  -3  -6 48.3306 11.2732   2
  23  -3  -6 12.2110 9.47008   2
  23  -3  -6 20.5973 9.39515   4
  23  -3  -6 26.7959 9.97195   3
  21  -3  -6 35.6659 9.40371   2
  21  -3  -6 30.3571 9.80190   3
  21  -3  -6 47.3752 9.15575   4
  19  -3  -6 65.0358 9.59960   3
  19  -3  -6 41.2251 7.98750   4
  19  -3  -6 43.6155 8.54175   2
  17  -3  -6 -5.5615 7.01771   3
  17  -3  -6 7.96587 6.11857   2
  17  -3  -6 11.3045 5.90928   4
  17  -3  -6 10.7589 6.93890   2
 -17   3   6 -1.9988 4.40684   2
  15  -3  -6 37.4049 5.99078   4
  15  -3  -6 35.6127 5.70238   1
  15  -3  -6 34.6194 7.27435   3
  15  -3  -6 30.7998 6.05517   2
  15  -3  -6 44.5803 7.31267   2
 -15   3   6 25.3753 5.40585   2
  13  -3  -6 210.363 10.7165   2
  13  -3  -6 168.232 11.5965   3
  13  -3  -6 193.496 10.0809   2
  13  -3  -6 183.465 9.52143   1
  13  -3  -6 187.630 10.2267   4
 -13   3   6 181.025 9.19174   2
  13   3  -6 191.263 9.48907   3
 -13   3   6 191.402 9.67165   2
  11  -3  -6 5.57196 4.47133   2
  11  -3  -6 11.6737 4.35522   1
  11  -3  -6 10.5036 5.22365   3
  11  -3  -6 2.36606 4.39111   1
  11  -3  -6 10.4261 4.42498   4
  11  -3  -6 -1.0445 4.70582   2
 -11   3   6 9.04744 4.10620   3
 -11   3   6 9.71743 3.91088   2
 -11   3   6 10.0069 4.13370   2
   9  -3  -6 265.178 11.0183   2
   9  -3  -6 267.709 11.0269   4
   9  -3  -6 253.517 10.5105   1
   9  -3  -6 259.683 11.1089   2
   9  -3  -6 252.437 11.8512   3
   9  -3  -6 256.811 9.96306   1
  -9   3   6 266.222 10.7946   2
  -9   3   6 239.661 10.4848   3
  -9   3   6 260.414 10.6411   2
   7  -3  -6 181.693 8.90667   4
   7  -3  -6 185.537 8.63208   1
   7  -3  -6 163.666 9.02796   2
   7  -3  -6 185.568 8.84389   2
   7  -3  -6 163.461 8.05195   1
   7  -3  -6 166.187 9.70232   3
  -7   3   6 181.575 8.69601   2
  -7   3   6 182.196 8.10238   1
  -7   3   6 174.993 8.68593   2
  -7   3   6 177.145 8.40475   3
  -7   3   6 174.274 7.92306   1
   5  -3  -6 113.672 7.36239   2
   5  -3  -6 117.944 7.13703   1
   5  -3  -6 123.196 7.68323   2
   5  -3  -6 115.612 7.66528   4
   5  -3  -6 108.836 8.20339   3
  -5   3   6 121.442 6.75935   1
  -5   3   6 122.792 7.34006   2
  -5   3   6 110.273 6.77689   1
  -5   3   6 119.622 7.42804   2
  -3  -3   6 130.199 7.69816   2
   3  -3  -6 103.250 7.12895   2
   3  -3  -6 110.323 6.84021   2
   3  -3  -6 122.414 6.70387   1
   3  -3  -6 91.7432 7.49303   3
   3  -3  -6 117.352 7.31713   4
  -3   3   6 109.522 6.47867   1
  -3   3   6 108.435 7.02319   2
   3   3  -6 108.264 7.07568   2
  -3   3   6 103.882 6.94288   2
  -3   3   6 107.439 6.47034   1
   1  -3  -6 1.78167 3.76291   3
   1  -3  -6 2.83560 3.74305   2
  -1  -3   6 8.44495 4.76215   2
   1  -3  -6 1.09968 2.31632   2
   1  -3  -6 1.12091 3.66099   4
   1   3  -6 1.47364 4.25421   2
  -1   3   6 -1.7254 3.66712   2
  -1   3   6 4.28030 3.46504   1
  -1  -3  -6 66.7125 5.62495   2
  -1  -3  -6 68.1869 5.47721   2
   1  -3   6 66.9727 6.88241   2
   1  -3   6 76.7891 6.65947   1
  -1   3  -6 67.2890 5.57062   1
   1   3   6 82.7661 6.81442   2
  -1   3  -6 69.8422 5.71270   1
  -1   3  -6 73.3386 6.32341   2
   3  -3   6 -1.6572 5.34013   1
   3  -3   6 -1.1508 5.50644   2
  -3   3  -6 5.37938 4.77907   4
  -3   3  -6 0.79744 4.17237   1
  -3   3  -6 -1.5307 4.41744   2
  -3   3  -6 1.93247 4.48684   1
   3   3   6 -3.1007 4.25834   2
   5  -3   6 248.483 11.4558   2
   5  -3   6 235.550 10.9033   1
  -5   3  -6 204.087 10.4503   2
  -5   3  -6 206.757 10.3487   3
   7  -3   6 52.5458 7.92546   2
   7  -3   6 42.0118 6.85977   1
  -7   3  -6 45.0267 6.50427   1
  -7   3  -6 37.2551 6.32996   2
   9  -3   6 58.1068 8.11387   2
   9  -3   6 44.7434 6.67328   1
  -9   3  -6 38.8265 6.45779   2
  11  -3   6 97.0547 8.47858   1
  11  -3   6 105.998 9.89823   2
  13  -3   6 3.61032 7.05831   1
  13  -3   6 15.8463 8.49579   2
  15  -3   6 64.8697 8.96397   1
  15  -3   6 112.026 11.6077   2
  17  -3   6 47.7602 11.2025   2
  19  -3   6 16.6390 9.50048   1
  19  -3   6 22.2224 11.4176   2
  21  -3   6 -2.8796 11.3881   2
  21  -3   6 -6.0402 10.0822   1
  26  -4  -6 -7.2529 10.3448   3
  26  -4  -6 16.8102 11.2333   2
  26  -4  -6 8.70857 11.1576   4
  24  -4  -6 10.3310 10.4722   3
  24  -4  -6 -9.9325 9.35871   4
  24  -4  -6 0.26473 9.82977   2
  22  -4  -6 -5.6033 9.17104   2
  22  -4  -6 10.7471 9.07815   4
  22  -4  -6 11.4757 9.62216   3
  20  -4  -6 28.8694 9.42969   3
  20  -4  -6 37.1143 9.02798   4
  20  -4  -6 31.5677 9.29215   2
  18  -4  -6 35.1660 8.55329   2
  18  -4  -6 26.0583 7.17434   4
  18  -4  -6 26.7503 8.90291   3
  18  -4  -6 29.5412 7.58261   1
  16  -4  -6 17.5076 7.39479   2
  16  -4  -6 10.8195 6.04929   4
  16  -4  -6 9.32770 7.29535   3
  16  -4  -6 4.25698 5.63431   2
 -16   4   6 -2.1734 4.87290   2
  14  -4  -6 1.40506 5.64167   2
  14  -4  -6 12.8880 5.51063   1
  14  -4  -6 -0.9645 6.00628   2
  14  -4  -6 -0.7018 6.38237   3
  14  -4  -6 -2.2658 4.87602   4
 -14   4   6 3.90623 2.37189   2
 -14   4   6 3.89122 4.76863   2
  12  -4  -6 -3.5594 5.71624   3
  12  -4  -6 2.36110 4.70043   2
  12  -4  -6 -3.8849 4.41310   4
  12  -4  -6 0.23430 5.10610   1
  12  -4  -6 5.04134 5.34187   2
 -12   4   6 -2.9812 4.64603   2
 -12   4   6 0.81088 4.35258   2
  10  -4  -6 8.57997 4.59834   4
  10  -4  -6 16.7695 5.52041   3
  10  -4  -6 19.4539 5.81910   2
  10  -4  -6 15.3556 5.11680   2
  10  -4  -6 17.9014 4.90071   1
 -10   4   6 21.6275 5.28367   2
 -10   4   6 11.4332 4.84257   2
   8  -4  -6 140.920 8.67500   4
   8  -4  -6 137.086 8.72609   2
   8  -4  -6 148.969 8.37371   1
   8  -4  -6 142.544 8.33571   2
   8  -4  -6 148.962 9.68439   3
  -8   4   6 137.034 8.15959   2
  -8   4   6 127.207 7.66025   1
  -8   4   6 134.788 7.89199   3
  -8   4   6 132.397 8.29276   2
   6  -4  -6 8.87567 4.66133   1
   6  -4  -6 11.9344 5.29887   3
   6  -4  -6 11.2732 4.42561   4
   6  -4  -6 4.14644 4.36074   2
   6  -4  -6 11.7408 4.83125   2
  -6   4   6 23.7399 4.87816   2
  -6   4   6 9.86828 4.17510   1
  -6   4   6 13.4085 3.60168   3
  -6   4   6 5.35433 4.42876   2
   4  -4  -6 99.0764 7.00807   3
   4  -4  -6 89.4516 6.89184   2
   4  -4  -6 92.8981 7.39220   2
   4  -4  -6 93.7244 6.60605   4
  -4   4   6 90.8055 7.24623   2
  -4   4   6 78.9526 6.13611   3
  -4   4   6 101.203 7.17442   2
  -4   4   6 84.6092 6.32758   1
  -4   4   6 79.5301 6.37125   1
  -2  -4   6 100.544 8.00336   2
   2  -4  -6 90.6780 6.54564   3
   2  -4  -6 64.9722 5.56291   2
   2  -4  -6 88.0926 6.28068   4
   2  -4  -6 78.4906 6.58671   2
  -2   4   6 93.6770 7.31843   2
  -2   4   6 95.9420 6.71404   2
   2   4  -6 96.0803 6.63913   2
   0  -4  -6 86.1555 6.91934   2
   0  -4   6 100.425 7.40489   2
   0  -4  -6 90.6997 7.27527   4
   0  -4  -6 99.3936 6.60861   2
   0   4   6 87.9348 6.94991   2
   0   4  -6 93.7502 6.88438   2
   0   4   6 89.8025 7.26170   2
   0   4  -6 86.1753 6.21511   1
   2  -4   6 8.67774 5.40498   1
   2  -4   6 8.57995 5.90954   2
  -2   4  -6 3.63489 4.18724   1
   2   4   6 10.3230 4.21973   2
  -2   4  -6 20.3940 5.33909   2
  -2   4  -6 6.57485 4.06484   1
  -2   4  -6 10.3645 4.39386   4
   4  -4   6 48.7537 7.06015   2
   4  -4   6 63.1658 6.85162   1
  -4   4  -6 49.0064 5.81532   1
  -4   4  -6 40.7362 5.22149   3
  -4   4  -6 52.6341 6.18035   2
   6  -4   6 50.7319 7.12960   1
   6  -4   6 50.9993 7.76207   2
  -6   4  -6 42.3278 6.63562   2
  -6   4  -6 50.2696 6.51715   1
   8  -4   6 29.9450 7.66544   2
   8  -4   6 20.7303 6.51879   1
  -8   4  -6 26.4227 6.06046   2
  10  -4   6 2.00425 6.54769   1
  10  -4   6 -2.9525 6.96521   2
 -10   4  -6 3.85109 5.62704   2
 -10   4  -6 8.63943 6.61215   1
  12  -4   6 0.37335 7.93020   2
  12  -4   6 10.9783 7.45572   2
  12  -4   6 10.3169 7.44974   1
  14  -4   6 -3.3106 8.38449   2
  14  -4   6 7.93411 7.92527   1
  16  -4   6 -5.8226 8.44652   1
  16  -4   6 5.29514 9.81290   2
  18  -4   6 9.53551 9.68824   1
  18  -4   6 29.6977 11.1773   2
  20  -4   6 -11.932 10.3693   1
  20  -4   6 -5.6273 11.1823   2
  25  -5  -6 28.8274 12.5251   3
  25  -5  -6 12.4580 11.1316   2
  25  -5  -6 1.78372 9.90419   4
  25  -5  -6 9.07071 11.4877   1
  23  -5  -6 -2.5536 10.0159   3
  23  -5  -6 22.2834 10.7589   2
  23  -5  -6 23.5813 10.2313   4
  23  -5  -6 12.0237 10.2955   1
  21  -5  -6 13.6982 9.96423   2
  21  -5  -6 15.0811 10.0602   3
  21  -5  -6 10.7202 9.30757   1
  21  -5  -6 -6.4611 8.70273   4
  19  -5  -6 24.5039 8.62077   4
  19  -5  -6 17.1687 9.83138   3
  19  -5  -6 23.0756 9.58753   1
  19  -5  -6 26.3188 9.58619   2
  17  -5  -6 51.5947 9.12635   2
  17  -5  -6 23.7116 7.56173   4
  17  -5  -6 70.1864 10.0223   3
  15  -5  -6 34.8442 7.31433   4
  15  -5  -6 28.5297 6.84476   2
  15  -5  -6 29.9313 8.27253   3
  15  -5  -6 22.5312 7.46811   1
  15  -5  -6 31.8842 8.24297   2
 -15   5   6 31.3550 6.57854   2
  13  -5  -6 38.7325 6.65775   4
  13  -5  -6 50.3235 8.12679   3
  13  -5  -6 42.5690 6.52705   2
  13  -5  -6 57.4747 7.85860   2
  13  -5  -6 44.2497 7.30915   1
 -13   5   6 47.1865 6.67770   2
 -13   5   6 34.6827 6.05132   2
  11  -5  -6 42.4691 6.10680   2
  11  -5  -6 49.0027 6.48793   4
  11  -5  -6 52.4024 6.79843   1
  11  -5  -6 49.2409 7.35059   2
  11  -5  -6 57.0787 7.62632   3
 -11   5   6 49.3073 6.76564   2
 -11   5   6 58.7022 6.49982   1
 -11   5   6 45.2759 6.30850   2
   9  -5  -6 11.5119 6.29968   3
   9  -5  -6 22.9066 5.47342   2
   9  -5  -6 17.8452 6.04003   2
   9  -5  -6 16.4050 5.15212   4
   9  -5  -6 21.5377 5.85434   1
  -9   5   6 17.6429 5.26564   1
  -9   5   6 9.35937 4.81652   2
  -9   5   6 18.5697 5.50884   2
   7  -5  -6 30.9750 5.43621   4
   7  -5  -6 30.4985 5.99799   2
   7  -5  -6 29.6273 5.94533   3
   7  -5  -6 29.6198 5.51915   2
  -7   5   6 24.3346 4.91520   2
  -7   5   6 28.8136 5.34052   2
  -7   5   6 30.7429 4.85765   3
  -7   5   6 27.4950 4.83750   1
   5  -5  -6 69.8452 6.59507   2
   5  -5  -6 55.7392 5.73056   2
   5  -5  -6 63.9620 6.14981   4
   5  -5  -6 69.8481 6.56203   3
  -5   5   6 52.9517 5.08098   3
  -5   5   6 69.1879 5.74068   1
  -5   5   6 65.6585 6.19518   2
  -5   5   6 62.9420 6.30260   2
   3  -5  -6 5.11130 4.37841   4
   3  -5  -6 6.75285 3.79598   2
   3  -5  -6 -0.8684 4.75585   3
   3  -5  -6 5.58109 3.79950   2
  -3   5   6 2.80196 4.09139   1
  -3   5   6 4.27351 3.01892   3
  -3   5   6 12.9873 4.55623   2
   3   5  -6 7.36976 4.45742   2
  -3   5   6 -1.3400 3.68903   4
  -3   5   6 4.64479 3.76393   1
  -3   5   6 0.70415 4.15296   2
   1  -5  -6 69.7378 5.84913   4
  -1  -5   6 53.7291 5.67180   2
  -1  -5   6 82.4251 6.89680   2
   1  -5  -6 75.6346 5.92185   2
   1  -5  -6 71.6534 6.14325   3
   1  -5  -6 67.4623 5.96858   2
   1   5  -6 74.5059 6.37466   2
  -1   5   6 76.0561 6.22405   2
   1   5  -6 58.1550 5.46154   4
   1   5  -6 62.5537 5.52173   1
  -1   5   6 68.5314 5.41157   1
  -1   5   6 68.8472 6.13570   2
   1  -5   6 406.220 16.3432   2
   1  -5   6 493.516 16.5419   2
  -1   5  -6 493.097 18.6637   4
  -1   5  -6 511.476 16.7472   2
  -1   5  -6 471.808 15.6688   1
   1   5   6 483.706 15.9724   2
   1   5   6 520.552 16.2031   2
  -1   5  -6 479.653 15.8141   1
   3  -5   6 252.306 12.2592   2
   3  -5   6 264.170 13.0797   2
  -3   5  -6 287.355 11.7940   1
  -3   5  -6 264.908 12.2251   2
   5  -5   6 72.4327 7.99081   2
   5  -5   6 53.7774 6.94430   2
  -5   5  -6 58.1452 6.89966   2
  -5   5  -6 56.9087 6.63036   1
   7  -5   6 0.64631 5.94370   2
   7  -5   6 0.21376 6.53309   2
   7  -5   6 -2.7039 6.38750   1
  -7   5  -6 -1.9224 6.05122   1
  -7   5  -6 -2.3771 5.40232   2
   9  -5   6 -6.8701 6.43490   2
   9  -5   6 12.0186 7.30151   1
   9  -5   6 2.22536 7.14089   2
  -9   5  -6 -1.4319 5.80162   2
  11  -5   6 29.6777 8.23672   1
  11  -5   6 35.8340 9.05087   2
  11  -5   6 13.8506 7.39141   2
 -11   5  -6 29.9834 7.92049   1
  13  -5   6 12.1538 8.76232   2
  13  -5   6 -0.9769 8.21032   1
  15  -5   6 44.4945 10.8831   2
  17  -5   6 25.0378 10.5042   1
  17  -5   6 31.6675 11.2578   2
  19  -5   6 47.2547 12.0847   1
  24  -6  -6 -6.3343 9.82575   4
  24  -6  -6 5.77627 11.6781   1
  22  -6  -6 12.3106 10.9851   1
  22  -6  -6 -16.499 10.0653   3
  22  -6  -6 0.24599 9.66918   4
  22  -6  -6 0.80198 9.92698   2
  20  -6  -6 9.98318 9.95935   1
  20  -6  -6 0.87007 10.0561   3
  20  -6  -6 5.63517 9.74660   2
  20  -6  -6 -2.1393 9.48323   4
  18  -6  -6 0.52363 9.04391   2
  18  -6  -6 27.9673 9.27530   1
  18  -6  -6 4.74331 8.34135   4
  18  -6  -6 19.3877 9.88229   3
  16  -6  -6 223.042 14.2978   1
  16  -6  -6 198.296 14.2867   2
  16  -6  -6 204.758 15.1612   3
  16  -6  -6 211.362 13.7984   4
  14  -6  -6 219.815 12.5978   2
  14  -6  -6 222.677 13.6999   4
  14  -6  -6 250.126 14.8528   3
  14  -6  -6 244.264 14.0991   1
  14  -6  -6 218.515 13.4520   2
 -14   6   6 221.660 12.0498   2
 -14   6   6 201.575 11.5523   2
  12  -6  -6 61.8169 8.42715   2
  12  -6  -6 37.5353 6.49460   2
  12  -6  -6 70.9712 8.55131   1
  12  -6  -6 53.8016 7.37623   4
  12  -6  -6 53.7111 8.47180   3
 -12   6   6 57.7299 6.75356   2
 -12   6   6 54.8085 7.23982   2
  10  -6  -6 32.0841 7.21345   2
  10  -6  -6 30.2834 6.53465   4
  10  -6  -6 31.7597 7.30845   3
  10  -6  -6 31.5312 6.11579   2
  10  -6  -6 31.5588 6.91306   1
 -10   6   6 33.0691 6.24323   1
 -10   6   6 26.4112 6.43756   2
 -10   6   6 33.3732 6.02106   2
   8  -6  -6 486.360 17.5014   2
   8  -6  -6 497.731 18.2948   2
   8  -6  -6 488.989 18.1033   4
   8  -6  -6 515.248 17.5854   1
   8  -6  -6 514.770 18.7427   3
  -8   6   6 485.149 17.5934   2
  -8   6   6 516.914 17.8751   2
  -8   6   6 499.578 16.8622   1
   6  -6  -6 4.94872 4.54620   2
   6  -6  -6 3.60192 5.03622   4
   6  -6  -6 -4.8849 5.83928   3
   6  -6  -6 11.3512 5.23765   2
  -6   6   6 1.61631 3.68722   3
  -6   6   6 4.58689 5.09731   2
  -6   6   6 14.8200 4.96051   1
  -6   6   6 9.38711 4.67263   2
   4  -6  -6 32.2705 5.42320   2
   4  -6  -6 45.3693 6.10448   4
   4  -6  -6 48.6410 6.92436   3
   4  -6  -6 37.1156 5.42884   2
  -4   6   6 59.0396 6.60176   2
  -4   6   6 52.2929 6.56437   2
  -4   6   6 44.8627 4.81765   3
  -4   6   6 43.7870 5.37561   1
   2  -6  -6 3.46414 4.67197   4
   2  -6  -6 10.3166 5.55813   3
   2  -6  -6 7.74248 3.97904   2
   2  -6  -6 2.66310 4.48399   2
  -2   6   6 6.28436 5.13001   2
  -2   6   6 3.18586 4.69052   2
   2   6  -6 -6.2615 4.73400   2
   2   6  -6 6.65436 3.86127   4
   0  -6   6 66.7967 7.38471   2
   0  -6   6 30.9999 5.38824   2
   0   6  -6 54.0012 6.31684   2
   0   6  -6 46.4699 6.13323   3
   0   6   6 71.2738 6.63023   2
   0   6   6 68.3830 6.51064   2
   2  -6   6 -2.2862 5.00817   2
   2  -6   6 -2.2906 5.58900   2
   2   6   6 -0.4969 4.52633   2
  -2   6  -6 7.17457 5.24726   2
   2   6   6 -2.5547 4.27990   2
   4  -6   6 16.2712 5.98362   2
   4  -6   6 20.5035 6.82850   2
  -4   6  -6 21.6280 6.16856   1
  -4   6  -6 22.7653 6.09883   2
   6  -6   6 33.3616 7.25347   2
   6  -6   6 30.5659 7.37688   1
   6  -6   6 20.4091 6.55389   2
  -6   6  -6 32.3619 6.91946   1
  -6   6  -6 10.7959 5.91441   2
   8  -6   6 12.7128 6.59304   2
   8  -6   6 -0.0878 7.43905   1
   8  -6   6 7.68732 6.76513   2
  -8   6  -6 2.23577 6.96980   1
  -8   6  -6 12.8788 6.42935   2
  10  -6   6 -4.4627 8.12122   1
  10  -6   6 -1.3926 6.74936   2
  10  -6   6 0.64284 7.30186   2
 -10   6  -6 6.39738 6.48357   2
 -10   6  -6 -1.3425 7.63835   1
  12  -6   6 4.72215 7.78666   2
  14  -6   6 8.00225 8.50937   2
  14  -6   6 8.67770 9.63668   1
  16  -6   6 2.73503 9.98846   1
  20  -6   6 35.4213 13.2854   1
  23  -7  -6 9.47210 11.7967   1
  23  -7  -6 -4.4090 10.1901   4
  21  -7  -6 0.47226 10.0662   4
  21  -7  -6 12.7301 10.6510   3
  21  -7  -6 2.53648 10.6012   1
  19  -7  -6 14.4973 14.5692   2
  19  -7  -6 -11.410 10.0915   1
  19  -7  -6 1.23670 9.18441   4
  19  -7  -6 10.3135 9.95982   3
  17  -7  -6 6.55394 8.34902   2
  17  -7  -6 -3.2868 8.16356   4
  17  -7  -6 16.0691 9.63442   3
  15  -7  -6 24.5262 8.58393   2
  15  -7  -6 27.3150 9.29697   3
  15  -7  -6 27.5940 8.87832   4
 -15   7   6 27.2906 7.85984   1
  13  -7  -6 13.3667 6.21248   2
  13  -7  -6 8.16883 7.43626   2
  13  -7  -6 9.69274 8.01266   3
  13  -7  -6 11.8701 7.62184   4
 -13   7   6 2.26773 5.63226   2
 -13   7   6 21.9883 6.66332   2
  11  -7  -6 22.3165 6.46920   2
  11  -7  -6 53.4130 8.67396   3
  11  -7  -6 39.6465 7.81865   4
  11  -7  -6 52.3427 7.96528   2
 -11   7   6 37.2205 6.40423   2
 -11   7   6 56.8426 7.79037   1
 -11   7   6 48.1875 7.41478   2
   9  -7  -6 22.6907 6.91027   2
   9  -7  -6 48.1430 8.36660   3
   9  -7  -6 28.3983 6.07947   2
   9  -7  -6 17.4108 6.73483   4
  -9   7   6 25.0463 6.91424   2
  -9   7   6 34.2276 6.22893   2
  -9   7   6 38.3025 6.55655   1
   7  -7  -6 5.77954 5.97933   4
   7  -7  -6 -0.2720 5.42226   2
   7  -7  -6 3.28616 5.07042   2
   7  -7  -6 8.37392 6.70080   3
  -7   7   6 5.62547 5.81580   2
  -7   7   6 6.69405 5.00524   1
  -7   7   6 7.65581 5.21792   2
   5  -7  -6 9.68165 5.05258   2
   5  -7  -6 8.44756 5.66897   4
   5  -7  -6 8.58017 6.01638   3
  -5   7   6 -2.0549 4.62434   1
  -5   7   6 7.74036 5.06665   2
  -5   7   6 -1.1695 5.28977   2
   3  -7  -6 -3.1274 4.89331   2
   3  -7  -6 -0.5480 5.51794   3
   3  -7  -6 -0.4006 5.17630   4
  -3   7   6 5.62297 5.48704   2
   3   7  -6 0.17466 4.90993   2
  -3   7   6 -4.7198 4.74788   2
  -3   7   6 -2.2059 3.42979   3
   3   7  -6 -7.0805 4.80916   3
   1  -7  -6 3.78295 5.18255   2
  -1   7   6 6.81239 5.08336   2
   1   7  -6 7.48433 5.40525   2
  -1   7   6 8.91253 5.41331   2
   1  -7   6 41.0915 6.90634   2
   1   7   6 43.8081 6.38424   2
  -1   7  -6 37.3398 6.72680   2
   1   7   6 33.1527 6.03120   2
   3  -7   6 -2.2391 5.99993   2
  -3   7  -6 -3.0147 5.34681   1
  -3   7  -6 18.7241 6.32256   2
   5  -7   6 9.89141 6.70524   2
  -5   7  -6 12.4171 6.31881   2
  -5   7  -6 1.41234 6.57144   1
   7  -7   6 1.32011 6.86592   2
   7  -7   6 4.44473 8.70764   2
  -7   7  -6 0.03240 6.19129   2
  -7   7  -6 8.32555 7.54152   1
   9  -7   6 4.40899 7.05990   2
   9  -7   6 4.31105 7.09824   2
  -9   7  -6 -11.055 7.86888   1
 -11   7  -6 -0.1942 9.06704   1
  15  -7   6 -3.5696 10.5755   1
  22  -8  -6 -6.6500 11.0094   4
  22  -8  -6 4.42698 11.8876   1
  20  -8  -6 10.7819 10.9323   4
  20  -8  -6 33.7366 11.5346   3
  18  -8  -6 11.1612 10.3263   4
  18  -8  -6 11.2848 10.2287   1
  18  -8  -6 3.42804 9.72130   3
  16  -8  -6 58.0849 11.0236   3
  16  -8  -6 63.0644 11.3709   4
  16  -8  -6 51.3759 11.0471   1
  14  -8  -6 83.3863 11.3643   3
  14  -8  -6 74.6939 10.8316   4
  14  -8  -6 114.295 11.8438   1
 -14   8   6 114.997 10.6068   1
  12  -8  -6 98.9297 10.6928   4
  12  -8  -6 128.097 11.8181   3
  12  -8  -6 136.235 11.2248   1
  12  -8  -6 76.5373 9.65134   2
 -12   8   6 107.818 9.75077   2
  10  -8  -6 12.8890 8.07186   3
  10  -8  -6 8.68835 7.50118   4
  10  -8  -6 -1.4042 6.70331   2
 -10   8   6 -0.9730 6.52088   2
 -10   8   6 9.29564 7.16694   1
 -10   8   6 7.56835 6.01351   2
   8  -8  -6 126.238 10.4873   3
   8  -8  -6 110.180 9.78052   4
   8  -8  -6 89.2319 9.25808   2
  -8   8   6 125.251 10.3178   2
  -8   8   6 128.805 10.0962   1
  -8   8   6 99.5739 8.99278   2
   6  -8  -6 3.53755 6.35304   4
   6  -8  -6 13.5563 7.04993   3
   6  -8  -6 2.69960 5.63536   2
  -6   8   6 2.16393 6.13273   2
  -6   8   6 15.0945 5.97852   2
   4  -8  -6 74.1356 8.14310   4
   4  -8  -6 73.9668 7.60958   2
   4  -8  -6 88.5198 8.57942   3
  -4   8   6 93.9686 8.35925   2
  -4   8   6 77.9726 8.55601   2
   2  -8  -6 2.31749 5.24236   2
   2  -8  -6 -4.9921 5.52079   4
   2  -8  -6 3.14837 5.92981   3
  -2   8   6 10.8165 6.24973   2
  -2   8   6 -12.346 5.00809   2
   2   8  -6 -2.9845 5.56152   2
   0   8   6 3.41593 5.94496   2
   0   8   6 1.71112 5.78865   2
   0   8  -6 -6.5442 5.50256   2
   2  -8   6 29.9312 6.91318   2
   2   8   6 20.3997 6.52329   2
   2   8   6 17.4194 6.14661   2
  -2   8  -6 15.2132 6.75516   2
  -2   8  -6 17.9452 5.95323   1
   4  -8   6 110.773 9.80165   2
  -4   8  -6 81.5470 9.35122   2
  -4   8  -6 138.084 10.7410   1
  -6   8  -6 86.6240 9.79219   1
   8  -8   6 3.14215 8.47701   1
  10  -8   6 56.5926 10.4619   1
 -10   8  -6 43.2042 10.0503   1
  12  -8   6 -9.0263 9.83688   1
 -12   8  -6 -12.342 9.47801   1
  14  -8   6 -4.8415 11.3168   1
  16  -8   6 17.2153 12.3260   1
  21  -9  -6 -6.1884 11.7488   4
  21  -9  -6 8.65170 13.0064   1
  19  -9  -6 18.9935 11.9610   1
  19  -9  -6 3.95943 10.9784   4
  19  -9  -6 -0.0621 12.4286   3
  17  -9  -6 -12.215 10.1442   4
  17  -9  -6 19.4126 11.3712   1
  17  -9  -6 23.7284 10.7482   3
  15  -9  -6 15.0949 9.73285   3
  15  -9  -6 23.7335 10.8524   4
 -15   9   6 13.9601 9.34677   1
  13  -9  -6 1.74720 9.28868   3
  13  -9  -6 1.20707 8.97677   4
 -13   9   6 19.3583 9.31442   1
  11  -9  -6 18.2032 9.51443   3
  11  -9  -6 19.0308 9.14779   4
 -11   9   6 55.7362 9.50830   1
 -11   9   6 31.4935 8.34990   2
   9  -9  -6 -3.0090 8.16127   3
   9  -9  -6 4.48359 7.95522   4
  -9   9   6 9.65959 7.39436   1
  -9   9   6 5.16204 7.38141   2
   7  -9  -6 44.3662 8.73711   3
   7  -9  -6 51.1738 8.40839   4
  -7   9   6 53.7780 8.73557   2
   5  -9  -6 20.0124 7.52138   3
   5  -9  -6 3.77123 6.69811   4
  -5   9   6 17.6755 7.52264   2
   3  -9  -6 34.2298 6.99036   4
   3  -9  -6 38.1428 7.59426   3
   3   9  -6 27.3095 6.82389   2
  -3   9   6 43.2362 6.39658   1
  -3   9   6 33.8411 7.88962   2
  -3   9   6 42.5924 7.96708   2
  -1   9   6 39.6718 7.48890   2
   1   9  -6 24.6498 7.18021   2
  -1   9   6 36.6437 7.83177   2
   1   9   6 72.3853 8.73088   2
   1   9   6 62.8728 8.30809   2
  -3   9  -6 69.5824 8.25597   1
  -5   9  -6 25.0098 8.48161   1
  -7   9  -6 20.1376 9.55309   1
  -9   9  -6 15.7380 10.0181   1
 -11   9  -6 7.59478 10.6964   1
  15  -9   6 -4.7937 11.8928   1
  18 -10  -6 7.47962 11.9732   1
  18 -10  -6 9.47485 11.2083   4
  16 -10  -6 14.4022 11.3748   4
  16 -10  -6 17.6893 10.7858   3
  14 -10  -6 6.89584 10.4812   3
  14 -10  -6 4.50155 10.3169   4
 -14  10   6 6.87483 9.77470   1
  12 -10  -6 -8.6394 8.87820   3
  12 -10  -6 0.23235 9.60475   4
 -12  10   6 12.1114 9.42821   1
  10 -10  -6 5.90041 8.83770   3
  10 -10  -6 -7.2145 9.11812   4
 -10  10   6 -10.113 8.68255   1
 -10  10   6 -1.9027 8.31721   2
   8 -10  -6 9.26770 8.70774   4
   8 -10  -6 9.20604 8.60050   3
  -8  10   6 16.1626 9.24732   2
   6 -10  -6 -0.6645 7.95379   3
   6 -10  -6 -4.8637 7.71629   4
  -6  10   6 2.06530 8.39458   2
  -6  10   6 -3.5075 7.16310   1
   4 -10  -6 0.65668 7.41222   3
   4 -10  -6 -0.0656 7.31820   4
  -4  10   6 -1.4476 6.01798   1
  -4  10   6 0.21577 8.30318   2
   2 -10  -6 25.0055 7.58097   3
  -2  10   6 4.94579 7.98067   2
   0  10   6 -9.4474 7.66647   2
   2  10   6 16.1160 7.91505   2
  -8  10  -6 11.2141 10.4623   1
 -10  10  -6 12.1118 11.3155   1
 -12  10  -6 -13.021 11.5499   1
 -14  10  -6 26.0800 13.1389   1
  15 -11  -6 10.0179 11.1807   3
  15 -11  -6 -6.6374 11.0720   4
 -15  11   6 -4.7536 10.9092   1
  13 -11  -6 15.4515 10.7646   3
  13 -11  -6 -2.6635 10.8940   4
 -13  11   6 11.7549 10.4075   1
  11 -11  -6 11.1643 10.4702   4
  11 -11  -6 1.68688 9.80006   3
 -11  11   6 0.00257 10.1711   1
   9 -11  -6 7.10602 9.40636   4
   9 -11  -6 0.87079 9.74726   3
  -9  11   6 26.8977 9.84995   1
  -9  11   6 15.2381 10.1052   2
   7 -11  -6 -6.8474 8.49855   3
   7 -11  -6 2.61236 8.56192   4
  -7  11   6 32.9152 9.04545   1
  -7  11   6 24.1427 10.2513   2
   5 -11  -6 13.8723 8.72386   3
   5 -11  -6 1.34023 7.29523   4
  -5  11   6 17.5321 9.21033   2
   3 -11  -6 41.6513 8.75514   3
  -3  11   6 35.9948 9.81844   2
  -1  11   6 31.4277 9.25589   2
   1  11   6 26.4438 9.04646   2
  -3  11  -6 17.2890 9.02114   1
  -5  11  -6 30.4722 10.4192   1
  -7  11  -6 12.2561 11.0655   1
  -9  11  -6 22.4115 12.1651   1
 -11  11  -6 20.7297 13.0634   1
  12 -12  -6 -8.2540 10.2731   3
  12 -12  -6 -4.3500 11.2273   4
 -12  12   6 12.4689 11.2078   1
  10 -12  -6 12.3252 10.8654   4
  10 -12  -6 1.93179 10.1304   3
 -10  12   6 4.02687 10.7946   1
   8 -12  -6 -13.097 9.19142   3
  -8  12   6 -9.5947 11.5086   2
  -8  12   6 4.55770 10.2677   1
   6 -12  -6 24.0158 9.90024   3
  -6  12   6 16.1942 10.9293   2
  -6  12   6 13.3998 9.36237   1
   4 -12  -6 19.8808 14.3695   3
  -4  12   6 9.18652 10.5765   2
  -2  12   6 10.9126 9.94485   2
   0  12   6 -15.589 9.47719   2
   2  12   6 -2.4635 9.08505   2
  -4  12  -6 9.07632 10.4081   1
  -6  12  -6 4.00777 11.4733   1
  -8  12  -6 -4.3745 11.7944   1
  -7  13   6 19.0980 10.8180   1
  -5  13   6 -10.548 10.3961   2
  -5  13   6 -6.9604 9.48312   1
  -3  13   6 17.7263 11.4122   2
  -1  13   6 -9.6682 10.5281   2
   1  13   6 -8.4781 10.6995   2
  26   0  -7 -0.5932 9.65897   3
  24   0  -7 -1.9717 8.58032   3
  22   0  -7 -2.2351 8.09364   3
  20   0  -7 1.12649 7.87406   3
  18   0  -7 -4.8604 6.67559   3
  16   0  -7 -15.358 5.91587   3
  14   0  -7 -1.8161 5.10202   3
  12   0  -7 1.56178 3.77262   2
  12   0  -7 4.45801 4.60884   3
  10   0  -7 -6.2629 4.25227   3
  10   0  -7 1.25075 3.82471   2
  10   0  -7 -2.4278 3.63993   2
   8   0  -7 0.86497 3.74337   2
   8   0  -7 0.81040 4.08602   2
  -6   0   7 0.98482 3.49003   2
   6   0  -7 -2.1884 3.50460   2
   6   0  -7 4.31434 3.54361   1
  -4   0   7 -0.1566 3.78803   2
   4   0  -7 4.43856 3.52909   1
   4   0  -7 -3.7625 3.62632   2
   2   0  -7 -2.4059 3.74750   1
   2   0  -7 2.39481 3.74650   2
  -2   0   7 4.77064 3.57280   1
  -2   0   7 3.32830 3.59077   1
  -2   0   7 -4.0083 4.19125   2
   2   0  -7 -1.9439 3.34945   1
   0   0  -7 -0.7305 3.52822   1
   0   0   7 6.54212 4.06433   1
   0   0   7 -3.8919 3.92922   1
   0   0   7 -0.3840 4.48738   2
   0   0  -7 3.23692 3.76110   2
   0   0  -7 1.95517 4.11695   1
   2   0   7 -0.0169 4.44705   1
  -2   0  -7 5.72626 4.37369   2
   2   0   7 8.70613 4.80144   1
   2   0   7 7.18925 5.49270   2
  -2   0  -7 0.56810 3.66123   1
   4   0   7 0.32277 4.74773   1
   4   0   7 7.64893 4.57086   1
  -4   0  -7 0.80188 4.45847   2
   4   0   7 -2.5434 5.29387   2
   6   0   7 -3.7372 5.36950   2
   6   0   7 -2.1323 4.32093   1
   6   0   7 6.30367 4.88525   1
  -6   0  -7 -1.9883 4.20894   2
  -8   0  -7 5.34720 4.97968   3
   8   0   7 4.30393 5.97850   2
   8   0   7 -5.5731 4.88376   1
  -8   0  -7 2.46877 4.31955   2
 -10   0  -7 -5.0576 5.04024   3
  10   0   7 -3.6023 6.36328   2
  12   0   7 -8.6291 7.18804   2
  14   0   7 2.89200 7.93711   2
  16   0   7 10.2539 8.98715   2
  18   0   7 -2.2230 9.75840   2
  20   0   7 1.96222 10.7539   2
  22   0   7 -0.7059 12.4195   2
  27  -1  -7 2.43422 10.2314   3
  25  -1  -7 -5.9170 9.22190   3
  25   1  -7 0.95148 9.11282   3
  23  -1  -7 -6.9573 8.31324   3
  23  -1  -7 12.4856 8.17834   4
  23   1  -7 7.56801 8.26584   3
  21  -1  -7 42.6467 9.07633   3
  21  -1  -7 34.3136 8.07117   4
  21   1  -7 34.4508 8.40827   3
  19  -1  -7 54.3846 8.03754   2
  19  -1  -7 82.3598 9.66993   3
  19  -1  -7 46.6899 7.20029   2
  19   1  -7 64.2681 8.81761   3
  17  -1  -7 54.1908 6.61072   4
  17  -1  -7 72.8349 8.59869   3
  17  -1  -7 62.0826 7.18275   2
  17   1  -7 75.6125 8.19496   3
  15  -1  -7 106.109 8.06768   2
  15  -1  -7 113.319 9.00241   3
  15  -1  -7 110.521 8.15999   4
  15  -1  -7 101.253 8.28668   2
  15   1  -7 125.355 9.57590   3
  13  -1  -7 24.4056 5.99655   3
  13  -1  -7 8.51320 4.85365   2
  13  -1  -7 26.4964 5.34021   2
  13  -1  -7 13.1134 4.41301   4
  13   1  -7 28.9405 5.67442   3
  11  -1  -7 342.766 12.6870   2
  11  -1  -7 339.875 12.6235   2
  11  -1  -7 340.799 12.4728   4
  11  -1  -7 355.234 13.6926   3
  11   1  -7 364.139 13.3659   3
 -11   1   7 345.819 12.2339   2
   9  -1  -7 424.678 14.9700   3
   9  -1  -7 405.997 13.9785   2
   9  -1  -7 407.137 14.0633   4
   9  -1  -7 413.753 14.1858   2
   9  -1  -7 414.609 13.5610   1
  -9   1   7 410.491 13.7246   2
   7  -1  -7 125.968 8.12163   3
   7  -1  -7 136.509 6.84865   1
   7  -1  -7 133.432 7.09406   1
   7  -1  -7 130.758 7.41838   2
   7  -1  -7 132.149 7.73750   2
   7   1  -7 131.962 7.31514   2
   5  -1  -7 -2.7130 3.61377   1
   5  -1  -7 1.06810 3.54851   2
   5  -1  -7 3.62704 3.21651   1
   5  -1  -7 -1.3630 3.84875   2
  -5  -1   7 0.93208 3.79471   2
  -5   1   7 1.64307 3.62187   2
   5   1  -7 6.05827 3.73867   2
  -3  -1   7 91.9352 5.70404   1
   3  -1  -7 96.1453 6.57429   2
   3  -1  -7 97.8843 5.82126   1
   3  -1  -7 90.3792 6.41980   1
  -3   1   7 100.528 6.91675   2
  -3   1   7 101.075 6.02671   1
   3   1  -7 95.2166 6.00890   1
  -3   1   7 89.7932 6.23222   1
   3   1  -7 101.165 6.38839   1
   3   1  -7 103.461 6.69652   2
   1  -1  -7 20.3473 3.87282   1
  -1  -1   7 21.2670 4.27542   1
   1  -1  -7 19.1122 4.20293   2
   1  -1  -7 19.4671 4.29302   1
  -1  -1   7 21.5818 5.13684   2
  -1  -1   7 20.2136 4.00331   1
   1   1  -7 24.4667 4.53755   2
  -1   1   7 19.7591 4.19048   1
  -1   1   7 23.0778 4.15244   1
  -1   1   7 24.6804 4.79734   2
   1   1  -7 22.7691 4.47781   1
   1   1  -7 17.9964 3.98834   1
   1  -1   7 218.463 9.35864   1
  -1  -1  -7 230.554 9.74098   2
   1  -1   7 221.912 10.2264   1
   1  -1   7 244.856 10.9340   2
  -1   1  -7 217.665 9.20486   1
   1   1   7 232.836 9.49209   1
   1   1   7 234.682 10.4592   2
  -1   1  -7 246.852 10.2499   2
   1   1   7 224.569 9.29167   1
  -1   1  -7 229.097 9.92750   1
   3  -1   7 591.059 18.5827   1
   3  -1   7 632.656 19.7990   2
  -3  -1  -7 598.642 18.8512   2
   3  -1   7 614.752 19.0933   1
  -3   1  -7 614.634 19.0098   1
   3   1   7 589.717 18.4995   1
  -3   1  -7 590.326 19.2087   2
   3   1   7 575.639 18.3867   1
   3   1   7 611.113 19.3850   2
  -5  -1  -7 18.2201 4.79155   2
   5  -1   7 21.8937 5.44533   1
   5  -1   7 13.3115 5.98700   2
   5  -1   7 20.8121 4.74112   1
  -5   1  -7 21.6488 5.35164   1
  -5   1  -7 17.8296 5.08411   2
   5   1   7 19.5964 5.77169   2
   5   1   7 18.7998 4.97415   1
   7  -1   7 144.603 10.6570   2
   7  -1   7 143.143 9.14064   1
  -7  -1  -7 139.795 8.43822   2
  -7   1  -7 139.855 9.35763   2
   7   1   7 143.206 9.77619   2
  -7   1  -7 157.610 10.5858   3
  -9  -1  -7 116.132 9.04916   3
   9  -1   7 129.050 10.2542   2
   9  -1   7 92.7736 7.61473   1
   9   1   7 112.939 9.19808   2
  -9   1  -7 84.3596 9.07929   3
 -11  -1  -7 6.94247 5.73108   3
  11  -1   7 2.73688 7.20436   2
  11   1   7 -0.1262 6.51540   2
  13  -1   7 39.0221 8.79391   2
 -13  -1  -7 -1.3209 8.36176   3
  13   1   7 23.7783 7.86548   2
  15  -1   7 88.3026 10.7883   2
  17  -1   7 52.5562 10.7660   2
  17   1   7 39.3243 9.85795   2
  19  -1   7 -10.666 10.2633   2
  19   1   7 4.72565 9.94075   2
  21  -1   7 3.85623 11.8831   2
  26  -2  -7 9.89819 9.62910   4
  26  -2  -7 20.0787 10.6672   3
  26  -2  -7 14.8837 10.0314   2
  24  -2  -7 41.7502 9.43039   2
  24  -2  -7 55.9306 10.2128   4
  24  -2  -7 53.3565 10.9701   3
  24   2  -7 58.4446 9.67104   3
  22  -2  -7 31.9271 8.97097   2
  22  -2  -7 24.1880 8.30412   4
  22  -2  -7 15.6479 9.36868   3
  22   2  -7 28.8164 8.11683   3
  20  -2  -7 23.6483 8.52895   3
  20  -2  -7 13.4192 7.65262   2
  20  -2  -7 20.6662 7.05537   4
  20   2  -7 9.61035 7.63823   3
  18  -2  -7 0.96303 5.56922   2
  18  -2  -7 -4.5971 6.24973   2
  18  -2  -7 0.24263 7.38448   3
  18  -2  -7 6.90530 5.76403   4
  18   2  -7 -0.4178 6.76065   3
  16  -2  -7 71.3536 7.74716   2
  16  -2  -7 75.3602 7.06429   4
  16  -2  -7 83.9033 8.82115   3
  16  -2  -7 73.4771 7.38742   2
  16   2  -7 82.5783 7.63857   3
  14  -2  -7 7.52859 4.42601   1
  14  -2  -7 18.4104 5.30065   2
  14  -2  -7 8.61044 4.74686   2
  14  -2  -7 15.9015 4.70089   4
  14  -2  -7 18.7981 6.30210   3
  14   2  -7 10.1679 5.14594   3
 -14   2   7 8.10589 4.48382   2
  12  -2  -7 1.77729 4.37556   2
  12  -2  -7 1.85558 5.14141   3
  12  -2  -7 -0.7069 3.73585   4
  12  -2  -7 8.12722 4.44850   1
  12  -2  -7 -3.5384 4.30990   2
 -12   2   7 5.52365 3.99070   3
 -12   2   7 -3.9249 4.41850   2
 -12   2   7 -2.3557 4.05537   2
  12   2  -7 -0.7733 4.37897   3
  10  -2  -7 0.30402 4.31774   2
  10  -2  -7 -1.0004 3.88438   1
  10  -2  -7 7.89887 4.21314   1
  10  -2  -7 6.56316 4.55704   2
  10  -2  -7 -1.8610 4.02982   4
  10  -2  -7 -2.2091 4.67417   3
 -10   2   7 -4.8636 3.60226   2
 -10   2   7 7.21128 3.25783   2
   8  -2  -7 34.3799 4.66564   1
   8  -2  -7 31.3481 5.07231   1
   8  -2  -7 30.7184 5.45437   3
   8  -2  -7 33.2279 5.10142   2
   8  -2  -7 28.6406 4.69106   4
   8  -2  -7 30.9974 5.17032   2
  -8   2   7 34.4563 4.54835   1
  -8   2   7 31.4514 4.96504   2
  -8   2   7 32.2526 4.94534   2
   6  -2  -7 140.272 7.66983   1
   6  -2  -7 134.941 8.14058   4
   6  -2  -7 141.632 8.68075   3
   6  -2  -7 130.759 8.11194   2
   6  -2  -7 141.306 7.77148   2
  -6   2   7 136.097 7.06810   1
  -6   2   7 131.870 7.84686   2
   4  -2  -7 28.2938 4.11866   1
   4  -2  -7 23.7746 4.45467   2
   4  -2  -7 25.3840 4.81946   2
   4  -2  -7 24.6267 4.49572   1
  -4  -2   7 31.1584 4.89962   2
   4   2  -7 26.7513 4.70440   2
  -4   2   7 35.3198 4.76703   2
  -4   2   7 29.2110 4.34318   1
  -4   2   7 31.9762 4.32281   1
   2  -2  -7 671.161 19.5714   1
   2  -2  -7 653.993 20.1850   2
   2  -2  -7 670.351 19.3618   1
   2  -2  -7 650.971 19.9869   2
   2   2  -7 639.986 19.4378   1
  -2   2   7 662.414 20.0870   2
   2   2  -7 667.279 19.4320   1
  -2   2   7 657.966 19.5047   1
  -2   2   7 665.999 19.4418   1
   2   2  -7 655.011 20.0065   2
   0  -2   7 84.2311 7.34640   2
   0  -2   7 81.4044 6.33097   1
   0  -2  -7 89.8728 6.36278   2
   0  -2   7 72.6382 5.45948   1
   0   2  -7 85.1860 6.74278   2
   0   2   7 80.1416 5.97624   1
   0   2  -7 76.1376 5.80758   1
   0   2   7 83.1263 5.85620   1
   0   2  -7 89.2861 6.44172   1
   0   2   7 82.8920 6.79083   2
   2  -2   7 70.6703 5.78947   1
   2  -2   7 77.9160 7.23728   2
  -2  -2  -7 72.2372 6.07892   2
   2  -2   7 76.2377 6.84612   1
  -2   2  -7 80.1519 7.01229   2
  -2   2  -7 67.7503 6.29142   1
   2   2   7 81.7257 6.90231   2
   2   2   7 72.4912 5.90949   1
  -2   2  -7 76.9245 5.97669   1
   4  -2   7 107.547 8.28224   2
   4  -2   7 89.2319 7.05464   1
  -4  -2  -7 90.1553 6.90898   2
  -4   2  -7 105.407 7.17340   1
   4   2   7 91.7351 7.19979   2
  -4   2  -7 88.1464 7.16047   2
   6  -2   7 17.2743 6.41328   2
   6  -2   7 22.4947 5.73580   1
  -6   2  -7 18.5194 5.57590   1
  -6   2  -7 16.6510 5.46399   2
   6   2   7 21.0829 5.67263   2
   8  -2   7 18.2201 6.80986   2
   8  -2   7 10.1807 5.51961   1
   8   2   7 23.1336 5.98456   2
  -8   2  -7 12.6256 4.94103   2
  10  -2   7 27.4591 7.63736   2
  12  -2   7 19.7103 8.06957   2
  14  -2   7 66.2567 10.1448   2
  14  -2   7 62.3087 8.21646   1
  16  -2   7 76.5483 11.2085   2
  16   2   7 52.1661 9.45877   2
  18  -2   7 6.55907 9.80452   2
  20  -2   7 5.42926 11.3841   2
  27  -3  -7 11.7349 10.9821   3
  27  -3  -7 -6.6145 10.2304   4
  27  -3  -7 -11.916 10.4595   2
  25  -3  -7 31.6976 10.2579   4
  25  -3  -7 35.3834 11.0327   3
  25  -3  -7 33.5692 10.7494   2
  23  -3  -7 3.64034 8.66341   4
  23  -3  -7 3.43152 9.11311   2
  23  -3  -7 11.5495 9.47294   3
  21  -3  -7 41.5000 9.31071   2
  21  -3  -7 32.5127 8.56377   4
  21  -3  -7 46.2531 7.79750   1
  21  -3  -7 52.2130 10.4007   3
  19  -3  -7 132.981 11.7668   3
  19  -3  -7 101.412 9.55674   4
  19  -3  -7 101.104 10.3495   2
  17  -3  -7 47.4771 7.88722   2
  17  -3  -7 41.4634 6.49874   1
  17  -3  -7 43.1187 7.10479   2
  17  -3  -7 41.0054 7.09161   4
  17  -3  -7 56.5052 9.05723   3
  17   3  -7 47.1795 6.95584   3
 -17   3   7 40.6457 6.25610   2
  15  -3  -7 12.3964 6.91270   3
  15  -3  -7 14.6603 5.26744   4
  15  -3  -7 4.77250 5.60594   2
  15  -3  -7 13.2823 5.20162   1
  15  -3  -7 8.93716 6.12230   2
  15   3  -7 28.1029 5.80403   3
 -15   3   7 10.4190 4.75654   2
  13  -3  -7 17.1952 5.59521   2
  13  -3  -7 12.1376 5.11909   1
  13  -3  -7 1.62082 4.45404   4
  13  -3  -7 10.5242 6.15113   3
  13  -3  -7 2.15958 4.83065   2
  13  -3  -7 8.30541 4.70305   1
  13   3  -7 2.57863 4.65124   3
 -13   3   7 8.68585 4.25303   2
 -13   3   7 8.41010 4.46143   2
  11  -3  -7 9.72233 4.50319   1
  11  -3  -7 4.10924 4.86768   2
  11  -3  -7 12.5592 4.39440   4
  11  -3  -7 4.32028 5.07978   3
  11  -3  -7 4.88447 5.08686   2
 -11   3   7 2.92090 4.39357   2
 -11   3   7 -8.1489 4.36451   2
   9  -3  -7 67.9338 6.76241   3
   9  -3  -7 73.7865 5.92276   1
   9  -3  -7 54.3513 5.52214   4
   9  -3  -7 75.4072 6.75374   2
   9  -3  -7 67.8500 6.42908   2
  -9   3   7 71.2484 6.36995   2
  -9   3   7 76.6155 5.86601   1
  -9   3   7 58.9358 5.34596   3
  -9   3   7 61.6782 5.94144   2
   7  -3  -7 87.5600 6.73622   2
   7  -3  -7 88.1098 6.70239   4
   7  -3  -7 83.9203 6.90529   2
   7  -3  -7 70.9758 7.01379   1
   7  -3  -7 81.8589 6.31156   1
   7  -3  -7 77.6292 6.73634   3
  -7   3   7 88.0831 6.71987   2
  -7   3   7 93.8384 6.84082   2
  -7   3   7 95.5361 6.41138   1
   5  -3  -7 85.7171 6.82025   2
   5  -3  -7 87.5707 6.83366   3
   5  -3  -7 81.8390 6.49278   4
   5  -3  -7 86.0608 6.36037   1
   5  -3  -7 83.5019 6.98983   2
   5  -3  -7 74.1648 5.81774   1
  -5   3   7 91.5303 6.86526   2
  -5   3   7 82.2959 5.87947   1
  -5   3   7 81.7310 6.49073   2
  -5   3   7 85.1045 6.03027   1
   5   3  -7 83.1131 6.94090   2
   3  -3  -7 81.7279 6.44115   2
   3  -3  -7 86.6299 6.58857   3
  -3  -3   7 90.8071 7.00829   2
   3  -3  -7 81.0093 6.11219   4
   3  -3  -7 90.7495 6.84168   2
   3  -3  -7 88.3578 6.20512   1
  -3   3   7 94.5721 6.17215   1
   3   3  -7 93.3004 6.67908   2
  -3   3   7 96.4039 6.83304   2
  -3   3   7 80.0153 6.52247   1
   1  -3  -7 69.8894 5.91972   4
   1  -3  -7 75.2305 6.07539   2
   1   3  -7 77.1865 5.85640   1
   1   3  -7 71.4959 6.50431   2
   1   3  -7 74.2395 5.72878   1
  -1   3   7 69.5155 5.72502   1
  -1   3   7 78.4568 6.40459   2
  -1   3   7 83.7630 5.88298   1
   1  -3   7 10.7680 5.49378   1
  -1  -3  -7 22.1742 4.65121   2
   1  -3   7 6.97033 5.66127   2
  -1  -3  -7 17.9908 4.26285   2
   1   3   7 12.9843 4.76045   2
  -1   3  -7 8.90516 4.60082   1
  -1   3  -7 22.0410 5.31104   2
  -1   3  -7 15.6591 4.56717   1
   3  -3   7 74.0733 7.68482   2
   3  -3   7 80.4164 7.09100   1
  -3   3  -7 70.2847 6.66370   2
  -3   3  -7 74.1901 6.50448   1
   3   3   7 76.3221 6.50305   2
   5  -3   7 20.9931 6.07813   1
   5  -3   7 22.9077 7.08358   2
  -5   3  -7 31.9888 5.74892   1
   5   3   7 31.6784 5.43452   2
  -5   3  -7 31.5068 6.02218   2
   7  -3   7 28.5454 6.93297   2
   7  -3   7 24.6140 6.35898   1
  -7   3  -7 22.3647 6.03249   1
  -7   3  -7 22.4699 5.62238   2
   9  -3   7 3.12600 7.33725   2
   9  -3   7 -4.8449 6.39289   1
  -9   3  -7 -7.2964 5.20932   2
  11  -3   7 8.23317 6.83041   1
  11  -3   7 -2.1972 7.62364   2
  13  -3   7 15.1801 8.99753   2
  13  -3   7 4.72513 7.40348   1
  15  -3   7 -6.1838 8.45046   1
  15  -3   7 -5.3747 9.66512   2
  17  -3   7 -10.864 9.88946   2
  17  -3   7 9.70842 9.26370   1
  19  -3   7 -4.7149 9.70775   1
  19  -3   7 -4.0876 10.8200   2
  21  -3   7 11.1598 11.5345   2
  26  -4  -7 61.3926 12.7169   3
  26  -4  -7 28.0539 11.3713   2
  26  -4  -7 21.4892 11.5076   4
  24  -4  -7 14.2709 10.0298   2
  24  -4  -7 15.9001 10.2019   3
  24  -4  -7 10.2997 10.0725   4
  22  -4  -7 11.8529 9.66350   3
  22  -4  -7 2.20940 8.63968   4
  22  -4  -7 6.59863 9.04025   2
  20  -4  -7 98.2824 11.4441   3
  20  -4  -7 79.9230 11.0495   2
  20  -4  -7 65.8284 9.26956   4
  18  -4  -7 6.05261 7.96031   2
  18  -4  -7 -22.925 7.50581   3
  18  -4  -7 6.34751 6.55328   4
  16  -4  -7 2.49936 6.02964   1
  16  -4  -7 0.41718 6.71672   2
  16  -4  -7 -2.8004 5.80333   4
  16  -4  -7 0.12434 5.58851   2
  16  -4  -7 1.85075 7.14821   3
 -16   4   7 -1.5395 4.86349   2
  14  -4  -7 12.3095 5.47270   2
  14  -4  -7 9.30626 5.48541   4
  14  -4  -7 32.5879 7.61300   3
  14  -4  -7 16.3818 6.85339   2
  14  -4  -7 19.3709 5.83152   1
 -14   4   7 5.58673 5.60270   2
 -14   4   7 13.9813 3.98248   2
  12  -4  -7 114.895 8.84668   2
  12  -4  -7 111.564 9.21158   4
  12  -4  -7 123.053 8.58587   1
  12  -4  -7 123.454 9.31277   3
  12  -4  -7 116.758 9.59830   2
 -12   4   7 117.065 8.31862   2
 -12   4   7 116.548 8.71836   2
 -12   4   7 123.979 8.19833   1
  10  -4  -7 119.089 9.20733   4
  10  -4  -7 130.910 8.92118   1
  10  -4  -7 121.460 10.2888   3
  10  -4  -7 139.038 9.55981   2
  10  -4  -7 127.925 8.78500   2
 -10   4   7 109.634 8.86326   2
 -10   4   7 119.722 8.48681   2
 -10   4   7 123.585 8.43250   1
   8  -4  -7 14.1429 4.80191   2
   8  -4  -7 20.1346 5.16018   1
   8  -4  -7 12.8275 5.43151   3
   8  -4  -7 16.6395 4.78856   4
   8  -4  -7 19.8800 5.14778   2
  -8   4   7 11.9207 4.71093   2
  -8   4   7 12.1486 4.50402   2
  -8   4   7 13.7729 3.87790   3
  -8   4   7 21.8408 4.64910   1
   6  -4  -7 7.54314 4.68562   2
   6  -4  -7 3.87542 5.04984   3
   6  -4  -7 -1.0725 4.13165   4
   6  -4  -7 2.64296 4.73376   1
   6  -4  -7 6.09143 4.21503   2
  -6   4   7 -0.2465 3.97546   1
  -6   4   7 11.1024 4.31932   2
  -6   4   7 -1.5754 4.39267   2
   4  -4  -7 127.030 8.95255   3
   4  -4  -7 126.289 8.50255   4
   4  -4  -7 121.647 8.29032   2
   4  -4  -7 127.984 7.81516   2
  -4   4   7 109.306 7.17084   1
   4   4  -7 129.460 8.16865   2
  -4   4   7 125.407 7.46543   1
  -4   4   7 117.572 8.11994   2
  -4   4   7 127.407 8.04532   2
   2  -4  -7 280.994 11.4789   3
   2  -4  -7 257.856 11.2564   4
  -2  -4   7 281.184 11.6483   2
   2  -4  -7 242.655 10.7578   2
   2   4  -7 265.188 10.4741   1
  -2   4   7 251.018 10.2404   1
  -2   4   7 282.228 11.2065   2
  -2   4   7 260.164 11.0764   2
   2   4  -7 268.943 11.3036   2
   0  -4  -7 18.5427 4.60567   2
   0  -4  -7 11.2029 4.21773   2
   0  -4   7 1.70350 3.06044   2
   0  -4  -7 16.0087 4.68917   3
   0  -4  -7 11.7443 4.44305   4
   0   4  -7 10.7425 4.29196   1
   0   4  -7 12.1924 4.36637   1
   0   4  -7 11.7306 5.03838   2
   0   4   7 6.21163 4.35747   2
   2  -4   7 132.096 9.29306   1
   2  -4   7 121.251 9.53200   2
  -2   4  -7 111.838 8.03848   1
   2   4   7 122.179 8.01025   2
  -2   4  -7 115.785 8.61689   2
   4  -4   7 -0.6060 7.17718   2
   4  -4   7 3.56419 5.95172   1
  -4   4  -7 -4.6787 4.97035   2
  -4   4  -7 -7.0830 5.21372   1
   4   4   7 -0.2346 4.99208   2
   6  -4   7 12.8581 6.51376   2
   6  -4   7 1.80376 6.14945   1
  -6   4  -7 1.67610 5.10754   2
  -6   4  -7 1.50197 5.78385   1
   8  -4   7 260.910 13.2708   1
   8  -4   7 252.288 13.7129   2
  -8   4  -7 236.496 12.3741   2
  10  -4   7 151.209 11.6032   2
 -10   4  -7 108.432 9.09344   1
 -10   4  -7 68.0423 8.62881   2
  12  -4   7 18.2301 9.01144   2
  14  -4   7 38.7287 9.35673   1
  14  -4   7 36.1229 10.7644   2
  16  -4   7 60.0738 10.7135   1
  16  -4   7 40.5483 11.6360   2
  18  -4   7 56.9421 12.5864   2
  18  -4   7 51.5566 11.6207   1
  20  -4   7 12.9712 13.9015   2
  25  -5  -7 1.21491 10.6049   2
  25  -5  -7 1.74181 10.7142   4
  25  -5  -7 6.41409 10.9612   1
  25  -5  -7 18.8022 12.5523   3
  23  -5  -7 -6.0342 9.20204   4
  23  -5  -7 3.53829 10.2888   1
  23  -5  -7 -7.4816 9.79384   2
  23  -5  -7 6.58551 10.1336   3
  21  -5  -7 -4.4493 9.78383   3
  21  -5  -7 8.28179 9.18317   4
  21  -5  -7 11.5593 9.38067   2
  21  -5  -7 -1.6339 10.2614   1
  19  -5  -7 0.29937 8.69046   2
  19  -5  -7 2.34547 9.27431   3
  19  -5  -7 3.90867 9.39966   1
  19  -5  -7 6.61196 7.63621   4
  17  -5  -7 53.8049 9.53858   3
  17  -5  -7 46.6343 9.07864   2
  17  -5  -7 45.3834 8.94332   1
  17  -5  -7 34.5978 7.80832   4
  15  -5  -7 -3.2542 7.26321   3
  15  -5  -7 1.08992 6.83734   2
  15  -5  -7 0.69669 6.17321   4
  15  -5  -7 -1.4729 7.17862   1
  15  -5  -7 -2.7901 5.55350   2
 -15   5   7 11.1215 5.50196   2
  13  -5  -7 5.32466 6.99173   3
  13  -5  -7 8.77509 5.76797   4
  13  -5  -7 7.93523 5.40814   2
  13  -5  -7 0.97266 6.25874   1
  13  -5  -7 8.17540 6.50019   2
 -13   5   7 -1.9807 4.70542   2
 -13   5   7 -3.2963 4.43871   2
  11  -5  -7 146.670 10.7680   2
  11  -5  -7 153.663 11.8676   3
  11  -5  -7 154.494 10.3624   4
  11  -5  -7 165.897 10.3927   1
  11  -5  -7 163.792 9.82148   2
 -11   5   7 141.103 9.30164   2
 -11   5   7 157.189 9.55430   1
 -11   5   7 141.730 9.58831   2
   9  -5  -7 19.9151 5.83081   2
   9  -5  -7 15.5589 6.30468   3
   9  -5  -7 10.7792 4.74167   2
   9  -5  -7 13.6813 5.56239   4
  -9   5   7 17.1913 5.21728   2
  -9   5   7 9.38058 4.90055   1
  -9   5   7 11.7946 4.75329   2
   7  -5  -7 32.9858 5.85424   4
   7  -5  -7 27.0787 5.53126   2
   7  -5  -7 30.3533 6.12084   2
   7  -5  -7 33.5784 6.33350   1
   7  -5  -7 40.2963 6.88563   3
  -7   5   7 42.7441 5.85085   1
  -7   5   7 28.4968 4.58173   3
  -7   5   7 36.7664 5.66617   2
  -7   5   7 39.9018 6.23071   2
   5  -5  -7 3.04189 4.59369   2
   5  -5  -7 2.44832 4.60378   4
   5  -5  -7 1.57958 5.21713   2
   5  -5  -7 -0.2382 5.24805   3
  -5   5   7 3.57441 3.65171   3
  -5   5   7 4.83857 4.13643   1
  -5   5   7 -0.4144 4.82486   2
  -5   5   7 5.04520 4.44048   2
   3  -5  -7 140.494 9.08440   3
   3  -5  -7 126.368 8.65126   4
   3  -5  -7 131.031 8.05683   2
  -3   5   7 114.276 8.06316   2
   3   5  -7 121.468 8.29101   2
  -3   5   7 125.615 8.25527   2
  -3   5   7 104.999 7.46027   1
  -3   5   7 116.212 7.32154   1
   1  -5  -7 3.67145 4.96971   3
   1  -5  -7 0.51721 4.23235   4
   1  -5  -7 -5.2486 4.65712   2
   1  -5  -7 0.88484 4.23423   2
  -1  -5   7 -1.4461 5.66321   2
  -1   5   7 1.76517 4.57527   2
   1   5  -7 2.96954 4.63786   2
  -1   5   7 4.09840 4.43670   2
   1   5  -7 -0.7651 4.10649   1
  -1  -5  -7 24.9668 5.08549   2
   1  -5   7 12.5138 4.75134   2
   1   5   7 24.9927 5.36202   2
  -1   5  -7 19.5376 6.05928   2
   3  -5   7 -4.8542 6.09094   2
  -3   5  -7 6.68824 5.19528   2
  -3   5  -7 -2.9267 5.32902   1
   3   5   7 9.07477 4.89625   2
   5  -5   7 23.9854 7.19985   1
   5  -5   7 39.4448 7.62854   2
  -5   5  -7 34.4290 6.48341   1
  -5   5  -7 31.0350 6.39876   2
   7  -5   7 2.78751 6.32916   2
   7  -5   7 10.6742 7.19359   1
   7  -5   7 10.2295 7.08597   2
  -7   5  -7 3.47883 5.65209   2
  -7   5  -7 0.10597 6.57215   1
   9  -5   7 42.5772 7.79667   2
   9  -5   7 68.0527 9.45926   2
   9  -5   7 71.8835 9.07240   1
  -9   5  -7 39.4617 7.28206   2
  -9   5  -7 53.3429 8.51737   1
  11  -5   7 71.3910 9.99195   1
  11  -5   7 61.6372 9.85491   2
  13  -5   7 -5.2149 9.39305   2
  13  -5   7 1.91839 8.76051   1
  15  -5   7 -9.6400 9.80511   2
  15  -5   7 -0.5071 9.72170   1
  17  -5   7 3.12256 15.5591   2
  17  -5   7 17.9704 11.0505   1
  19  -5   7 2.27083 11.6136   1
  24  -6  -7 8.44043 11.7964   1
  24  -6  -7 -1.7697 10.6305   4
  22  -6  -7 6.36098 9.81356   4
  22  -6  -7 -1.7135 10.2752   3
  22  -6  -7 4.29792 10.3175   2
  22  -6  -7 8.69591 10.6729   1
  20  -6  -7 -14.276 8.99394   2
  20  -6  -7 18.2159 10.3313   3
  20  -6  -7 0.19492 9.03253   4
  20  -6  -7 1.56880 9.76711   1
  18  -6  -7 6.30316 9.24675   3
  18  -6  -7 9.31787 9.90952   1
  18  -6  -7 9.52559 8.96535   2
  18  -6  -7 -1.2448 7.88578   4
  16  -6  -7 198.103 13.9692   4
  16  -6  -7 251.200 15.5779   1
  16  -6  -7 224.181 14.4223   2
  16  -6  -7 212.447 15.6814   3
  14  -6  -7 13.7581 6.54406   2
  14  -6  -7 14.7065 8.65771   1
  14  -6  -7 8.97949 7.69517   3
  14  -6  -7 14.3276 7.07182   4
  14  -6  -7 7.80487 7.42693   2
 -14   6   7 8.65829 5.60674   2
 -14   6   7 8.42144 5.63095   2
  12  -6  -7 2.98575 7.00761   2
  12  -6  -7 3.65493 6.14054   4
  12  -6  -7 -5.0727 5.53110   2
  12  -6  -7 2.57060 7.45107   1
  12  -6  -7 15.3020 7.47792   3
 -12   6   7 -0.9313 5.28149   2
 -12   6   7 6.59718 5.97133   1
 -12   6   7 8.98555 5.54091   2
  10  -6  -7 9.48384 5.32130   2
  10  -6  -7 15.9442 6.38725   4
  10  -6  -7 15.2243 7.12105   3
  10  -6  -7 9.50716 6.16856   2
  10  -6  -7 29.2651 7.38775   1
 -10   6   7 18.8087 6.10767   1
 -10   6   7 12.0804 5.11015   2
 -10   6   7 14.7448 5.75418   2
   8  -6  -7 18.7495 5.61531   2
   8  -6  -7 12.1387 5.84744   4
   8  -6  -7 12.7641 6.82068   3
   8  -6  -7 7.16414 5.91564   2
  -8   6   7 16.9190 5.77250   2
  -8   6   7 12.0655 5.24372   2
  -8   6   7 17.4410 5.55375   1
   6  -6  -7 5.71086 5.30333   2
   6  -6  -7 -1.1093 4.52092   2
   6  -6  -7 -3.9433 5.03237   4
   6  -6  -7 1.89046 5.93897   3
  -6   6   7 -3.5843 4.94965   2
  -6   6   7 5.33365 3.81716   3
  -6   6   7 -5.0396 4.33055   2
  -6   6   7 -0.3961 4.36985   1
   4  -6  -7 20.7422 5.59309   4
   4  -6  -7 15.6225 4.57657   2
   4  -6  -7 11.6551 4.50327   2
   4  -6  -7 21.3391 5.65248   3
  -4   6   7 17.8694 5.25692   2
  -4   6   7 19.3629 5.62613   2
   2  -6  -7 11.4745 4.84761   2
   2  -6  -7 13.4166 4.66440   2
   2  -6  -7 28.7662 5.69970   3
   2  -6  -7 22.7971 5.28401   4
  -2   6   7 11.6777 5.15764   2
   2   6  -7 18.0891 5.46138   2
  -2   6   7 18.7360 4.92713   2
  -2   6   7 12.6360 6.07150   1
   2   6  -7 19.0090 4.26351   4
  -2   6   7 12.1718 4.50989   1
   0  -6   7 2.66626 5.87769   2
   0   6   7 -8.6941 4.67243   2
   0   6  -7 4.47571 4.90108   2
   0   6   7 -5.3433 4.49621   2
   2  -6   7 61.5674 6.91116   2
   2  -6   7 60.4644 6.95225   2
  -2   6  -7 72.7973 7.37474   2
  -2   6  -7 87.7567 7.31709   1
   2   6   7 79.5067 7.35307   2
   4  -6   7 46.3463 7.89092   2
   4  -6   7 38.3809 6.82340   2
  -4   6  -7 48.9935 6.94431   1
  -4   6  -7 38.6466 6.94260   2
   6  -6   7 27.4255 7.71871   2
   6  -6   7 23.3789 6.82668   2
  -6   6  -7 37.2013 7.36958   1
  -6   6  -7 19.0431 6.63152   2
   8  -6   7 8.48042 7.63185   2
   8  -6   7 -4.6540 6.42343   2
  -8   6  -7 -8.2000 5.96385   2
  -8   6  -7 7.84320 7.44103   1
  10  -6   7 2.67840 7.96317   2
  10  -6   7 15.1591 10.2726   2
  10  -6   7 15.2759 8.74325   1
 -10   6  -7 1.08130 6.25076   2
 -10   6  -7 14.0126 8.28773   1
  12  -6   7 3.57724 9.51107   1
  12  -6   7 7.38605 8.54746   2
 -12   6  -7 -2.5318 8.45618   1
  14  -6   7 9.83158 10.4306   1
  16  -6   7 26.3105 11.4720   1
  18  -6   7 -7.9981 11.7479   1
  23  -7  -7 14.1473 11.9546   1
  23  -7  -7 0.47788 10.4791   4
  21  -7  -7 -7.8620 9.67909   4
  21  -7  -7 2.42050 11.0007   1
  21  -7  -7 11.6692 10.7895   3
  19  -7  -7 24.6939 10.1843   4
  19  -7  -7 24.3132 10.5897   3
  19  -7  -7 23.5923 11.1865   1
  17  -7  -7 9.68908 8.38032   2
  17  -7  -7 11.7773 9.57938   1
  17  -7  -7 30.8231 10.3057   3
  17  -7  -7 2.02653 8.62992   4
  15  -7  -7 31.7029 8.69633   2
  15  -7  -7 42.8970 9.42338   4
  15  -7  -7 53.8043 9.84224   3
 -15   7   7 32.8039 7.97068   1
  13  -7  -7 13.6688 7.33430   2
  13  -7  -7 15.2838 7.89914   4
  13  -7  -7 12.9100 8.27665   3
  13  -7  -7 26.1168 8.37859   1
  13  -7  -7 8.53699 6.47898   2
 -13   7   7 9.11094 6.17007   2
 -13   7   7 19.2494 7.37686   1
 -13   7   7 5.37834 5.81776   2
  11  -7  -7 109.545 9.99113   2
  11  -7  -7 122.367 9.90376   2
  11  -7  -7 118.863 10.5801   3
  11  -7  -7 122.611 10.2157   4
  11  -7  -7 154.744 10.9046   1
 -11   7   7 97.4650 8.84895   2
 -11   7   7 126.507 9.85722   1
 -11   7   7 141.345 10.6047   2
   9  -7  -7 95.3584 8.98924   4
   9  -7  -7 91.3160 8.27631   2
   9  -7  -7 94.7805 9.43181   3
   9  -7  -7 77.6777 8.48645   2
  -9   7   7 107.129 8.67956   1
  -9   7   7 107.166 8.97710   2
  -9   7   7 87.8796 8.28971   2
   7  -7  -7 39.2197 6.49676   2
   7  -7  -7 70.1901 8.30561   3
   7  -7  -7 49.7410 7.44417   4
   7  -7  -7 51.8704 7.33890   2
  -7   7   7 62.6266 6.92532   1
  -7   7   7 57.9981 7.18873   2
  -7   7   7 65.4225 7.83703   2
   5  -7  -7 -7.5242 5.69448   4
   5  -7  -7 12.8198 6.35845   3
   5  -7  -7 4.63446 4.91931   2
  -5   7   7 -0.2423 5.10458   2
  -5   7   7 -3.0585 5.61329   2
   3  -7  -7 88.5239 7.96610   3
   3  -7  -7 77.4135 7.68481   4
   3  -7  -7 77.3851 7.32844   2
  -3   7   7 87.6586 7.97929   2
  -3   7   7 94.3170 8.44671   2
   3   7  -7 87.0359 7.54512   2
   3   7  -7 72.6086 6.39070   4
   1  -7  -7 56.6425 6.44000   2
  -1  -7   7 67.0193 7.36881   2
   1   7  -7 55.3482 6.96197   2
  -1   7   7 60.2481 7.11527   2
  -1   7   7 78.7134 8.13775   2
   1  -7   7 61.7802 7.94951   2
  -1   7  -7 49.4565 6.55113   1
  -1   7  -7 53.7421 7.41259   2
   1   7   7 61.7793 7.26281   2
   1   7   7 65.8786 7.29989   2
   3  -7   7 60.0531 7.36180   2
   3   7   7 98.1424 8.01744   2
  -3   7  -7 64.1874 8.15658   2
  -3   7  -7 68.6929 7.92756   1
   5  -7   7 64.1381 8.95188   2
  -5   7  -7 37.1112 7.43243   2
  -5   7  -7 75.1234 8.58757   1
   7  -7   7 83.9834 9.98380   2
  -7   7  -7 56.0490 8.84789   2
  -7   7  -7 94.8386 10.0965   1
   9  -7   7 54.6652 14.6672   2
  -9   7  -7 59.0378 9.87752   1
 -11   7  -7 6.32965 9.18992   1
  13  -7   7 2.23699 10.1755   1
 -13   7  -7 1.79956 9.78106   1
  15  -7   7 -12.033 11.2235   1
  17  -7   7 -7.5437 11.8791   1
  22  -8  -7 5.04728 11.7809   1
  22  -8  -7 -11.294 10.7185   4
  20  -8  -7 10.3575 11.2554   3
  20  -8  -7 19.6713 11.7134   1
  20  -8  -7 17.9051 11.0784   4
  18  -8  -7 -0.4509 9.59949   4
  18  -8  -7 -3.0820 10.1025   1
  18  -8  -7 -2.6301 9.93175   3
  16  -8  -7 18.9365 9.85148   3
  16  -8  -7 14.5997 9.95050   4
  16  -8  -7 21.8899 10.6404   1
 -16   8   7 19.5012 8.67050   1
  14  -8  -7 4.61855 9.43814   1
  14  -8  -7 -12.236 8.35598   4
  14  -8  -7 5.75091 9.20521   3
  12  -8  -7 11.0469 8.33371   4
  12  -8  -7 -6.8858 11.5002   2
  12  -8  -7 10.1865 8.64025   1
  12  -8  -7 3.16667 8.59226   3
 -12   8   7 4.12890 6.90184   2
 -12   8   7 0.91084 7.47892   1
  10  -8  -7 12.4095 7.08973   2
  10  -8  -7 28.6327 8.47899   3
  10  -8  -7 13.0205 7.71631   4
 -10   8   7 26.1778 7.47825   1
 -10   8   7 10.8435 7.01894   2
   8  -8  -7 4.73770 7.23068   4
   8  -8  -7 9.14290 6.49991   2
   8  -8  -7 7.29699 7.10866   3
  -8   8   7 24.0286 6.62918   2
  -8   8   7 16.8462 7.06774   2
  -8   8   7 13.6354 6.48737   1
   6  -8  -7 0.54849 5.68893   2
   6  -8  -7 -0.5396 6.86081   3
   6  -8  -7 -2.9017 6.39847   4
  -6   8   7 4.79105 6.53511   2
  -6   8   7 0.01863 5.18706   1
  -6   8   7 1.24934 5.73381   2
   4  -8  -7 3.91932 5.61368   2
   4  -8  -7 1.37033 6.05710   4
   4  -8  -7 0.61224 6.43443   3
  -4   8   7 4.81497 6.40546   2
   4   8  -7 -1.0658 4.68286   4
  -4   8   7 -2.0431 5.79605   2
  -4   8   7 4.31409 5.21017   1
   2  -8  -7 16.2105 5.89987   2
   2  -8  -7 15.8050 6.36605   3
   2  -8  -7 25.7047 6.37024   4
  -2   8   7 21.2128 6.88329   2
  -2   8   7 21.9317 6.47514   2
   2   8  -7 24.1216 6.66917   2
   0  -8   7 12.7427 6.34843   2
   0   8  -7 -0.2765 6.17335   2
   0   8   7 6.51053 6.40824   2
   0   8   7 3.69131 5.99538   2
   2  -8   7 -1.7886 6.73575   2
   2   8   7 4.96088 6.43118   2
   2   8   7 12.5891 6.16265   2
  -2   8  -7 0.07055 6.71346   2
  -8   8  -7 -13.927 8.98198   1
 -10   8  -7 6.03179 10.1405   1
  12  -8   7 -14.421 10.2464   1
  14  -8   7 4.13336 11.5955   1
  16  -8   7 -4.0397 12.3062   1
  21  -9  -7 -6.7745 11.5472   4
  21  -9  -7 -6.5840 12.6847   1
  19  -9  -7 -8.8258 11.3983   1
  19  -9  -7 -3.6552 10.8464   4
  19  -9  -7 -5.9610 11.6658   3
  17  -9  -7 -1.8601 10.2234   3
  17  -9  -7 -1.2098 10.8810   1
  17  -9  -7 -10.907 9.91866   4
  15  -9  -7 55.9440 11.2074   1
  15  -9  -7 41.4337 10.8245   4
  15  -9  -7 57.1501 11.3483   3
 -15   9   7 54.3174 10.0448   1
  13  -9  -7 35.8521 10.2727   3
  13  -9  -7 26.6383 10.1851   4
 -13   9   7 49.3532 10.1802   1
  11  -9  -7 118.945 12.0917   3
  11  -9  -7 89.1447 11.1864   4
 -11   9   7 97.8148 10.5009   2
 -11   9   7 147.411 11.7660   1
   9  -9  -7 16.5409 8.63371   3
   9  -9  -7 15.3220 8.13008   4
  -9   9   7 9.98391 7.59383   1
  -9   9   7 16.9431 7.95372   2
   7  -9  -7 42.2143 8.63726   4
   7  -9  -7 32.6415 8.54075   3
  -7   9   7 45.9201 7.78105   1
  -7   9   7 43.3165 8.49414   2
   5  -9  -7 -1.5989 6.91599   4
   5  -9  -7 4.00358 7.16383   3
  -5   9   7 -3.7421 7.00379   2
  -5   9   7 -2.3946 6.06680   1
   3  -9  -7 21.5560 6.90926   4
   3  -9  -7 23.2594 7.44105   3
  -3   9   7 14.2790 6.00265   1
   3   9  -7 16.7518 6.84500   2
  -3   9   7 26.3069 7.76444   2
  -1   9   7 14.9961 7.50648   2
   1   9   7 6.80041 7.19961   2
  -3   9  -7 4.84301 7.47977   1
   3   9   7 5.14920 7.22025   2
  -5   9  -7 12.0987 9.12387   1
  -7   9  -7 19.0810 10.0082   1
  -9   9  -7 -14.172 10.1110   1
 -11   9  -7 15.4187 12.0236   1
  15  -9   7 15.0526 12.8811   1
  18 -10  -7 14.6544 11.3952   4
  18 -10  -7 16.1619 12.2591   1
 -18  10   7 15.0826 13.2974   1
  16 -10  -7 10.5864 11.5541   4
  16 -10  -7 3.85724 10.0040   3
 -16  10   7 18.3254 10.7242   1
  14 -10  -7 -4.0624 10.5148   4
  14 -10  -7 3.01273 9.72619   3
 -14  10   7 1.34213 9.98028   1
  12 -10  -7 -4.1589 9.23204   3
  12 -10  -7 -0.2870 9.28993   4
 -12  10   7 10.2494 9.53990   1
  10 -10  -7 25.5748 9.71654   4
  10 -10  -7 27.4080 9.84756   3
 -10  10   7 33.1387 10.1859   1
 -10  10   7 34.7255 9.73479   2
   8 -10  -7 13.9184 8.59787   4
   8 -10  -7 28.7542 9.27101   3
  -8  10   7 43.2683 9.65461   2
   6 -10  -7 26.3946 8.61248   3
   6 -10  -7 28.2426 8.24215   4
  -6  10   7 10.6154 8.74928   2
  -6  10   7 33.0478 8.12742   1
   4 -10  -7 1.84751 7.38340   3
  -4  10   7 9.10288 8.39209   2
  -4  10   7 21.5248 7.12240   1
  -2  10   7 68.4267 9.96072   2
   0  10   7 10.6587 8.15144   2
   2  10   7 1.20118 8.00138   2
  -4  10  -7 20.9683 9.47159   1
  -6  10  -7 18.0843 10.2722   1
  -8  10  -7 4.56690 10.7749   1
 -10  10  -7 9.63118 12.2770   1
 -12  10  -7 3.61835 12.7310   1
  15 -11  -7 -0.7707 10.8977   3
  15 -11  -7 -3.6497 11.0860   4
 -15  11   7 16.4471 11.3743   1
  13 -11  -7 8.18786 10.2632   3
  13 -11  -7 15.8047 11.5106   4
 -13  11   7 10.9541 11.1766   1
  11 -11  -7 -4.3200 9.98803   4
  11 -11  -7 -11.483 9.46102   3
 -11  11   7 -0.6685 10.1242   1
   9 -11  -7 0.68837 9.72977   4
   9 -11  -7 -8.5745 9.25455   3
  -9  11   7 -0.4653 9.84704   2
  -9  11   7 -0.3933 9.42382   1
   7 -11  -7 -7.6738 8.56693   4
   7 -11  -7 1.76387 8.97943   3
  -7  11   7 -7.6933 9.01285   2
  -7  11   7 17.1830 9.03671   1
   5 -11  -7 -3.5108 8.06468   3
   5 -11  -7 10.0576 10.1551   4
  -5  11   7 -0.4487 7.64476   1
  -5  11   7 -0.3753 9.16195   2
  -3  11   7 15.6657 9.27578   2
  -1  11   7 -9.5783 8.63725   2
   1  11   7 -9.5265 8.40361   2
  -3  11  -7 36.4631 9.92649   1
  -5  11  -7 25.9351 10.9252   1
  -7  11  -7 27.7511 12.1595   1
  -9  11  -7 27.0445 12.9064   1
  12 -12  -7 -5.0331 10.9319   4
  12 -12  -7 15.8552 11.1939   3
 -12  12   7 8.90422 11.6158   1
  10 -12  -7 1.69938 10.3292   3
  10 -12  -7 -3.0221 11.5086   4
 -10  12   7 -4.5212 10.4177   1
   8 -12  -7 11.9253 9.72282   3
  -8  12   7 14.7353 10.2705   1
   6 -12  -7 -6.0523 9.06487   3
  -6  12   7 15.8818 11.0092   2
  -6  12   7 3.88727 9.63386   1
  -4  12   7 48.3978 11.5403   2
  -4  12   7 37.4200 9.41249   1
  -2  12   7 44.4172 11.7312   2
   0  12   7 33.6538 10.9410   2
   2  12   7 2.45147 9.59043   2
  -4  12  -7 3.38961 10.9768   1
  -6  12  -7 -5.2483 11.7406   1
  -5  13   7 -8.0761 11.3856   2
  -5  13   7 3.72981 10.1739   1
  -3  13   7 14.8349 11.2282   2
  -1  13   7 9.94289 11.2792   2
  26   0  -8 22.3588 10.1486   3
  24   0  -8 6.68852 8.80617   3
  22   0  -8 64.7253 9.96389   3
  20   0  -8 38.3356 8.67630   3
  18   0  -8 43.1878 8.09337   3
  16   0  -8 230.580 13.1477   3
  14   0  -8 168.079 10.7177   3
  14   0  -8 165.999 8.76706   2
  14   0  -8 150.004 8.72173   2
  12   0  -8 240.431 10.2769   2
  12   0  -8 258.029 11.6785   3
  12   0  -8 242.488 10.1521   4
  12   0  -8 250.003 10.2924   2
  10   0  -8 323.054 12.9391   3
  10   0  -8 305.918 11.5649   2
  10   0  -8 297.527 11.7982   2
   8   0  -8 112.652 7.50394   2
  -8   0   8 118.034 7.27908   2
   6   0  -8 17.5616 4.17575   1
   6   0  -8 18.0912 4.51538   1
  -6   0   8 8.24725 3.17097   2
   6   0  -8 25.4148 4.84120   2
  -4   0   8 66.7118 5.47432   1
   4   0  -8 77.6448 5.84562   1
  -4   0   8 67.8758 6.13398   2
   4   0  -8 60.9652 5.84180   2
   4   0  -8 68.4443 5.27663   1
   2   0  -8 188.574 8.73858   1
   2   0  -8 210.828 9.26215   1
   2   0  -8 200.113 9.35400   2
  -2   0   8 201.231 8.97608   1
  -2   0   8 195.982 8.82213   1
  -2   0   8 197.366 9.95155   2
   0   0   8 1068.76 30.7131   1
   0   0   8 1090.17 30.8379   1
   0   0   8 1097.08 31.5658   2
   0   0  -8 1091.78 31.2714   2
   0   0  -8 1106.26 30.8915   1
   0   0  -8 1047.67 30.5046   1
   2   0   8 275.777 12.3445   2
  -2   0  -8 276.840 11.3341   1
   2   0   8 274.375 10.9804   1
   2   0   8 286.804 11.7146   1
  -2   0  -8 276.735 11.4468   2
   4   0   8 1124.44 32.8772   1
   4   0   8 1139.41 33.0264   1
   4   0   8 1208.72 34.0014   2
  -4   0  -8 1156.59 33.5255   2
   6   0   8 134.366 10.4054   2
  -6   0  -8 136.471 8.86372   2
   8   0   8 13.3741 5.67532   1
   8   0   8 34.9306 6.93933   2
  10   0   8 4.98257 6.96770   2
  12   0   8 9.50671 7.58996   2
  14   0   8 -0.5113 8.23286   2
  16   0   8 -7.2686 9.01202   2
  18   0   8 17.2881 10.4758   2
  20   0   8 4.59433 11.2296   2
  27  -1  -8 2.04602 9.79672   3
  27   1  -8 -6.3555 12.4915   3
  25  -1  -8 27.7669 9.88248   3
  25   1  -8 16.8566 9.39913   3
  23  -1  -8 7.73849 8.77183   3
  23   1  -8 8.23294 8.55443   3
  21  -1  -8 0.26633 7.24310   2
  21  -1  -8 8.05676 7.21314   4
  21  -1  -8 3.72804 8.47380   3
  21   1  -8 11.2619 8.18879   3
  19  -1  -8 -0.8713 6.19563   2
  19  -1  -8 3.17200 6.04075   2
  19  -1  -8 2.45486 6.18637   4
  19  -1  -8 -9.2474 7.51865   3
  19   1  -8 7.72308 7.55908   3
  17  -1  -8 122.956 9.48314   4
  17  -1  -8 126.695 10.1392   3
  17  -1  -8 117.357 8.88283   2
  17  -1  -8 120.208 9.54930   2
  17   1  -8 139.188 11.5443   3
  15  -1  -8 27.6813 5.59834   2
  15  -1  -8 26.6265 5.02985   4
  15  -1  -8 28.4006 5.80022   2
  15  -1  -8 35.1788 7.14895   3
  15   1  -8 30.2800 6.53208   3
  13  -1  -8 32.3019 5.50544   2
  13  -1  -8 34.3263 5.37378   2
  13  -1  -8 31.3237 5.13239   4
  13  -1  -8 32.0677 6.22676   3
  13   1  -8 19.2916 5.91478   3
  11  -1  -8 78.4951 6.43157   2
  11  -1  -8 79.0173 7.10900   3
  11  -1  -8 82.8179 6.10219   4
  11  -1  -8 79.7387 6.43764   2
  11   1  -8 86.4606 6.72550   3
 -11   1   8 81.6277 6.44460   2
   9  -1  -8 -1.4080 4.39982   3
   9  -1  -8 4.53673 4.39344   2
   9  -1  -8 -8.6592 3.67819   1
   9  -1  -8 1.08141 3.98632   1
   9  -1  -8 3.61194 4.03322   2
  -9   1   8 -1.5363 3.81783   2
   9   1  -8 -3.7374 3.93141   2
   7  -1  -8 133.650 8.28293   2
  -7  -1   8 132.859 7.58352   2
   7  -1  -8 135.049 7.28344   1
   7  -1  -8 141.532 8.04231   2
   7  -1  -8 134.114 7.63973   1
  -7   1   8 119.447 7.14525   2
   7   1  -8 141.759 7.92703   2
   5  -1  -8 5.99948 3.80075   1
  -5  -1   8 8.75419 4.64812   2
   5  -1  -8 -3.4868 4.17124   2
   5  -1  -8 15.9368 4.56016   1
   5   1  -8 7.00286 4.28997   1
  -5   1   8 11.9954 4.05081   1
  -5   1   8 3.47905 4.45780   2
   5   1  -8 6.72120 4.38585   2
   3  -1  -8 7.42437 3.87935   1
   3  -1  -8 11.1801 4.38515   2
  -3  -1   8 8.60350 5.06045   2
   3  -1  -8 3.45959 4.53885   1
   3   1  -8 10.6916 4.48441   2
  -3   1   8 11.2986 4.17372   1
  -3   1   8 8.56956 4.10898   1
  -3   1   8 7.95174 4.73569   2
   3   1  -8 6.22548 4.60572   1
   3   1  -8 -1.1391 3.92240   1
  -1  -1   8 13.9822 4.37686   1
   1  -1  -8 20.8636 4.86733   2
   1  -1  -8 9.73915 4.85568   1
  -1  -1   8 22.2082 5.86980   2
  -1  -1   8 16.8828 5.01866   1
   1  -1  -8 10.9507 4.33187   1
  -1   1   8 20.2742 4.98234   1
   1   1  -8 9.90811 4.45698   1
   1   1  -8 22.5130 5.03699   2
   1   1  -8 21.4682 5.21659   1
  -1   1   8 14.0756 4.53796   1
  -1   1   8 9.15711 5.30619   2
   1  -1   8 45.1662 5.39577   1
  -1  -1  -8 51.4384 5.76065   2
   1  -1   8 42.0793 5.82136   1
   1  -1   8 53.4205 7.22011   2
   1   1   8 42.9187 6.48810   2
   1   1   8 52.0012 5.72476   1
  -1   1  -8 49.2841 6.19324   2
   1   1   8 55.4862 5.62549   1
  -1   1  -8 51.5770 6.19298   1
  -1   1  -8 42.6322 7.66895   1
  -3  -1  -8 352.926 13.0803   2
   3  -1   8 347.870 13.4962   1
   3  -1   8 353.572 14.3180   2
   3   1   8 345.989 13.0398   1
  -3   1  -8 366.872 13.6053   1
   3   1   8 363.850 13.9349   2
  -3   1  -8 332.585 13.4386   2
   5  -1   8 228.007 11.5669   2
  -5  -1  -8 228.582 10.5569   2
   5  -1   8 211.049 10.6591   1
  -5   1  -8 207.435 10.6432   2
   5   1   8 222.723 11.2114   2
   7  -1   8 101.609 8.79053   2
   7  -1   8 96.4388 7.89726   1
   7   1   8 104.623 8.40328   2
  -7   1  -8 86.4607 7.23331   2
   7   1   8 95.6669 7.75955   1
  -9  -1  -8 60.0270 7.01312   3
   9  -1   8 53.3910 8.30631   2
   9   1   8 46.9845 7.66291   2
  11  -1   8 11.9956 7.73435   2
 -11  -1  -8 8.62454 5.95726   3
  11   1   8 -5.3919 6.96536   2
  13  -1   8 17.0421 8.75811   2
  13  -1   8 13.7459 7.13588   1
  13   1   8 9.26151 7.89795   2
  15  -1   8 25.2903 10.2093   2
  15   1   8 20.0631 9.09160   2
  17  -1   8 -10.745 9.40483   2
  17   1   8 0.34135 9.01831   2
  19  -1   8 11.4950 11.2115   2
  19   1   8 -4.7942 9.56690   2
  21  -1   8 -9.9574 11.5800   2
  21   1   8 10.6623 14.5621   2
  26  -2  -8 -2.9542 10.1901   3
  26  -2  -8 -2.6068 9.43932   2
  26  -2  -8 5.12639 9.45328   4
  24  -2  -8 14.4896 8.71360   4
  24  -2  -8 8.38938 9.39961   3
  24  -2  -8 20.4855 9.08000   2
  24   2  -8 26.6074 9.10104   3
  22  -2  -8 6.74221 9.07304   3
  22  -2  -8 -0.5261 7.42470   4
  22  -2  -8 9.76973 8.60136   2
  22   2  -8 -0.9235 8.02056   3
  20  -2  -8 16.6687 7.88762   2
  20  -2  -8 12.8748 6.88600   4
  20  -2  -8 1.63182 8.23219   3
  20   2  -8 1.94116 7.42365   3
  18  -2  -8 -3.6321 6.24582   2
  18  -2  -8 -4.3724 5.80318   4
  18  -2  -8 6.96567 5.70692   2
  18  -2  -8 0.16588 7.63824   3
  18   2  -8 -1.2650 6.92070   3
  16  -2  -8 25.1554 7.33518   3
  16  -2  -8 12.0627 5.90703   2
  16  -2  -8 20.9056 5.61011   4
  16  -2  -8 11.3950 5.59771   2
 -16   2   8 22.9605 4.88626   2
  16   2  -8 20.4572 6.25923   3
  14  -2  -8 139.470 9.71820   1
  14  -2  -8 166.255 9.37239   2
  14  -2  -8 152.965 9.33400   4
  14  -2  -8 158.170 8.66780   1
  14  -2  -8 174.025 9.96940   2
  14  -2  -8 187.981 11.8241   3
  14   2  -8 169.963 10.3294   3
 -14   2   8 161.483 9.02883   2
  12  -2  -8 31.9772 5.23769   1
  12  -2  -8 25.5637 6.18406   3
  12  -2  -8 33.3892 5.75578   2
  12  -2  -8 19.7483 4.92877   4
  12  -2  -8 26.9481 5.56631   2
  12  -2  -8 31.1194 4.95849   1
  12   2  -8 33.4581 5.85622   3
 -12   2   8 27.0788 5.21470   2
  10  -2  -8 198.448 9.29601   4
  10  -2  -8 195.095 9.61822   2
  10  -2  -8 176.574 9.09273   1
  10  -2  -8 171.890 10.3318   3
  10  -2  -8 188.211 9.25992   2
   8  -2  -8 207.725 9.43230   1
   8  -2  -8 218.461 8.94150   1
   8  -2  -8 210.450 10.7213   3
   8  -2  -8 211.198 9.83253   4
   8  -2  -8 206.491 10.0064   2
   8  -2  -8 201.656 9.60220   2
  -8   2   8 209.642 9.75709   2
   6  -2  -8 10.2896 4.83621   2
   6  -2  -8 12.1170 4.67649   2
   6  -2  -8 6.86992 4.63119   3
   6  -2  -8 15.3109 4.79397   1
   6  -2  -8 14.0979 4.07717   1
   6   2  -8 12.4452 4.71389   2
  -6   2   8 12.9531 4.17516   1
  -6   2   8 12.6740 4.69482   2
   4  -2  -8 6.54994 3.79107   1
   4  -2  -8 -0.2640 4.51174   2
   4  -2  -8 10.1024 4.63191   1
  -4  -2   8 8.89513 5.10516   2
   4  -2  -8 5.35702 4.36048   2
  -4   2   8 -2.0967 4.13285   1
   4   2  -8 5.86474 4.39452   2
   4   2  -8 5.61815 3.90463   1
   4   2  -8 7.59688 4.14332   1
  -4   2   8 3.44648 4.08572   1
  -4   2   8 4.14023 4.42136   2
   2  -2  -8 229.829 10.2314   2
  -2  -2   8 217.812 10.7243   2
   2  -2  -8 236.636 9.82750   1
   2  -2  -8 236.391 10.8481   2
   2  -2  -8 240.326 10.2063   1
   2   2  -8 260.065 9.97537   1
  -2   2   8 243.350 9.91407   1
   2   2  -8 247.130 10.6204   2
   2   2  -8 256.568 10.1642   1
  -2   2   8 245.957 10.7407   2
  -2   2   8 239.242 9.75429   1
   0  -2   8 84.1345 6.87600   1
   0  -2   8 87.3463 7.99436   2
   0  -2  -8 92.4294 6.84896   2
   0   2  -8 77.0753 6.99391   2
   0   2   8 88.7185 7.19103   2
   0   2  -8 86.4481 6.59896   1
   0   2  -8 83.7575 6.24842   1
   0   2   8 94.1921 6.31889   1
   0   2   8 87.2810 6.49546   1
  -2  -2  -8 56.2101 5.68612   2
   2  -2   8 59.7697 6.67776   1
   2  -2   8 54.2356 7.11019   2
   2   2   8 58.3658 6.62313   2
  -2   2  -8 61.4174 6.48107   2
   2   2   8 50.2867 5.55872   1
  -2   2  -8 51.8397 6.14157   1
   4  -2   8 17.5000 6.34594   2
  -4  -2  -8 20.3147 4.74931   2
   4  -2   8 18.4005 5.82046   1
  -4   2  -8 19.6216 5.82903   1
  -4   2  -8 21.4808 5.37036   2
   4   2   8 20.7252 5.68083   2
   6  -2   8 200.369 11.7536   2
   6  -2   8 188.528 11.1072   1
   6   2   8 188.423 10.7608   2
  -6   2  -8 174.144 10.0651   2
   8  -2   8 1.61621 7.04800   2
   8  -2   8 13.0837 6.40830   1
   8   2   8 3.65958 6.12896   2
  -8   2  -8 -2.6475 5.19262   2
  10  -2   8 10.7259 7.67680   2
  10  -2   8 -1.4609 6.30246   1
  10   2   8 6.63182 6.77022   2
  12  -2   8 5.99310 7.04990   1
  12  -2   8 -1.4212 8.49652   2
  12   2   8 16.5154 7.65387   2
  14  -2   8 105.328 12.1300   2
  14   2   8 88.4233 10.4186   2
  16  -2   8 4.58385 10.4959   2
  16  -2   8 7.32090 8.93031   1
  18  -2   8 14.7090 9.60874   1
  18  -2   8 6.91587 11.2749   2
  20  -2   8 11.4019 12.1616   2
  27  -3  -8 -13.028 9.87726   4
  27  -3  -8 8.53104 10.7830   2
  27  -3  -8 -2.0924 10.8868   3
  25  -3  -8 31.1638 9.90607   4
  25  -3  -8 21.8715 10.3623   2
  25  -3  -8 50.6484 11.5840   3
  23  -3  -8 57.3029 10.7247   2
  23  -3  -8 74.9451 10.7459   4
  23  -3  -8 77.4748 11.4894   3
  21  -3  -8 -0.0433 8.82772   3
  21  -3  -8 -2.6182 8.32884   2
  21  -3  -8 -2.6846 7.34221   4
  19  -3  -8 55.0656 9.01344   2
  19  -3  -8 63.0772 10.0865   3
  19  -3  -8 60.6371 8.24795   4
  19   3  -8 58.8325 8.36323   3
  17  -3  -8 114.632 9.79989   2
  17  -3  -8 96.9057 8.59311   2
  17  -3  -8 112.561 10.8411   3
  17  -3  -8 90.5890 8.50467   4
 -17   3   8 112.795 8.66213   2
  17   3  -8 110.333 8.84102   3
  15  -3  -8 63.4808 7.20626   2
  15  -3  -8 61.9060 7.84921   2
  15  -3  -8 64.5438 6.95962   4
  15  -3  -8 58.5027 6.74316   1
  15  -3  -8 67.9451 8.50756   3
  15  -3  -8 63.2749 7.06768   1
 -15   3   8 51.9128 6.39908   2
  15   3  -8 75.3085 7.32286   3
  13  -3  -8 6.23723 4.85529   2
  13  -3  -8 -1.5824 5.17908   2
  13  -3  -8 4.29136 4.58066   1
  13  -3  -8 3.94665 4.53389   4
  13  -3  -8 1.07220 6.02722   3
 -13   3   8 -2.7656 4.01599   2
  13   3  -8 7.09883 4.80666   3
 -13   3   8 -1.2452 4.23083   2
  11  -3  -8 105.362 8.15610   2
  11  -3  -8 106.671 8.50107   4
  11  -3  -8 100.877 8.16386   1
  11  -3  -8 116.709 8.92407   3
  11  -3  -8 108.340 8.90012   2
 -11   3   8 115.673 7.90628   2
 -11   3   8 111.032 8.44817   2
   9  -3  -8 4.92217 4.19852   2
   9  -3  -8 13.9965 5.03375   2
   9  -3  -8 7.58287 4.93172   3
   9  -3  -8 14.5067 4.55425   4
   9  -3  -8 2.95340 4.46519   1
  -9   3   8 12.6806 4.57531   2
  -9   3   8 14.9437 4.35595   2
   7  -3  -8 27.2803 5.53245   3
   7  -3  -8 17.7931 4.91242   2
   7  -3  -8 18.0526 4.64973   4
   7  -3  -8 16.3315 4.65941   2
   7  -3  -8 23.3654 5.09531   1
  -7   3   8 16.5473 4.76605   2
  -7   3   8 22.9651 4.94996   2
   5  -3  -8 85.4335 7.03380   3
   5  -3  -8 88.2685 6.90748   1
   5  -3  -8 91.4430 7.14068   2
   5  -3  -8 79.5501 6.52612   2
   5  -3  -8 72.9392 6.35960   4
   5   3  -8 77.6310 6.52208   2
  -5   3   8 88.0616 7.06527   2
  -5   3   8 88.4359 6.55434   1
   3  -3  -8 71.1740 6.59986   2
  -3  -3   8 74.1286 6.95751   2
   3  -3  -8 81.2297 6.44986   1
   3  -3  -8 61.4240 6.02512   2
   3  -3  -8 65.4132 6.26738   4
   3  -3  -8 54.8898 5.94595   3
   3   3  -8 62.9038 6.16683   2
  -3   3   8 73.0000 6.54784   2
   3   3  -8 65.9354 5.61126   1
   3   3  -8 61.7602 5.57954   1
  -3   3   8 62.8154 5.84040   1
  -3   3   8 73.1333 5.85256   1
   1  -3  -8 111.764 7.70291   2
   1   3  -8 111.402 7.51189   1
   1   3  -8 115.699 8.63664   2
   1   3  -8 105.920 7.46014   1
  -1   3   8 102.580 7.18619   1
  -1   3   8 106.778 8.04370   2
  -1  -3  -8 90.7540 7.09748   2
  -1  -3  -8 99.6147 7.19706   2
   1  -3   8 94.9346 8.20152   2
   1  -3   8 105.109 7.82644   1
   1   3   8 100.968 7.46743   2
  -1   3  -8 96.3578 6.89174   1
  -1   3  -8 103.847 7.73208   2
  -3  -3  -8 12.5606 4.55902   2
  -3  -3  -8 10.5924 5.12520   2
   3  -3   8 22.0131 6.52851   2
   3  -3   8 22.6902 5.99394   1
   3   3   8 18.2921 5.43204   2
  -3   3  -8 17.3116 5.26864   2
  -3   3  -8 19.4105 5.35145   1
   5  -3   8 60.8939 8.32921   2
   5  -3   8 52.8000 7.09763   1
  -5   3  -8 35.4829 6.66418   1
  -5   3  -8 35.3733 6.20606   2
   5   3   8 48.2786 6.61094   2
   7  -3   8 30.3084 7.75516   2
   7  -3   8 38.1203 7.26609   1
   7   3   8 23.3273 6.14262   2
  -7   3  -8 24.4349 5.97342   2
  -7   3  -8 34.9827 6.75312   1
   9  -3   8 53.5729 8.97216   2
   9  -3   8 50.6737 7.93814   1
  -9   3  -8 29.6823 6.83026   2
   9   3   8 41.7452 7.31027   2
  11  -3   8 2.10090 7.21001   1
  11  -3   8 -5.4496 7.94640   2
  13  -3   8 25.4445 8.92389   1
  13  -3   8 32.2883 9.64180   2
  15  -3   8 90.2404 12.2038   2
  15  -3   8 76.9077 11.3499   1
  17  -3   8 21.9154 11.4328   2
  19  -3   8 28.3565 12.6738   2
  19  -3   8 13.2231 11.2740   1
  26  -4  -8 -5.1768 10.2899   3
  26  -4  -8 9.10860 11.1105   2
  26  -4  -8 -5.4897 10.3824   4
  24  -4  -8 -17.534 9.37514   3
  24  -4  -8 -8.8988 8.99340   4
  24  -4  -8 -6.5408 9.17037   2
  22  -4  -8 7.47710 9.37216   2
  22  -4  -8 -13.198 8.71930   1
  22  -4  -8 2.55238 8.49775   4
  22  -4  -8 -8.5986 9.06541   3
  20  -4  -8 19.9775 9.06353   2
  20  -4  -8 11.8061 8.15059   1
  20  -4  -8 9.11730 9.13841   3
  20  -4  -8 8.63447 7.50321   4
  18  -4  -8 3.41766 7.25609   1
  18  -4  -8 15.2499 6.83438   4
  18  -4  -8 10.7332 8.53300   3
  18  -4  -8 -2.0169 7.64193   2
  16  -4  -8 -0.6411 5.98083   2
  16  -4  -8 5.99403 7.63566   3
  16  -4  -8 1.15121 6.46511   2
  16  -4  -8 -0.0865 5.78311   4
 -16   4   8 -0.4162 4.68636   2
  14  -4  -8 7.90078 5.50804   2
  14  -4  -8 2.15584 6.22888   2
  14  -4  -8 2.88907 5.41806   4
  14  -4  -8 2.21900 6.70463   3
  14   4  -8 4.82303 5.12139   3
 -14   4   8 -4.4769 4.12491   2
  12  -4  -8 -2.2146 6.07767   3
  12  -4  -8 -1.9573 4.94445   2
  12  -4  -8 -8.1697 5.27710   2
  12  -4  -8 2.36816 5.44554   1
  12  -4  -8 1.04699 4.89432   4
 -12   4   8 -3.3044 4.70527   2
 -12   4   8 -3.1432 4.21232   2
  10  -4  -8 54.8245 6.72203   1
  10  -4  -8 56.3288 7.39532   3
  10  -4  -8 51.4096 6.36273   2
  10  -4  -8 49.7152 6.37291   4
  10  -4  -8 57.5661 6.84837   2
  10  -4  -8 39.3150 6.15544   1
 -10   4   8 57.8736 6.04227   2
 -10   4   8 65.6514 6.80279   2
   8  -4  -8 4.46311 4.80108   2
   8  -4  -8 10.5084 5.63568   3
   8  -4  -8 0.44476 4.80382   1
   8  -4  -8 11.3515 5.43355   1
   8  -4  -8 3.98926 4.62013   4
   8  -4  -8 7.35305 5.34240   2
  -8   4   8 5.84184 5.19761   2
  -8   4   8 7.74205 4.76904   2
  -8   4   8 3.44595 4.59780   1
   6  -4  -8 25.5844 5.55470   3
   6  -4  -8 16.2593 4.72667   4
   6  -4  -8 19.0550 5.10817   1
   6  -4  -8 18.0040 4.82145   2
   6  -4  -8 25.2096 5.32551   2
  -6   4   8 14.4286 5.22779   2
  -6   4   8 17.9304 4.69875   1
  -6   4   8 22.0853 4.74879   2
   4  -4  -8 38.1827 5.17005   2
   4  -4  -8 33.5345 5.32203   1
   4  -4  -8 31.3057 5.30537   4
   4  -4  -8 34.6342 5.69968   2
   4  -4  -8 24.1555 5.53578   3
  -4  -4   8 34.4403 5.77671   2
  -4   4   8 38.5596 5.23851   1
  -4   4   8 34.1036 5.44523   2
  -4   4   8 36.4369 5.72134   2
   4   4  -8 32.0834 5.62548   2
   2  -4  -8 52.1764 6.18177   3
   2  -4  -8 53.5322 6.11199   4
   2  -4  -8 65.6191 6.04311   2
  -2  -4   8 66.8575 7.16093   2
   2   4  -8 61.3840 6.44166   2
  -2   4   8 61.8562 6.24361   2
  -2   4   8 62.5200 5.69900   1
  -2   4   8 68.4232 5.74661   1
   0  -4  -8 -9.2526 3.99270   4
   0  -4  -8 -3.4278 4.12161   2
   0  -4  -8 -1.3424 4.43775   3
   0  -4   8 -3.3166 3.13628   2
   0  -4  -8 -1.5004 3.85173   2
   0   4  -8 -2.1317 4.88547   2
   0   4   8 -3.7128 4.43865   2
   2  -4   8 9.13157 6.99256   2
  -2  -4  -8 6.25634 4.59307   2
  -2  -4  -8 11.4999 4.58823   2
  -2  -4  -8 -0.6252 4.66326   4
  -2   4  -8 4.82628 5.48007   2
   2   4   8 16.3022 5.49346   2
  -2   4  -8 4.55826 5.29522   1
   4  -4   8 4.67658 6.20910   1
   4  -4   8 15.4711 6.59729   2
  -4   4  -8 15.8594 5.65904   2
   4   4   8 18.0460 5.65719   2
  -4   4  -8 18.5225 6.05182   1
   6  -4   8 6.52447 7.39560   2
   6  -4   8 4.77588 6.92430   1
  -6   4  -8 26.1985 6.61283   1
   6   4   8 11.3305 5.67165   2
  -6   4  -8 5.39550 5.57824   2
   8  -4   8 0.75265 7.48348   2
   8  -4   8 14.5894 7.52660   1
  -8   4  -8 9.25384 6.09034   2
  10  -4   8 12.7265 8.10351   2
  12  -4   8 4.60109 8.47189   1
  12  -4   8 4.19239 8.58020   2
  14  -4   8 15.7735 10.2989   2
  14  -4   8 8.84235 9.14860   1
  16  -4   8 2.32062 10.4851   2
  16  -4   8 4.34563 10.2647   1
  18  -4   8 2.46259 11.0552   2
  18  -4   8 -4.4092 11.1070   1
  25  -5  -8 12.2769 10.4584   4
  25  -5  -8 6.17723 11.3008   1
  25  -5  -8 2.64094 10.8847   2
  25  -5  -8 23.6509 13.6431   3
  23  -5  -8 6.54517 11.8692   1
  23  -5  -8 1.73274 10.1979   3
  23  -5  -8 5.05878 9.40515   4
  23  -5  -8 4.18492 10.1880   2
  21  -5  -8 0.01858 9.15018   2
  21  -5  -8 0.50768 8.36265   4
  21  -5  -8 -23.837 9.91362   1
  21  -5  -8 11.2384 10.0075   3
  19  -5  -8 50.8771 10.0153   3
  19  -5  -8 38.3466 10.1930   1
  19  -5  -8 22.0335 8.06124   4
  19  -5  -8 31.0040 9.66693   2
  17  -5  -8 104.991 10.9358   2
  17  -5  -8 107.260 11.4501   3
  17  -5  -8 93.5019 9.66351   4
  15  -5  -8 92.4748 8.98223   2
  15  -5  -8 95.8768 8.99466   4
  15  -5  -8 128.107 10.3432   1
  15  -5  -8 110.726 10.6387   3
  15  -5  -8 113.247 10.2740   2
 -15   5   8 103.597 8.99651   2
  13  -5  -8 75.0297 8.46210   1
  13  -5  -8 69.1170 8.30220   2
  13  -5  -8 45.8626 7.08523   2
  13  -5  -8 63.7531 7.38755   4
  13  -5  -8 66.1841 9.07873   3
 -13   5   8 64.4054 7.22410   2
 -13   5   8 67.7489 7.34316   1
 -13   5   8 51.7011 6.99354   2
  11  -5  -8 3.30904 5.95301   2
  11  -5  -8 16.7129 6.93666   3
  11  -5  -8 15.8421 6.46331   1
  11  -5  -8 22.0137 5.72094   2
  11  -5  -8 6.46636 5.69264   4
 -11   5   8 8.97521 5.32883   2
 -11   5   8 10.4789 5.04606   2
 -11   5   8 12.5914 5.59100   1
   9  -5  -8 26.1502 5.76939   2
   9  -5  -8 19.6534 6.77406   3
   9  -5  -8 28.3483 6.01721   2
   9  -5  -8 20.0004 5.57784   4
  -9   5   8 24.1502 5.63310   1
  -9   5   8 19.6365 5.21828   2
  -9   5   8 27.1963 5.78789   2
   7  -5  -8 14.7708 5.04401   2
   7  -5  -8 13.2783 5.30753   4
   7  -5  -8 11.9629 6.34669   3
   7  -5  -8 15.5880 5.98301   1
   7  -5  -8 13.4146 5.39405   2
  -7   5   8 15.0446 5.63406   2
  -7   5   8 12.1442 4.85476   2
  -7   5   8 20.8833 5.17911   1
   5  -5  -8 49.7118 6.36614   4
   5  -5  -8 36.6619 5.76585   2
   5  -5  -8 47.6888 6.81026   3
   5  -5  -8 58.8503 6.76363   1
   5  -5  -8 45.6667 6.64773   2
  -5   5   8 48.2857 6.33332   2
  -5   5   8 51.8618 6.74579   2
  -5   5   8 53.0013 6.00768   1
   3  -5  -8 14.6839 4.91920   2
   3  -5  -8 2.80710 2.65094   2
   3  -5  -8 19.8601 5.38445   4
   3  -5  -8 20.9259 5.90142   3
  -3   5   8 17.6672 5.63679   2
  -3   5   8 19.1555 5.50562   2
   3   5  -8 14.1372 5.45853   2
  -3   5   8 22.4673 5.03010   1
  -1  -5   8 57.6325 7.23399   2
   1  -5  -8 43.8704 5.93396   2
   1  -5  -8 40.1620 5.40678   2
   1  -5  -8 61.8422 6.57915   3
   1  -5  -8 48.3092 6.25161   4
  -1   5   8 52.9044 6.46881   2
   1   5  -8 44.3376 6.58951   2
   1   5  -8 38.5258 5.46058   1
  -1  -5  -8 75.2018 6.67675   2
  -1   5  -8 71.4216 7.13089   2
  -1   5  -8 62.1810 6.67610   1
   1   5   8 71.9919 6.92135   2
   3  -5   8 33.2836 7.73324   2
  -3   5  -8 38.3784 6.45434   2
   3   5   8 38.3689 5.94056   2
  -3   5  -8 28.3626 6.10384   1
   5  -5   8 28.3692 7.70413   2
   5   5   8 22.5379 6.08110   2
  -5   5  -8 30.4028 6.60180   2
  -5   5  -8 17.7517 6.65724   1
   7  -5   8 28.5664 8.14712   1
   7  -5   8 24.1612 7.88426   2
  -7   5  -8 18.2169 7.37439   1
  -7   5  -8 20.7548 6.53300   2
   9  -5   8 -0.7337 8.26106   1
   9  -5   8 9.76300 7.94462   2
  -9   5  -8 5.65248 7.67027   1
  -9   5  -8 -2.5076 6.24574   2
  11  -5   8 -0.7101 8.23447   2
  13  -5   8 -2.6961 9.33383   1
  13  -5   8 -2.5073 9.42766   2
  15  -5   8 -4.1798 9.97581   2
  15  -5   8 5.42209 10.2275   1
  17  -5   8 0.05437 11.1652   1
  19  -5   8 17.5728 12.4789   1
  24  -6  -8 16.9144 10.9133   4
  24  -6  -8 28.1445 11.8806   1
  22  -6  -8 5.07312 10.9461   1
  22  -6  -8 -12.390 9.59840   2
  22  -6  -8 1.22637 9.70211   4
  22  -6  -8 -12.466 10.5096   3
  20  -6  -8 15.4322 10.0841   3
  20  -6  -8 0.94070 11.0341   1
  20  -6  -8 -1.2042 8.49312   4
  20  -6  -8 9.48690 9.59357   2
  18  -6  -8 15.0954 8.69200   4
  18  -6  -8 33.4898 11.2780   1
  18  -6  -8 28.3299 9.25971   2
  18  -6  -8 38.2863 10.1024   3
  16  -6  -8 212.510 15.2634   1
  16  -6  -8 183.250 14.0159   2
  16  -6  -8 192.406 13.8955   3
  16  -6  -8 167.442 13.5841   4
  14  -6  -8 18.4285 8.41623   3
  14  -6  -8 18.5610 7.25560   4
  14  -6  -8 28.8748 7.03843   2
  14  -6  -8 22.4409 8.38708   2
  14  -6  -8 22.8502 8.89219   1
 -14   6   8 15.8775 6.12237   2
 -14   6   8 21.5969 6.06087   2
  12  -6  -8 11.8811 6.21288   4
  12  -6  -8 18.6284 7.92160   1
  12  -6  -8 3.87194 5.62778   2
  12  -6  -8 5.70946 6.62236   2
  12  -6  -8 1.93443 7.27415   3
 -12   6   8 5.74351 5.20522   2
 -12   6   8 7.58727 6.36147   1
 -12   6   8 5.96481 5.26853   2
  10  -6  -8 75.6541 8.33960   2
  10  -6  -8 65.0909 7.68508   2
  10  -6  -8 62.9150 7.86760   4
  10  -6  -8 89.5410 9.32250   3
 -10   6   8 75.6713 7.58558   1
 -10   6   8 72.9657 7.82094   2
 -10   6   8 64.2495 7.41242   2
   8  -6  -8 40.6862 7.28674   3
   8  -6  -8 27.6006 6.90545   2
   8  -6  -8 37.8732 6.07221   2
   8  -6  -8 25.9760 6.50096   4
  -8   6   8 41.4778 6.13816   1
  -8   6   8 39.8702 6.71058   2
  -8   6   8 36.1840 6.30662   2
   6  -6  -8 -4.4852 5.01130   2
   6  -6  -8 9.20489 6.49738   3
   6  -6  -8 -1.8682 5.55394   4
   6  -6  -8 -0.5220 4.58848   2
  -6   6   8 0.00663 5.51666   2
  -6   6   8 11.0066 5.11478   2
  -6   6   8 1.69291 4.93250   1
   4  -6  -8 7.12391 4.06356   2
   4  -6  -8 7.00938 5.68003   4
   4  -6  -8 19.1298 6.26401   3
   4  -6  -8 7.64306 4.68338   2
  -4   6   8 12.2015 5.91210   2
   4   6  -8 16.0752 5.35921   2
  -4   6   8 9.47880 4.45358   1
  -4   6   8 16.6415 5.40983   2
   2  -6  -8 21.9389 5.55317   4
  -2  -6   8 10.1028 6.01902   2
   2  -6  -8 7.39472 4.86453   2
   2  -6  -8 3.80867 5.79296   3
  -2   6   8 9.93797 5.63579   2
   2   6  -8 8.28406 5.41592   2
  -2   6   8 12.2291 4.44640   1
  -2   6   8 3.71597 5.10591   2
   0  -6  -8 16.1728 5.15231   4
   0  -6   8 23.2276 6.38360   2
   0   6   8 21.7898 5.80112   2
   0   6  -8 7.52627 5.73114   2
   2  -6   8 42.3850 11.6646   2
  -2   6  -8 47.5926 6.82748   1
  -2   6  -8 58.1038 7.49041   2
   2   6   8 63.8417 7.10484   2
   4  -6   8 15.1274 7.36127   2
   4  -6   8 14.5566 6.52758   2
   4  -6   8 18.8807 7.43415   1
  -4   6  -8 12.9082 6.45421   2
   4   6   8 23.8203 6.11816   2
  -4   6  -8 21.1987 6.85019   1
   6  -6   8 118.796 10.2463   2
   6  -6   8 73.7600 8.59343   2
  -6   6  -8 113.774 9.65550   1
  -6   6  -8 68.5521 8.37297   2
   8  -6   8 62.8475 9.26651   2
   8  -6   8 34.2695 7.94814   2
  -8   6  -8 22.7633 7.26942   2
  10  -6   8 2.99880 9.08760   1
  10  -6   8 -5.7408 8.04413   2
 -10   6  -8 -5.7030 8.56443   1
  12  -6   8 15.4594 9.95308   1
  14  -6   8 32.1343 11.4596   1
  16  -6   8 1.19877 11.6504   1
  18  -6   8 -10.207 11.8549   1
  23  -7  -8 2.45490 11.8290   1
  23  -7  -8 -1.9115 10.2830   4
  21  -7  -8 6.96172 10.5188   4
  21  -7  -8 -4.7330 10.1584   3
  19  -7  -8 3.90576 10.0693   3
  19  -7  -8 6.74741 10.2946   1
  19  -7  -8 -9.8744 8.92859   4
  17  -7  -8 4.85282 8.41072   2
  17  -7  -8 -2.2772 9.76199   1
  17  -7  -8 5.03380 8.89149   4
  17  -7  -8 14.4113 9.53642   3
  15  -7  -8 -8.1683 7.77518   4
  15  -7  -8 4.81780 8.10706   2
  15  -7  -8 7.20396 8.86215   1
  15  -7  -8 13.4915 8.98449   3
 -15   7   8 5.81794 7.79078   1
  13  -7  -8 36.0629 8.66775   4
  13  -7  -8 40.1133 8.31195   2
  13  -7  -8 46.0113 7.58618   2
  13  -7  -8 60.2655 10.0818   1
  13  -7  -8 39.6954 9.08298   3
 -13   7   8 41.9469 7.50230   2
 -13   7   8 36.6495 7.17913   2
 -13   7   8 45.4833 8.18114   1
  11  -7  -8 62.8856 9.41238   1
  11  -7  -8 32.9157 6.61872   2
  11  -7  -8 40.7903 7.89389   2
  11  -7  -8 55.3357 8.91264   3
  11  -7  -8 44.7627 8.44242   4
 -11   7   8 36.4575 6.78863   2
 -11   7   8 36.4652 7.64558   1
 -11   7   8 40.1981 7.51424   2
   9  -7  -8 1.62352 6.04147   2
   9  -7  -8 3.16879 6.54002   4
   9  -7  -8 -1.1537 5.47776   2
   9  -7  -8 -13.202 6.86271   3
  -9   7   8 -3.9398 5.17331   2
  -9   7   8 -6.1362 5.67520   1
  -9   7   8 -1.0803 5.96870   2
   7  -7  -8 13.0936 6.25515   4
   7  -7  -8 3.62724 5.74939   2
   7  -7  -8 10.5126 7.09307   3
  -7   7   8 18.0005 5.98858   1
  -7   7   8 -6.3044 5.18890   2
  -7   7   8 5.73011 6.06525   2
   5  -7  -8 0.68394 5.72803   4
   5  -7  -8 -1.2483 4.61241   2
   5  -7  -8 19.5612 6.99441   3
  -5   7   8 8.08035 6.27487   2
  -5   7   8 2.19184 5.27423   2
  -5   7   8 8.66615 5.03869   1
   3  -7  -8 0.74840 6.18092   3
   3  -7  -8 6.93423 5.82421   4
   3  -7  -8 3.77343 4.89295   2
   3   7  -8 -0.9695 5.37657   2
  -3   7   8 1.24934 6.06894   2
  -3   7   8 6.92531 5.43449   2
  -3   7   8 -4.3120 4.41358   1
   1  -7  -8 34.9820 5.90091   2
  -1  -7   8 46.6715 6.91283   2
   1   7  -8 28.9772 6.47667   2
  -1   7   8 43.3498 6.56712   2
  -1   7   8 53.3740 7.50459   2
   1  -7   8 10.8799 6.42818   2
  -1   7  -8 -0.8987 5.94521   2
   1   7   8 -2.4866 5.82650   2
  -1   7  -8 2.00261 6.03382   1
   3  -7   8 6.13312 3.39909   2
  -3   7  -8 24.8466 7.20581   2
  -3   7  -8 10.4254 6.70316   1
   3   7   8 28.9095 6.94299   2
   5  -7   8 30.5788 7.97513   2
  -5   7  -8 34.8356 8.28285   1
  -5   7  -8 22.4967 7.33383   2
  -7   7  -8 8.27955 8.32951   1
   9  -7   8 12.0044 9.62984   1
  -9   7  -8 6.82408 9.43372   1
  11  -7   8 4.44277 10.2145   1
  13  -7   8 -1.5843 10.8697   1
 -13   7  -8 -2.0657 9.77873   1
  17  -7   8 -3.9484 12.2810   1
  22  -8  -8 12.6159 12.0446   1
  22  -8  -8 -14.096 10.7017   4
  20  -8  -8 5.65677 11.7471   1
  20  -8  -8 -9.0609 10.7889   3
  20  -8  -8 -0.8933 10.6524   4
  18  -8  -8 18.2392 10.5794   4
  18  -8  -8 29.8290 10.9565   3
  18  -8  -8 34.1484 11.4448   1
  16  -8  -8 4.42078 9.51412   3
  16  -8  -8 14.9001 10.8257   1
  16  -8  -8 19.2976 9.69459   4
 -16   8   8 18.2581 8.97144   1
  14  -8  -8 18.3611 9.69786   4
  14  -8  -8 17.3805 9.36361   3
  14  -8  -8 11.9002 9.87113   1
 -14   8   8 9.07911 8.63558   1
  12  -8  -8 64.9496 10.1128   4
  12  -8  -8 80.6324 10.8221   3
 -12   8   8 104.906 10.5879   1
 -12   8   8 77.4154 9.46580   2
  10  -8  -8 33.2224 8.39102   4
  10  -8  -8 22.3220 11.5540   2
  10  -8  -8 48.8555 9.02989   3
 -10   8   8 39.0972 7.94844   2
 -10   8   8 47.8445 8.58763   1
   8  -8  -8 2.36778 7.42118   3
   8  -8  -8 -2.1638 7.01266   4
   8  -8  -8 -7.0642 6.40818   2
  -8   8   8 6.48428 6.60078   1
  -8   8   8 3.92761 6.68319   2
  -8   8   8 -1.6792 7.62913   2
   6  -8  -8 24.4527 7.39509   4
   6  -8  -8 22.1957 7.41818   3
   6  -8  -8 22.2352 6.49098   2
  -6   8   8 22.4124 7.40072   2
  -6   8   8 22.2087 6.68470   2
   4  -8  -8 72.5800 8.03820   2
   4  -8  -8 68.2021 8.37067   3
   4  -8  -8 88.7070 8.85116   4
  -4   8   8 88.3686 8.71317   2
  -4   8   8 110.559 9.70056   2
  -4   8   8 86.3912 7.75895   1
   4   8  -8 80.0979 7.78098   2
   2  -8  -8 2.16331 5.31678   2
   2  -8  -8 9.45836 6.31774   4
   2   8  -8 -3.3710 5.82245   2
  -2   8   8 -1.6184 6.01547   2
  -2   8   8 -7.8179 6.62302   2
   0  -8   8 31.6135 7.32785   2
   0   8   8 39.0464 8.07475   2
   0   8  -8 22.0086 7.13816   2
   0   8  -8 20.8617 6.44190   1
   0   8   8 31.1764 6.90533   2
   2   8   8 154.704 11.3611   2
  -2   8  -8 158.778 11.9942   1
   4   8   8 189.562 12.0740   2
  -6   8  -8 16.3234 9.09964   1
  -8   8  -8 45.8495 10.8112   1
 -12   8  -8 -12.527 11.0324   1
  19  -9  -8 0.23610 10.6573   4
  19  -9  -8 7.67268 11.4293   1
  19  -9  -8 8.21635 13.8198   3
  17  -9  -8 3.44392 10.7957   1
  17  -9  -8 14.3474 10.7825   4
  17  -9  -8 0.08832 10.2939   3
  15  -9  -8 6.97762 9.68817   3
  15  -9  -8 10.4208 10.2508   4
  15  -9  -8 5.51172 10.0605   1
 -15   9   8 33.8607 10.0358   1
  13  -9  -8 7.41761 9.42464   4
  13  -9  -8 -3.7190 9.45438   3
 -13   9   8 18.7349 9.49292   1
  11  -9  -8 31.0160 9.62678   3
  11  -9  -8 16.1939 9.02334   4
 -11   9   8 27.1333 8.05141   2
 -11   9   8 59.1299 9.59347   1
   9  -9  -8 9.90174 8.65935   3
   9  -9  -8 19.3328 8.68735   4
  -9   9   8 25.3513 8.32982   2
  -9   9   8 15.3030 8.00837   1
   7  -9  -8 -2.9627 7.40119   4
   7  -9  -8 23.7278 8.24027   3
  -7   9   8 11.5702 7.35886   1
  -7   9   8 6.61711 7.62140   2
   5  -9  -8 12.4153 7.59770   3
   5  -9  -8 -0.3108 7.07095   4
   5   9  -8 14.5903 6.78684   2
  -5   9   8 9.83701 7.85849   2
   3  -9  -8 40.0864 7.72103   3
   3  -9  -8 43.0011 7.76561   4
  -3   9   8 47.7721 8.82958   2
  -1   9   8 -0.6585 7.42251   2
   1   9   8 3.19839 7.77794   2
  -1   9  -8 18.3353 7.51214   1
  -3   9  -8 12.5856 8.42232   1
  -5   9  -8 8.17261 9.35255   1
  -7   9  -8 3.65447 10.4070   1
  -9   9  -8 6.24801 10.5050   1
 -11   9  -8 -9.4164 11.6717   1
 -13   9  -8 27.6387 12.8938   1
  18 -10  -8 -15.654 10.8423   4
  16 -10  -8 6.96564 10.7007   3
  16 -10  -8 17.1455 11.7679   4
 -16  10   8 4.79243 10.4566   1
  14 -10  -8 53.7854 11.7225   3
  14 -10  -8 54.2710 11.8188   4
 -14  10   8 59.8047 11.8013   1
  12 -10  -8 35.2247 10.1850   3
  12 -10  -8 48.2515 11.3313   4
 -12  10   8 80.1712 11.3175   1
  10 -10  -8 10.5787 9.06307   3
  10 -10  -8 6.61118 9.04392   4
 -10  10   8 -6.3344 8.21804   2
 -10  10   8 15.7676 9.33914   1
   8 -10  -8 -8.4902 8.27351   4
   8 -10  -8 -4.8942 8.53469   3
  -8  10   8 -4.0634 8.58662   2
  -8  10   8 3.16942 8.53406   1
   6 -10  -8 -1.3860 7.71311   4
   6 -10  -8 -7.8410 7.85950   3
  -6  10   8 -12.164 8.11996   2
   4 -10  -8 22.0680 8.01808   3
   4 -10  -8 27.3475 7.72853   4
  -4  10   8 17.5156 7.31020   1
  -4  10   8 14.7116 8.69578   2
  -2  10   8 7.38117 6.32041   1
  -2  10   8 10.0820 9.08307   2
   0  10   8 3.33552 8.41144   2
  -2  10  -8 60.4234 10.1453   1
   2  10   8 82.1763 10.3841   2
  -4  10  -8 8.62976 9.64477   1
  -6  10  -8 8.48405 10.4079   1
  -8  10  -8 8.07665 11.5229   1
 -10  10  -8 -5.8228 12.2132   1
 -12  10  -8 -0.2613 13.0764   1
  15 -11  -8 -2.3198 11.4848   4
  15 -11  -8 -9.7035 11.0986   3
 -15  11   8 13.4562 11.1580   1
  13 -11  -8 -4.1359 10.9368   4
  13 -11  -8 0.49196 9.84885   3
 -13  11   8 9.82667 11.3393   1
  11 -11  -8 22.7876 11.2328   4
  11 -11  -8 15.6971 10.2634   3
 -11  11   8 34.5346 10.9216   1
   9 -11  -8 15.9093 9.61114   3
   9 -11  -8 -1.6775 9.58023   4
  -9  11   8 -2.1293 9.69989   1
  -9  11   8 -3.7483 11.0515   2
   7 -11  -8 9.42568 9.34387   3
   7 -11  -8 2.92148 8.78180   4
  -7  11   8 10.8190 9.08010   1
  -7  11   8 7.15983 10.0586   2
   5 -11  -8 20.1354 9.00411   3
  -5  11   8 12.7640 9.76723   2
  -5  11   8 9.29770 8.36458   1
  -3  11   8 9.00749 9.09279   2
  -1  11   8 7.25792 9.34743   2
   1  11   8 18.6735 9.77842   2
   3  11   8 5.59128 9.14741   2
  -5  11  -8 9.60938 11.1326   1
  -7  11  -8 3.52417 11.6115   1
  -9  11  -8 39.6370 14.0753   1
  12 -12  -8 2.91334 10.6797   3
  12 -12  -8 -1.4241 10.9590   4
 -12  12   8 -1.3751 11.2826   1
  10 -12  -8 -7.5239 9.98381   3
 -10  12   8 6.52507 10.7046   1
   8 -12  -8 6.94908 9.88357   3
  -8  12   8 -6.7437 9.87894   1
   6 -12  -8 10.7916 11.0051   3
  -6  12   8 14.7609 11.0809   2
  -6  12   8 -1.9183 9.74421   1
  -4  12   8 6.33056 10.6605   2
  -2  12   8 17.2735 10.3951   2
   0  12   8 -17.963 9.39043   2
   2  12   8 -4.6617 9.80815   2
  -2  12  -8 6.33205 10.5681   1
  -4  12  -8 -1.7842 11.7983   1
  26   0  -9 6.83852 9.50050   3
  24   0  -9 -0.3382 8.72118   3
  22   0  -9 0.14999 8.73653   3
  20   0  -9 -3.1046 7.90008   3
  18   0  -9 5.48667 7.32548   3
  16   0  -9 -0.0457 6.35326   3
  16   0  -9 2.53488 4.84255   2
  16   0  -9 -4.0327 4.96611   2
  14   0  -9 -1.4571 4.41566   2
  14   0  -9 0.91522 4.28414   4
  14   0  -9 -6.4882 5.42881   3
  14   0  -9 -4.8938 4.38172   2
  12   0  -9 -7.2223 5.11130   3
  12   0  -9 0.44924 4.44987   2
  12   0  -9 11.9414 4.71962   2
  10   0  -9 -1.3219 4.03882   2
  10   0  -9 -0.0888 4.25495   3
 -10   0   9 2.82280 3.88931   2
  10   0  -9 3.77457 4.24619   2
   8   0  -9 1.84939 4.53939   2
  -8   0   9 -5.4287 4.32467   2
   6   0  -9 -4.5305 3.75377   1
  -6   0   9 -2.6750 1.81374   2
   6   0  -9 -0.7562 4.32021   2
   6   0  -9 9.72922 4.49678   1
  -4   0   9 -0.9595 4.93154   2
   4   0  -9 2.60265 4.00335   1
   4   0  -9 -0.1144 4.41445   1
   4   0  -9 -4.5088 4.27305   2
  -2   0   9 -5.8547 4.66351   1
   2   0  -9 8.18814 4.78811   2
  -2   0   9 3.56063 5.54967   2
   2   0  -9 -1.5350 4.22809   1
   2   0  -9 2.29238 4.67278   1
   0   0   9 -9.1638 5.49396   2
   0   0   9 2.18557 5.05115   1
   0   0  -9 3.72042 4.68869   2
   0   0  -9 0.14333 4.72868   1
  -2   0  -9 -3.0396 4.85245   1
   2   0   9 2.00801 5.81692   2
   2   0   9 -8.2341 4.79676   1
  -2   0  -9 5.94833 4.74522   2
   4   0   9 2.95169 6.53023   2
   4   0   9 2.16731 5.15254   1
  -4   0  -9 3.53119 5.55285   2
   6   0   9 13.7895 6.41004   2
   6   0   9 -4.9181 5.24405   1
  -6   0  -9 -4.8894 4.67979   2
   8   0   9 2.43765 5.40711   1
   8   0   9 -4.7407 6.91996   2
  10   0   9 1.89511 7.30758   2
  12   0   9 6.73541 8.28649   2
  14   0   9 -8.1288 8.55920   2
  16   0   9 -8.7427 9.27832   2
  18   0   9 -12.979 9.99133   2
  20   0   9 11.3744 11.4675   2
  27  -1  -9 8.50420 9.98967   4
  27  -1  -9 1.55161 10.0502   3
  27   1  -9 -2.0670 9.62281   3
  25  -1  -9 3.69598 9.63972   3
  25   1  -9 3.05171 9.13023   3
  23  -1  -9 2.25785 7.97610   4
  23  -1  -9 4.82407 8.80462   3
  23   1  -9 2.23942 8.56882   3
  21  -1  -9 16.7153 8.86828   3
  21  -1  -9 7.23482 7.32535   2
  21  -1  -9 6.17867 6.94987   4
  21   1  -9 2.36242 7.75716   3
  19  -1  -9 7.25145 6.06333   2
  19  -1  -9 -0.7859 6.14956   4
  19  -1  -9 -3.0356 6.48805   2
  19  -1  -9 -2.0206 7.62881   3
  19   1  -9 12.1076 7.70848   3
  17  -1  -9 94.1451 8.04572   2
  17  -1  -9 93.8624 9.67687   3
  17  -1  -9 66.1278 7.58337   2
  17  -1  -9 81.8122 7.57348   4
  17   1  -9 108.213 9.50690   3
  15  -1  -9 20.8542 5.70861   2
  15  -1  -9 13.3699 5.43011   2
  15  -1  -9 15.9027 4.99220   4
  15  -1  -9 16.7109 6.66039   3
  15   1  -9 20.6080 6.63989   3
  13  -1  -9 76.8782 8.02744   3
  13  -1  -9 78.3972 7.11641   2
  13  -1  -9 88.2412 7.06438   2
  13  -1  -9 70.0932 6.49289   4
 -13   1   9 75.3291 6.29929   2
  13   1  -9 93.7209 7.85679   3
  11  -1  -9 281.785 11.3236   1
  11  -1  -9 316.700 12.3904   2
  11  -1  -9 307.015 13.2710   3
  11  -1  -9 294.743 11.9996   4
  11  -1  -9 326.802 12.0889   2
 -11   1   9 304.277 11.8777   2
   9  -1  -9 71.8408 6.73337   2
   9  -1  -9 68.8442 6.66895   3
   9  -1  -9 74.9274 6.44823   2
  -9   1   9 74.6799 6.32897   2
   9   1  -9 63.5275 6.07658   2
   7  -1  -9 149.725 9.06616   2
   7  -1  -9 157.426 8.83331   2
   7  -1  -9 149.529 8.31410   1
   7  -1  -9 144.170 7.67916   1
  -7  -1   9 142.919 8.24911   2
   7   1  -9 146.972 8.52524   2
  -7   1   9 148.989 8.61821   2
  -5  -1   9 45.0858 5.28648   2
   5  -1  -9 54.4666 5.86860   1
   5  -1  -9 56.0032 6.20385   2
   5  -1  -9 54.7090 5.32876   1
   5   1  -9 61.4445 6.10607   2
   5   1  -9 61.8270 5.31818   1
  -5   1   9 58.5493 5.67172   1
  -5   1   9 60.2074 6.35345   2
  -3  -1   9 10.5097 5.61232   2
   3  -1  -9 3.08029 4.74349   1
  -3  -1   9 10.4736 4.78610   1
   3  -1  -9 -1.9511 4.29878   2
   3  -1  -9 5.25365 4.81880   1
   3   1  -9 2.38116 4.75498   1
   3   1  -9 9.25510 4.75062   2
  -3   1   9 -1.0738 4.96727   2
  -3   1   9 1.98506 7.17697   1
  -3   1   9 -1.7111 4.30758   1
   3   1  -9 5.99993 4.42268   1
  -1  -1   9 116.163 8.54930   1
  -1  -1   9 139.580 8.95130   2
   1  -1  -9 103.926 8.23684   1
   1  -1  -9 122.746 8.26860   2
   1   1  -9 123.499 8.91168   1
  -1   1   9 113.559 7.57791   1
   1   1  -9 115.820 8.27327   2
  -1   1   9 123.740 8.24879   1
   1   1  -9 131.688 9.38081   1
  -1   1   9 114.494 9.02667   2
   1  -1   9 387.586 13.9069   1
   1  -1   9 374.691 14.9472   2
  -1  -1  -9 363.113 13.8395   2
   1   1   9 396.878 14.6215   2
   1   1   9 367.234 13.5733   1
  -1   1  -9 390.102 14.2428   1
  -1   1  -9 368.711 14.1654   2
   1   1   9 361.917 13.3027   1
  -3  -1  -9 3.36618 4.51435   2
   3  -1   9 5.70768 6.16614   2
   3  -1   9 6.46458 5.39627   1
   3   1   9 4.01464 5.64178   2
  -3   1  -9 0.23564 4.71466   2
   3   1   9 -5.1857 4.50756   1
   5  -1   9 -1.9886 6.79471   2
  -5  -1  -9 1.28675 4.68962   2
   5  -1   9 1.60854 5.63544   1
  -5   1  -9 -5.7770 4.64354   2
   5   1   9 -0.9541 6.26515   2
   7  -1   9 224.635 12.3091   2
   7  -1   9 195.769 11.0290   1
   7   1   9 202.194 11.9976   2
   7   1   9 190.365 10.4731   1
  -7   1  -9 189.747 10.6488   2
   9  -1   9 28.4950 6.92648   1
   9  -1   9 26.5411 7.89868   2
  -9  -1  -9 33.7393 6.76965   3
   9   1   9 25.7049 7.64949   2
  11  -1   9 185.677 13.5433   2
  11   1   9 186.518 13.0188   2
  13  -1   9 78.4300 10.6362   2
  13   1   9 60.1377 9.72633   2
  15  -1   9 24.1310 10.1937   2
  15  -1   9 31.3117 9.14000   1
  15   1   9 35.1154 10.0961   2
  17  -1   9 0.03819 10.2226   2
  17  -1   9 2.60568 8.92617   1
  17   1   9 1.07150 9.49601   2
  19  -1   9 4.81352 11.0910   2
  19   1   9 6.41564 10.9581   2
  26  -2  -9 1.19691 9.59975   2
  26  -2  -9 10.9745 10.0779   3
  26  -2  -9 8.85340 9.26946   4
  26   2  -9 2.91268 12.4268   3
  24  -2  -9 12.7898 9.17441   4
  24  -2  -9 28.2028 10.2225   3
  24  -2  -9 16.2358 9.02734   2
  24   2  -9 35.7522 9.54632   3
  22  -2  -9 51.6580 9.07331   4
  22  -2  -9 51.6586 9.82432   2
  22  -2  -9 48.5309 10.1769   3
  22   2  -9 44.1469 8.69099   3
  20  -2  -9 54.2038 8.71270   2
  20  -2  -9 54.0578 8.06318   4
  20  -2  -9 67.1382 10.4167   3
  20   2  -9 52.8864 8.80532   3
  18  -2  -9 11.3798 6.86323   2
  18  -2  -9 4.28383 7.59276   3
  18  -2  -9 -0.1197 5.80252   2
  18  -2  -9 9.29741 5.97516   4
  18   2  -9 4.36169 7.18658   3
  16  -2  -9 167.732 10.4733   4
  16  -2  -9 168.801 13.0599   3
  16  -2  -9 173.066 10.3432   2
  16  -2  -9 179.301 10.9950   2
  16   2  -9 170.981 11.9805   3
 -16   2   9 169.536 9.23986   2
  14  -2  -9 102.527 9.05083   3
  14  -2  -9 87.7075 7.50479   2
  14  -2  -9 79.3105 7.60174   2
  14  -2  -9 69.3749 6.76210   4
  14  -2  -9 69.5547 6.65818   1
 -14   2   9 74.6600 6.71828   2
  14   2  -9 78.3979 7.62464   3
  12  -2  -9 77.3631 7.48291   2
  12  -2  -9 103.166 8.54635   3
  12  -2  -9 75.7474 6.99742   2
  12  -2  -9 68.0219 6.59131   4
 -12   2   9 80.2778 6.81458   2
  10  -2  -9 11.2446 5.08890   3
  10  -2  -9 6.00876 4.39400   4
  10  -2  -9 16.2798 4.69989   1
  10  -2  -9 16.0676 4.77917   2
  10  -2  -9 12.5577 4.98352   2
 -10   2   9 2.90366 2.54694   2
   8  -2  -9 155.899 9.63157   3
   8  -2  -9 151.951 9.13451   2
   8  -2  -9 145.782 8.72751   2
   8  -2  -9 142.375 8.76470   4
   8  -2  -9 151.814 8.49228   1
  -8   2   9 145.165 8.05394   1
   8   2  -9 161.870 8.64379   2
  -8   2   9 148.225 8.61576   2
   6  -2  -9 170.396 9.50864   3
   6  -2  -9 163.911 9.04646   1
  -6  -2   9 173.645 9.01316   2
   6  -2  -9 162.161 9.43993   2
   6  -2  -9 158.034 9.07537   2
  -6   2   9 163.552 9.23937   2
  -6   2   9 157.133 8.52728   1
   6   2  -9 148.473 8.90849   2
   4  -2  -9 90.9954 6.84129   2
   4  -2  -9 81.4461 7.20173   2
  -4  -2   9 85.4727 7.37282   2
   4  -2  -9 83.6367 6.81007   1
  -4   2   9 88.1204 7.15178   2
  -4   2   9 86.3747 6.79039   1
   4   2  -9 73.1531 6.67060   2
   4   2  -9 73.7533 6.20657   1
   4   2  -9 80.6188 6.16687   1
  -2  -2   9 188.544 10.5723   2
   2  -2  -9 193.307 9.47428   1
   2  -2  -9 191.174 9.54830   2
  -2   2   9 198.158 10.1491   2
   2   2  -9 187.827 9.11280   1
  -2   2   9 177.378 9.04280   1
   2   2  -9 194.236 9.49538   1
   2   2  -9 174.090 9.65806   2
  -2   2   9 190.856 9.20660   1
   0  -2  -9 45.7539 5.76076   2
   0  -2   9 52.7922 7.24763   2
   0  -2   9 40.1864 6.01955   1
   0   2   9 49.9750 5.78248   1
   0   2  -9 52.6888 6.12922   1
   0   2   9 37.2201 5.43153   1
   0   2  -9 36.2807 6.02890   2
   0   2   9 51.9519 6.57906   2
   2  -2   9 -3.3528 5.86618   2
  -2  -2  -9 4.54009 4.23655   2
   2  -2   9 -4.9646 5.59489   1
  -2   2  -9 8.45009 5.21711   1
  -2   2  -9 -1.6068 4.84191   2
   2   2   9 -0.0969 5.38944   2
   2   2   9 -7.3395 4.30819   1
  -4  -2  -9 28.1649 5.35549   2
   4  -2   9 34.4934 6.75805   1
   4  -2   9 31.1573 7.48157   2
   4   2   9 27.5136 6.67035   2
  -4   2  -9 39.1326 6.62034   1
  -4   2  -9 29.9199 6.06013   2
   6  -2   9 79.8109 8.93058   2
   6  -2   9 77.4888 7.96422   1
  -6   2  -9 83.6558 7.56747   2
   6   2   9 77.3370 8.24960   2
   6   2   9 81.3699 6.98585   1
  -6   2  -9 88.6069 8.12421   1
   8  -2   9 -5.9810 7.22437   2
   8   2   9 5.13434 6.76422   2
  -8   2  -9 2.47534 6.09724   2
  10  -2   9 9.20783 8.06009   2
  10  -2   9 6.61698 7.50116   1
  10   2   9 -0.9117 7.31064   2
  12  -2   9 8.18103 9.19786   2
  12   2   9 0.56969 8.04346   2
  14  -2   9 51.8997 11.1145   2
  14   2   9 34.0383 9.47535   2
  16  -2   9 29.0257 10.8223   2
  16  -2   9 35.8335 10.1534   1
  16   2   9 23.9870 9.60474   2
  18  -2   9 29.5597 12.0989   2
  18   2   9 33.9870 11.0903   2
  20  -2   9 17.8698 12.3531   2
  27  -3  -9 11.4375 10.6875   2
  27  -3  -9 -1.3500 11.2937   3
  27  -3  -9 0.70504 10.4241   4
  25  -3  -9 6.78325 8.72732   4
  25  -3  -9 10.3900 10.2261   2
  25  -3  -9 -6.3870 9.61953   3
  23  -3  -9 8.22021 8.50948   4
  23  -3  -9 11.2186 9.40535   2
  23  -3  -9 -11.884 9.13971   3
  23   3  -9 -3.4121 7.88722   3
  21  -3  -9 12.5439 9.37005   3
  21  -3  -9 1.34813 7.25360   4
  21  -3  -9 -1.0829 8.26715   2
  21   3  -9 8.03117 7.57944   3
  19  -3  -9 0.54965 8.45455   3
  19  -3  -9 0.69635 7.36473   2
  19  -3  -9 16.3297 6.67473   4
  19   3  -9 -10.627 6.82359   3
  17  -3  -9 38.8650 6.95513   4
  17  -3  -9 44.7590 8.82982   3
  17  -3  -9 43.5167 8.23420   2
  17  -3  -9 50.4661 7.40805   2
 -17   3   9 49.4085 6.47126   2
  17   3  -9 53.5228 7.87231   3
  15  -3  -9 -0.5364 4.99106   1
  15  -3  -9 0.88051 6.90874   3
  15  -3  -9 1.96498 5.07498   4
  15  -3  -9 3.51170 5.74192   2
  15  -3  -9 6.98317 5.37292   2
  15   3  -9 2.00213 5.51364   3
 -15   3   9 -5.3573 4.28536   2
  13  -3  -9 39.9017 6.59992   2
  13  -3  -9 23.7999 5.98770   2
  13  -3  -9 22.6033 5.28164   4
  13  -3  -9 34.1724 7.39568   3
 -13   3   9 27.2666 5.49775   2
  11  -3  -9 9.82465 4.92366   1
  11  -3  -9 5.53749 6.14178   3
  11  -3  -9 12.8349 5.63571   2
  11  -3  -9 18.9734 5.22837   2
  11  -3  -9 17.0171 5.00255   4
 -11   3   9 12.7131 4.73354   2
 -11   3   9 20.3211 4.96374   2
   9  -3  -9 -4.7929 4.75452   1
   9  -3  -9 3.41160 5.28311   3
   9  -3  -9 -2.6927 4.24305   4
   9  -3  -9 1.72107 4.60938   2
   9  -3  -9 -3.5195 5.16826   2
  -9   3   9 5.14483 5.28029   2
   7  -3  -9 55.2199 6.54880   3
   7  -3  -9 60.2680 6.57358   2
   7  -3  -9 55.4165 6.34963   2
   7  -3  -9 62.4646 6.45029   1
   7  -3  -9 54.1086 5.98331   4
  -7   3   9 65.2538 6.64845   2
  -7   3   9 61.4322 5.86844   1
   7   3  -9 58.8002 6.05907   2
   5  -3  -9 48.8252 5.99833   4
   5  -3  -9 61.1896 6.28905   2
  -5  -3   9 50.1554 6.24411   2
   5  -3  -9 62.0515 6.31962   1
   5  -3  -9 49.8426 6.35501   2
   5  -3  -9 51.7198 6.37816   3
  -5   3   9 52.8404 5.75254   1
   5   3  -9 50.3591 5.90545   2
  -5   3   9 58.0843 6.52081   2
  -3  -3   9 359.929 13.4516   2
   3  -3  -9 334.702 12.6896   2
   3  -3  -9 321.165 12.9828   2
  -3   3   9 331.653 12.1757   1
   3   3  -9 319.139 12.1109   1
   3   3  -9 328.891 12.9114   2
  -3   3   9 321.677 12.8497   2
   3   3  -9 312.217 11.8792   1
   1  -3  -9 113.709 7.57265   2
   1  -3  -9 138.300 8.07759   2
  -1  -3   9 143.555 9.69214   2
   1   3  -9 129.066 8.06740   1
  -1   3   9 125.258 7.75277   1
   1   3  -9 133.674 9.06001   2
  -1   3   9 119.989 7.76064   1
  -1   3   9 121.742 8.81323   2
  -1  -3  -9 29.7003 5.93419   2
  -1  -3  -9 29.2552 5.25494   2
   1  -3   9 36.1190 7.39899   2
  -1   3  -9 18.9143 5.28504   1
   1   3   9 34.4577 6.04197   2
  -1   3  -9 30.1109 6.10619   2
   3  -3   9 21.1636 6.49367   1
  -3  -3  -9 13.1663 5.10794   2
  -3  -3  -9 9.37793 4.24865   2
   3  -3   9 15.4932 6.88312   2
  -3   3  -9 18.5588 5.77040   2
   3   3   9 15.9380 6.15675   2
  -3   3  -9 11.2810 5.78469   1
   5  -3   9 4.09957 6.88751   2
   5  -3   9 -6.5527 6.22361   1
  -5   3  -9 0.90588 5.13757   2
   5   3   9 -10.258 5.48849   2
  -5   3  -9 0.77575 6.15511   1
   7  -3   9 -0.1368 7.40292   2
   7  -3   9 15.5063 7.37173   1
  -7   3  -9 1.80330 5.51652   2
   7   3   9 1.41526 6.31891   2
   9  -3   9 14.9606 7.63412   1
   9  -3   9 3.50912 8.01688   2
   9   3   9 -2.7115 6.83947   2
  11  -3   9 45.3116 9.85960   2
  11  -3   9 47.0262 8.93443   1
  11   3   9 44.2628 8.38961   2
  13  -3   9 29.6989 9.55735   1
  13  -3   9 13.4523 10.1011   2
  13   3   9 28.2220 9.21650   2
  15  -3   9 15.1110 10.9894   2
  15  -3   9 33.4721 10.4790   1
  17  -3   9 -18.541 10.4674   2
  17  -3   9 -8.9756 10.1290   1
  19  -3   9 4.28387 11.2606   1
  19  -3   9 29.7484 12.9443   2
  26  -4  -9 43.1818 11.9038   4
  26  -4  -9 45.5920 15.3015   3
  26  -4  -9 36.9026 11.7695   2
  24  -4  -9 12.1981 9.97476   4
  24  -4  -9 4.62164 10.1265   3
  24  -4  -9 24.1101 10.3552   2
  22  -4  -9 32.4640 10.2143   2
  22  -4  -9 51.5369 11.1137   3
  22  -4  -9 11.4625 8.70684   4
  20  -4  -9 108.177 11.5029   2
  20  -4  -9 133.834 11.5947   1
  20  -4  -9 114.989 12.4001   3
  20  -4  -9 98.3377 10.3974   4
  18  -4  -9 123.605 10.4558   1
  18  -4  -9 107.697 10.8210   2
  18  -4  -9 116.533 11.8799   3
  18  -4  -9 93.1833 9.28545   4
  18   4  -9 102.388 9.24302   3
  16  -4  -9 3.27487 6.09575   4
  16  -4  -9 10.9161 7.25853   2
  16  -4  -9 5.94271 5.79462   2
  16  -4  -9 12.0833 7.98736   3
  16  -4  -9 15.0433 7.10599   1
  16   4  -9 29.6628 6.60124   3
 -16   4   9 13.0234 5.28454   2
  14  -4  -9 2.23903 5.38468   2
  14  -4  -9 11.9861 5.86828   4
  14  -4  -9 14.5847 6.57161   1
  14  -4  -9 27.8502 7.64642   3
  14  -4  -9 14.8196 6.46850   2
 -14   4   9 11.7783 4.84708   2
  12  -4  -9 20.9792 5.86625   1
  12  -4  -9 19.8703 6.62685   1
  12  -4  -9 7.90038 5.27775   4
  12  -4  -9 10.2315 5.39372   2
  12  -4  -9 11.5690 6.11460   2
  12  -4  -9 10.9090 6.75976   3
 -12   4   9 7.60258 5.14897   2
 -12   4   9 13.8359 5.26402   2
  10  -4  -9 77.3700 6.97820   4
  10  -4  -9 76.4952 7.98055   3
  10  -4  -9 64.3878 7.38307   2
  10  -4  -9 84.5848 7.44763   1
  10  -4  -9 70.6832 6.93910   2
 -10   4   9 70.1350 7.20544   2
 -10   4   9 87.2371 7.02658   1
 -10   4   9 62.5150 6.60337   2
   8  -4  -9 1.95526 5.24660   1
   8  -4  -9 3.41986 5.31703   2
   8  -4  -9 -4.3811 5.53797   3
   8  -4  -9 0.57205 4.58857   4
   8  -4  -9 3.02238 4.76618   2
  -8   4   9 -2.5097 4.43041   2
  -8   4   9 -2.2859 4.94706   2
  -8   4   9 0.69368 4.81401   1
   6  -4  -9 99.8269 8.33571   3
   6  -4  -9 90.1730 7.50660   1
   6  -4  -9 83.1737 8.26325   2
   6  -4  -9 94.9784 7.78284   4
   6  -4  -9 76.8679 7.32842   2
   6   4  -9 91.1531 7.31015   2
  -6   4   9 96.9642 8.32719   2
  -6   4   9 97.7613 7.09481   1
   4  -4  -9 137.866 9.82624   3
  -4  -4   9 151.617 9.89842   2
   4  -4  -9 123.981 9.51802   2
   4  -4  -9 132.314 9.47184   4
   4  -4  -9 108.332 8.85653   2
  -4   4   9 135.987 8.18105   1
  -4   4   9 146.428 9.53953   2
   4   4  -9 132.515 9.09000   2
  -2  -4   9 319.689 14.0510   2
   2  -4  -9 305.744 12.7153   2
   2  -4  -9 317.791 13.2168   4
   2  -4  -9 330.511 13.4487   3
   2   4  -9 302.584 13.2119   2
  -2   4   9 312.675 12.9868   2
   2   4  -9 302.925 12.1857   1
   0  -4   9 225.852 12.1793   2
   0  -4  -9 222.544 11.3627   4
   0  -4  -9 220.462 10.1152   2
   0  -4  -9 205.099 10.7293   2
   0   4  -9 223.440 10.9425   1
   0   4   9 231.835 11.2353   2
   0   4  -9 231.709 11.3757   2
  -2  -4  -9 193.046 10.2102   4
   2  -4   9 189.761 11.2439   2
  -2  -4  -9 172.553 9.62957   2
   2   4   9 179.737 9.15184   1
  -2   4  -9 185.624 10.5654   1
   2   4   9 188.145 10.3365   2
  -2   4  -9 172.297 10.4276   2
   4  -4   9 -3.9071 6.44795   2
  -4   4  -9 6.32331 6.26907   1
   4   4   9 -1.4047 5.67716   2
  -4   4  -9 5.42516 5.57272   2
   6  -4   9 21.3337 7.70577   1
   6  -4   9 11.7068 7.90774   2
   6   4   9 20.2666 6.46109   2
  -6   4  -9 15.2599 6.91155   1
  -6   4  -9 14.5943 6.15979   2
   8  -4   9 -4.9293 7.59456   1
   8  -4   9 6.05449 8.26396   2
  -8   4  -9 9.97886 6.28445   2
  -8   4  -9 -2.3887 7.33174   1
  10  -4   9 -2.0379 8.53671   1
  10  -4   9 2.60128 8.93242   2
  10   4   9 13.9359 7.39426   2
  12  -4   9 72.6521 10.6673   1
  12  -4   9 79.0779 12.0789   2
  14  -4   9 -7.4800 10.2327   2
  14  -4   9 -5.3711 9.76175   1
  16  -4   9 30.2737 12.3196   2
  16  -4   9 25.9869 11.4325   1
  18  -4   9 16.8631 12.0621   1
  25  -5  -9 3.30196 9.92210   4
  25  -5  -9 -15.291 12.4078   1
  25  -5  -9 -12.429 10.1213   2
  23  -5  -9 12.6759 10.4559   3
  23  -5  -9 4.31807 10.3303   2
  23  -5  -9 6.61640 9.13625   4
  23  -5  -9 -6.7102 11.6458   1
  21  -5  -9 22.9961 9.69418   2
  21  -5  -9 31.2843 11.1053   1
  21  -5  -9 15.0204 9.81854   3
  21  -5  -9 17.1779 8.79914   4
  19  -5  -9 25.5560 9.28931   2
  19  -5  -9 31.6486 9.95224   3
  19  -5  -9 25.5352 8.50037   4
  17  -5  -9 50.2924 8.53342   4
  17  -5  -9 40.2426 10.2051   3
  17  -5  -9 47.7570 9.56858   1
  17  -5  -9 50.5811 9.31277   2
  15  -5  -9 -1.1526 7.97575   3
  15  -5  -9 22.5302 7.66670   2
  15  -5  -9 6.17392 6.40417   4
  15  -5  -9 10.8081 6.51898   2
 -15   5   9 14.3993 5.53473   2
  13  -5  -9 7.87816 5.88689   2
  13  -5  -9 10.7403 7.26209   3
  13  -5  -9 7.26075 6.84838   2
  13  -5  -9 3.24304 5.97536   4
  13  -5  -9 -6.5699 7.05633   1
 -13   5   9 6.32440 5.15252   2
 -13   5   9 -0.8682 4.83663   2
  11  -5  -9 18.8217 6.20332   2
  11  -5  -9 11.6757 5.96746   4
  11  -5  -9 13.0559 7.13163   3
  11  -5  -9 7.87552 5.53254   2
  11  -5  -9 11.8732 6.99935   1
 -11   5   9 8.13839 5.47385   2
 -11   5   9 9.94527 5.02533   2
 -11   5   9 26.8166 6.15616   1
   9  -5  -9 -2.8438 5.37665   2
   9  -5  -9 2.43450 6.10753   1
   9  -5  -9 1.08375 5.19986   2
   9  -5  -9 -4.0526 6.39069   3
   9  -5  -9 0.92671 5.26580   4
  -9   5   9 11.1339 5.57679   1
  -9   5   9 -7.1411 4.36616   2
  -9   5   9 3.50989 5.31111   2
   7  -5  -9 168.671 10.3831   4
   7  -5  -9 136.306 9.98637   2
   7  -5  -9 152.508 9.43279   2
   7  -5  -9 142.153 11.1045   3
  -7   5   9 158.943 9.09199   1
  -7   5   9 148.889 10.0489   2
  -7   5   9 137.584 8.99900   2
   5  -5  -9 3.25859 5.65268   3
   5  -5  -9 9.09044 5.12638   2
   5  -5  -9 6.25008 5.11172   4
   5  -5  -9 8.84312 4.69377   2
  -5   5   9 14.4171 5.44395   2
  -5   5   9 12.5377 4.83398   1
  -5   5   9 5.46974 4.71361   2
   5   5  -9 3.49447 4.99895   2
   3  -5  -9 26.2589 5.77673   4
   3  -5  -9 36.7623 6.34119   3
   3  -5  -9 23.8871 5.07852   2
  -3  -5   9 35.8391 6.81380   2
   3   5  -9 31.2087 5.03606   1
  -3   5   9 38.3991 6.03803   2
  -3   5   9 39.5282 5.58219   1
   3   5  -9 40.3944 6.06246   2
   1  -5  -9 94.9973 7.55229   4
  -1  -5   9 89.6907 8.45688   2
   1  -5  -9 84.2477 8.43582   2
   1  -5  -9 81.4696 7.31430   3
   1  -5  -9 72.8715 7.25080   2
   1   5  -9 84.2744 7.74551   2
  -1   5   9 79.6022 6.53987   1
  -1   5   9 100.995 8.05434   2
   1  -5   9 80.1960 8.33320   2
  -1  -5  -9 98.1365 7.58387   4
  -1  -5  -9 104.778 7.69386   2
  -1   5  -9 84.1899 7.58545   1
  -1   5  -9 89.7187 8.36691   2
   1   5   9 104.071 8.19991   2
   3  -5   9 6.65379 6.43887   2
  -3   5  -9 0.41444 5.71275   2
   3   5   9 0.72868 5.68299   2
  -3   5  -9 -5.1486 5.86610   1
   5  -5   9 7.89160 7.02119   2
   5  -5   9 25.6239 7.91078   1
   5   5   9 12.4654 6.34683   2
  -5   5  -9 18.8085 7.35951   1
  -5   5  -9 5.21855 5.91417   2
   7  -5   9 24.5266 8.27793   2
   7  -5   9 27.3714 8.67141   1
  -7   5  -9 13.4531 6.79074   2
   7   5   9 18.9850 6.89497   2
  -7   5  -9 27.7188 8.13480   1
   9  -5   9 39.4525 9.41772   2
  -9   5  -9 35.7652 8.27503   2
  11  -5   9 -6.1901 8.44634   2
  11  -5   9 5.57469 9.76713   1
  13  -5   9 12.4097 10.6410   1
  13  -5   9 20.7487 9.85546   2
  15  -5   9 8.53231 11.0919   1
  17  -5   9 10.0239 12.0844   1
  24  -6  -9 7.48458 10.3365   4
  24  -6  -9 1.54490 11.6893   1
  22  -6  -9 2.43914 10.7066   3
  22  -6  -9 15.7568 10.6205   2
  22  -6  -9 0.17323 12.2272   1
  22  -6  -9 11.6816 9.50718   4
  20  -6  -9 26.8322 10.3740   3
  20  -6  -9 22.9745 9.58294   4
  20  -6  -9 37.4239 10.1951   2
  20  -6  -9 42.7775 12.6117   1
  18  -6  -9 37.4287 10.0715   2
  18  -6  -9 58.3176 11.9067   1
  18  -6  -9 27.4848 8.88215   4
  18  -6  -9 22.6453 9.70085   3
  16  -6  -9 40.5520 10.6659   1
  16  -6  -9 23.1669 8.16236   4
  16  -6  -9 15.0755 8.82543   3
  16  -6  -9 8.55483 8.49570   2
  14  -6  -9 2.09235 6.97617   2
  14  -6  -9 17.5892 8.47912   3
  14  -6  -9 25.2206 9.42501   1
  14  -6  -9 20.7240 7.61334   4
  14  -6  -9 13.0019 6.49246   2
 -14   6   9 7.57822 8.96793   2
 -14   6   9 21.6045 6.46307   2
 -14   6   9 17.3927 7.05939   1
  12  -6  -9 24.7026 7.01987   2
  12  -6  -9 24.0588 6.53163   2
  12  -6  -9 34.7431 8.67364   1
  12  -6  -9 31.1165 8.61130   3
  12  -6  -9 27.2782 7.25059   4
 -12   6   9 23.4859 6.00572   2
 -12   6   9 25.4619 6.16607   2
 -12   6   9 32.4160 7.13200   1
  10  -6  -9 14.0371 6.50209   4
  10  -6  -9 -0.5232 5.22050   2
  10  -6  -9 11.8210 6.31256   2
  10  -6  -9 7.69846 7.03927   3
 -10   6   9 7.04229 5.14214   2
 -10   6   9 1.55701 5.83172   1
 -10   6   9 10.2322 5.99908   2
   8  -6  -9 27.6815 5.91394   2
   8  -6  -9 29.7564 6.33996   2
   8  -6  -9 17.2159 6.36945   4
   8  -6  -9 28.4685 7.35101   3
  -8   6   9 23.9505 6.20674   1
  -8   6   9 22.1790 5.74718   2
  -8   6   9 14.9325 6.23900   2
   6  -6  -9 -12.691 4.60963   2
   6  -6  -9 -0.9527 6.53449   3
   6  -6  -9 -6.5515 5.46283   4
   6  -6  -9 -6.8617 4.44308   2
  -6   6   9 -7.9782 5.61759   2
  -6   6   9 -0.2279 5.05313   2
  -6   6   9 7.60766 5.21871   1
   4  -6  -9 19.1691 6.16764   4
   4  -6  -9 -1.5213 2.78125   2
   4  -6  -9 10.6271 6.64579   3
   4   6  -9 8.63083 5.55904   2
  -4   6   9 7.16212 4.94386   1
  -4   6   9 3.23459 5.87854   2
  -4   6   9 14.9336 5.70905   2
   2  -6  -9 20.8627 5.47261   2
  -2  -6   9 27.6050 6.69906   2
   2  -6  -9 14.4493 5.92036   4
   2  -6  -9 10.0896 6.02988   3
  -2   6   9 22.9419 6.45283   2
   2   6  -9 17.1154 5.97598   2
   0  -6   9 76.9104 8.36003   2
   0  -6  -9 97.2718 7.70598   4
   0  -6  -9 83.3506 7.16745   2
   0   6  -9 72.5244 7.42203   1
   0   6  -9 99.9229 8.98075   2
   0   6   9 92.7834 8.51646   2
  -2   6  -9 96.8717 8.86983   2
  -2   6  -9 97.0773 8.62236   1
   2   6   9 122.597 9.70825   2
   4  -6   9 5.64881 7.22379   2
   4   6   9 8.05449 6.26688   2
  -4   6  -9 7.34640 6.06635   2
  -4   6  -9 18.0762 7.24700   1
   6  -6   9 32.8901 9.03508   1
   6  -6   9 13.4690 8.04519   2
   6  -6   9 12.4647 7.27961   2
  -6   6  -9 14.9648 7.02234   2
  -6   6  -9 29.5921 8.66029   1
   8  -6   9 4.85604 7.77684   2
   8  -6   9 4.44333 8.80970   1
   8  -6   9 7.17974 7.91787   2
 -10   6  -9 -2.4409 8.96516   1
  12  -6   9 6.19712 10.7537   1
  14  -6   9 20.7893 11.6875   1
  16  -6   9 6.36392 12.1844   1
  23  -7  -9 12.9350 10.9705   4
  23  -7  -9 0.00806 11.5138   1
  21  -7  -9 14.1464 11.0993   3
  21  -7  -9 2.64405 9.95755   4
  19  -7  -9 12.1594 9.67688   4
  19  -7  -9 51.2445 11.5499   1
  19  -7  -9 30.0900 10.5804   3
  17  -7  -9 41.8145 13.4306   2
  17  -7  -9 40.6426 10.5708   3
  17  -7  -9 49.8262 12.2486   1
  17  -7  -9 24.8743 9.57123   4
  15  -7  -9 43.4876 9.87191   3
  15  -7  -9 47.3845 11.9386   1
  15  -7  -9 42.2305 9.71443   4
  15  -7  -9 28.9749 8.70168   2
  13  -7  -9 14.5896 7.52834   2
  13  -7  -9 15.1678 10.0455   1
  13  -7  -9 15.4803 8.89161   2
  13  -7  -9 22.9896 8.82030   3
  13  -7  -9 8.80737 7.96684   4
 -13   7   9 10.6935 6.31538   2
 -13   7   9 10.3483 6.58601   2
  11  -7  -9 9.31353 6.13064   2
  11  -7  -9 -4.9882 7.87825   3
  11  -7  -9 9.39939 9.07359   1
  11  -7  -9 6.26604 7.54235   4
  11  -7  -9 13.1170 6.85557   2
 -11   7   9 10.9286 5.89625   2
 -11   7   9 13.4944 7.30719   1
 -11   7   9 12.6247 6.36591   2
   9  -7  -9 -1.0887 6.57452   4
   9  -7  -9 -0.1462 7.55450   3
   9  -7  -9 1.58198 6.15190   2
   9  -7  -9 -0.9195 6.05168   2
  -9   7   9 -7.9056 5.87697   2
  -9   7   9 4.21526 5.82103   2
  -9   7   9 16.5705 6.62476   1
   7  -7  -9 31.0655 7.36196   4
   7  -7  -9 22.6797 7.77652   3
   7  -7  -9 33.7990 6.79189   2
  -7   7   9 52.9640 7.48480   1
  -7   7   9 33.6768 7.18522   2
  -7   7   9 28.7706 6.63294   2
   5  -7  -9 25.1428 5.52659   2
   5  -7  -9 45.9540 7.37356   4
   5  -7  -9 47.4970 7.63690   3
  -5   7   9 42.9740 6.50588   1
   5   7  -9 21.0999 6.38841   2
  -5   7   9 58.7031 7.99928   2
  -5   7   9 34.9888 6.77566   2
   3  -7  -9 50.7325 6.97965   2
   3  -7  -9 53.5722 7.56654   4
   3  -7  -9 63.6482 7.66457   3
  -3   7   9 66.8751 7.64447   2
  -3   7   9 63.4528 6.86176   1
  -3   7   9 75.1945 8.62465   2
   3   7  -9 50.5792 7.28347   2
  -1  -7   9 88.1921 8.84141   2
   1  -7  -9 90.7706 8.11082   4
   1  -7  -9 89.5640 7.75352   2
  -1   7   9 112.444 9.32403   2
  -1   7   9 97.1591 8.89685   2
   1   7  -9 81.3090 8.53042   2
   1  -7   9 87.2446 9.04139   2
   1   7   9 122.583 9.65105   2
  -1   7  -9 87.1274 8.46178   1
  -1   7  -9 77.5367 8.49040   2
   3  -7   9 12.2567 6.49065   2
   3   7   9 36.5648 7.85279   2
  -3   7  -9 23.8250 7.99022   1
  -3   7  -9 23.5724 7.51727   2
  -5   7  -9 8.95051 8.17554   1
  -7   7  -9 90.4724 11.0302   1
  -9   7  -9 10.7232 10.2552   1
  13  -7   9 -5.9655 11.0087   1
  15  -7   9 21.6268 12.9058   1
  22  -8  -9 8.87898 11.0630   4
  22  -8  -9 14.7777 12.6413   1
  20  -8  -9 10.5327 11.0772   4
  20  -8  -9 0.73307 10.7266   3
  20  -8  -9 4.60756 12.6477   1
  18  -8  -9 1.94136 10.2143   3
  18  -8  -9 0.20625 9.65222   4
  18  -8  -9 31.5026 11.5863   1
  16  -8  -9 -0.6351 9.29535   3
  16  -8  -9 -11.535 9.91950   1
  16  -8  -9 6.84615 9.85304   4
 -16   8   9 -4.0893 8.63785   1
  14  -8  -9 9.84303 9.03868   4
  14  -8  -9 23.4030 9.65108   3
 -14   8   9 19.2506 8.89538   1
  12  -8  -9 2.81669 8.33634   4
  12  -8  -9 2.22107 8.34378   3
 -12   8   9 0.63165 6.56058   2
 -12   8   9 17.7863 8.08842   1
  10  -8  -9 -1.9917 7.76316   3
  10  -8  -9 -2.3878 7.59437   4
  10  -8  -9 7.73408 7.59850   1
 -10   8   9 16.9556 7.53075   1
 -10   8   9 -1.2860 6.53244   2
   8  -8  -9 0.26538 7.34612   3
   8  -8  -9 -7.7998 7.12752   4
  -8   8   9 -0.9344 6.65418   1
  -8   8   9 -2.8545 6.78978   2
   6  -8  -9 0.42777 7.00446   4
   6  -8  -9 1.37729 7.12030   3
  -6   8   9 -2.5678 6.20595   1
  -6   8   9 -0.9768 7.03647   2
   4  -8  -9 2.63848 7.09690   3
   4  -8  -9 8.00004 6.62908   4
  -4   8   9 6.50737 5.77470   1
   4   8  -9 6.13568 5.93588   2
  -4   8   9 15.3632 7.79786   2
  -4   8   9 8.08278 7.37852   2
   2  -8  -9 -8.2899 6.45660   3
   2  -8  -9 -2.9102 6.22244   4
   2   8  -9 5.43798 6.32079   2
  -2   8   9 -1.9137 6.28750   2
  -2   8   9 -5.6310 6.85018   2
  -2   8   9 -3.7255 5.11353   1
   0   8   9 3.28778 7.14846   2
   0   8   9 3.53871 6.64922   2
   0   8  -9 8.93405 6.81336   1
   2   8   9 -1.0550 6.93283   2
   4   8   9 21.1366 7.64589   2
  -4   8  -9 29.1297 8.98571   1
  -6   8  -9 18.2657 9.77126   1
  -8   8  -9 3.39903 10.3875   1
 -10   8  -9 17.4059 11.2836   1
 -12   8  -9 9.20864 11.6606   1
  14  -8   9 7.13770 12.5490   1
  19  -9  -9 15.5373 11.7943   1
  19  -9  -9 -7.3154 10.4949   4
  17  -9  -9 2.97177 10.4915   4
  17  -9  -9 10.5880 11.1984   1
  17  -9  -9 4.77829 10.0798   3
 -17   9   9 -0.5514 9.43551   1
  15  -9  -9 11.0383 9.85537   3
  15  -9  -9 8.77177 9.85879   4
 -15   9   9 11.8429 9.74981   1
  13  -9  -9 20.5454 9.63252   3
  13  -9  -9 -4.2500 9.26121   4
 -13   9   9 36.9977 10.2356   1
  11  -9  -9 29.9635 9.91565   4
  11  -9  -9 34.5745 9.79617   3
 -11   9   9 50.5346 9.60376   1
 -11   9   9 38.9537 8.52785   2
   9  -9  -9 -1.9054 8.22584   3
   9  -9  -9 -0.7080 8.37472   4
  -9   9   9 3.81253 8.27683   1
  -9   9   9 -0.6359 7.62330   2
   7  -9  -9 40.8342 9.45808   3
   7  -9  -9 36.7308 9.09477   4
  -7   9   9 50.1867 9.71449   2
  -7   9   9 39.4856 8.47700   1
   5  -9  -9 -7.5705 7.07612   4
   5  -9  -9 6.20977 7.61194   3
  -5   9   9 5.68423 8.08127   2
   3  -9  -9 122.688 10.3409   4
   3  -9  -9 118.885 9.89974   3
  -3   9   9 122.352 11.3345   2
   1   9  -9 7.74361 7.08781   1
  -1   9   9 -2.6027 7.76734   2
  -1   9   9 14.1952 5.77331   1
   1   9   9 19.5551 8.60320   2
  -3   9  -9 -4.0981 8.54535   1
   3   9   9 -4.4268 7.68773   2
  -5   9  -9 11.2429 10.4039   1
  -7   9  -9 5.25089 10.5151   1
 -11   9  -9 16.1289 12.8052   1
 -13   9  -9 7.57355 13.5956   1
  18 -10  -9 6.09314 12.6971   1
  18 -10  -9 -9.6130 11.2361   4
 -18  10   9 10.7752 14.7875   1
  16 -10  -9 14.4231 10.9230   3
  16 -10  -9 0.05551 11.2931   4
 -16  10   9 3.82369 10.2774   1
  14 -10  -9 1.22364 9.81925   3
  14 -10  -9 11.6469 10.4834   4
 -14  10   9 -3.0369 10.2681   1
  12 -10  -9 26.6229 10.6754   4
  12 -10  -9 20.7869 10.0436   3
 -12  10   9 38.6633 10.6433   1
  10 -10  -9 50.7948 10.4243   4
  10 -10  -9 51.2239 10.6671   3
 -10  10   9 67.2778 11.0562   1
 -10  10   9 55.0494 10.1338   2
   8 -10  -9 67.3895 10.3268   4
   8 -10  -9 50.6782 10.0469   3
  -8  10   9 28.1359 9.64731   2
  -8  10   9 63.1441 10.3284   1
   6 -10  -9 17.2875 8.40234   4
   6 -10  -9 30.2613 9.17658   3
  -6  10   9 23.6210 9.58799   2
   4 -10  -9 5.96372 8.03798   3
  -4  10   9 1.34036 7.03870   1
  -4  10   9 5.08263 8.86810   2
  -2  10   9 39.2627 9.76180   2
   0  10   9 32.9898 9.42520   2
  -2  10  -9 -9.4719 8.79236   1
   2  10   9 4.06570 8.48677   2
  -4  10  -9 26.4066 10.6553   1
  -6  10  -9 -4.1742 11.0773   1
  -8  10  -9 0.40416 12.1826   1
 -10  10  -9 9.64209 12.7465   1
  15 -11  -9 -0.5972 11.6391   4
  13 -11  -9 -9.5047 10.2436   3
  13 -11  -9 26.9550 11.1208   4
 -13  11   9 -19.874 10.5009   1
  11 -11  -9 -6.4228 9.54497   3
  11 -11  -9 3.23123 10.5883   4
 -11  11   9 19.8671 10.9729   1
   9 -11  -9 -0.8604 9.54069   4
   9 -11  -9 -0.8849 9.26298   3
  -9  11   9 2.25638 9.76417   1
   7 -11  -9 6.69611 9.06529   4
   7 -11  -9 1.27321 9.12972   3
  -7  11   9 -7.9441 9.35668   2
   5 -11  -9 1.82761 8.34484   3
  -5  11   9 1.34722 8.31453   1
  -5  11   9 -1.8404 9.84486   2
  -3  11   9 7.15992 9.59736   2
  -1  11   9 8.49981 9.80083   2
  -1  11  -9 -6.2330 9.39558   1
   1  11   9 2.45018 9.30198   2
   3  11   9 5.09030 9.11582   2
  -3  11  -9 -3.3244 10.3382   1
  -7  11  -9 -0.0085 13.2204   1
  10 -12  -9 1.09002 10.4167   3
 -10  12   9 15.3062 10.9737   1
   8 -12  -9 1.23115 9.93067   3
  -8  12   9 11.3879 10.8241   1
  -6  12   9 15.3876 10.4273   1
  -6  12   9 -2.2042 10.5384   2
  -4  12   9 -7.0081 10.0218   2
  -2  12   9 15.6300 10.8849   2
   0  12   9 3.87272 10.4384   2
  -2  12  -9 16.4354 11.7167   1
   2  12   9 7.28653 10.2809   2
  26   0 -10 26.0221 10.1568   3
  24   0 -10 4.69288 9.12348   3
  22   0 -10 35.7744 9.24162   3
  20   0 -10 109.047 9.61776   2
  20   0 -10 125.839 11.3947   3
  18   0 -10 182.417 10.8959   2
  18   0 -10 188.411 13.6787   3
  18   0 -10 189.864 11.3191   4
  16   0 -10 33.4491 6.04815   2
  16   0 -10 33.4653 5.99624   2
  16   0 -10 24.9530 5.85148   4
  16   0 -10 35.4621 7.57268   3
  14   0 -10 88.8169 8.57052   3
  14   0 -10 88.5764 7.18736   2
  14   0 -10 82.7707 7.35144   2
  14   0 -10 84.0972 6.97703   4
  12   0 -10 91.0196 7.20364   2
  12   0 -10 79.4086 7.36702   2
  12   0 -10 96.8161 8.21431   3
 -10   0  10 64.6994 6.48162   2
  10   0 -10 78.6207 6.97319   2
  10   0 -10 68.1332 6.54179   2
   8   0 -10 145.859 8.74159   2
   8   0 -10 148.323 8.28829   1
  -8   0  10 142.131 8.50975   2
  -6   0  10 273.382 11.4808   2
   6   0 -10 282.685 11.7404   2
   6   0 -10 272.352 11.2856   1
   4   0 -10 175.144 9.22428   1
   4   0 -10 176.324 9.42436   2
  -4   0  10 166.249 10.0733   2
   2   0 -10 125.549 8.50618   2
   2   0 -10 118.095 8.53260   1
  -2   0  10 130.394 9.45436   2
  -2   0  10 140.093 8.68144   1
   0   0  10 1057.92 31.0471   2
   0   0 -10 996.433 30.3588   2
   0   0  10 1041.95 30.0311   1
   0   0 -10 1024.39 30.1104   1
  -2   0 -10 246.906 11.9246   2
   2   0  10 245.205 13.1356   2
  -2   0 -10 245.597 11.9113   1
   2   0  10 248.239 11.4690   1
   4   0  10 556.556 19.7029   2
  -4   0 -10 526.427 18.5783   2
   4   0  10 522.618 18.4201   1
   6   0  10 117.421 10.2690   2
   6   0  10 127.708 9.99332   1
   8   0  10 126.253 10.8290   2
   8   0  10 105.892 8.84563   1
  10   0  10 224.153 14.6213   2
  12   0  10 201.049 14.5008   2
  14   0  10 16.1471 9.78929   2
  16   0  10 4.68097 10.3320   2
  18   0  10 -0.1255 11.0733   2
  27  -1 -10 10.7943 10.4244   3
  27  -1 -10 11.4943 9.61565   2
  27   1 -10 4.04247 9.81132   3
  25  -1 -10 -10.125 8.61498   2
  25  -1 -10 -4.3248 8.45034   4
  25  -1 -10 -10.815 9.46781   3
  25   1 -10 4.13743 9.24867   3
  23  -1 -10 3.09344 7.62093   4
  23  -1 -10 8.51129 9.32233   3
  23  -1 -10 -10.202 8.18469   2
  23   1 -10 26.9637 8.97889   3
  21  -1 -10 41.8995 9.19927   3
  21  -1 -10 29.2850 7.91058   4
  21  -1 -10 22.0719 8.30610   2
  21   1 -10 27.1469 8.79833   3
  19  -1 -10 23.5952 6.73693   2
  19  -1 -10 17.8968 7.06794   2
  19  -1 -10 30.1746 8.72786   3
  19  -1 -10 40.6860 7.14230   4
  19   1 -10 40.9155 8.69276   3
  17  -1 -10 0.51721 5.69395   2
  17  -1 -10 1.29553 5.27565   4
  17  -1 -10 2.78803 6.06519   2
  17  -1 -10 7.51779 7.17091   3
  17   1 -10 4.79972 6.90159   3
  15  -1 -10 14.9531 5.78384   2
  15  -1 -10 14.2312 5.30930   4
  15  -1 -10 8.53686 6.53816   3
  15  -1 -10 1.46812 5.03120   2
  15   1 -10 1.02338 6.12981   3
  13  -1 -10 69.6130 6.64985   2
  13  -1 -10 58.7511 6.20101   4
  13  -1 -10 57.2042 7.52191   3
  13  -1 -10 66.0135 6.87387   2
  13   1 -10 77.1371 7.80405   3
 -13   1  10 67.8339 6.38320   2
  13   1 -10 60.4596 6.39490   2
  11  -1 -10 6.98161 4.32024   1
  11  -1 -10 -5.3212 4.25715   1
  11  -1 -10 -3.3424 4.44168   2
  11  -1 -10 -6.1827 4.89087   2
  11  -1 -10 -3.1045 5.29542   3
 -11   1  10 2.46944 4.42469   2
  11   1 -10 -4.0178 4.59525   2
   9  -1 -10 61.5509 6.48805   3
   9  -1 -10 53.4582 5.84938   1
   9  -1 -10 57.8462 6.24939   2
   9  -1 -10 63.7470 5.86896   1
   9  -1 -10 69.0619 6.81616   2
   9   1 -10 56.2689 6.00905   2
   7  -1 -10 98.2087 7.80486   1
   7  -1 -10 105.280 8.60725   2
   7  -1 -10 99.5076 8.04331   2
  -7  -1  10 115.588 7.91066   2
   7   1 -10 117.475 7.96392   1
  -7   1  10 113.423 8.09815   2
   7   1 -10 105.990 8.06430   2
   5  -1 -10 128.089 8.59237   1
   5  -1 -10 146.633 8.66175   2
  -5   1  10 126.508 8.95827   2
   5   1 -10 130.802 8.66667   2
  -5   1  10 131.638 8.24637   1
  -3  -1  10 45.0077 6.68955   2
   3  -1 -10 38.6114 5.94349   1
   3  -1 -10 37.8686 5.59190   2
  -3  -1  10 40.3812 5.56294   1
   3   1 -10 34.2533 5.58234   2
  -3   1  10 38.8062 6.35990   2
  -3   1  10 32.3986 5.47868   1
   3   1 -10 47.1309 6.06562   1
   1  -1 -10 242.097 11.0275   1
  -1  -1  10 254.220 10.9355   1
  -1  -1  10 235.939 11.9668   2
   1  -1 -10 219.613 10.7438   2
   1   1 -10 251.493 11.4875   1
   1   1 -10 230.261 10.8291   2
  -1   1  10 223.958 11.6274   2
  -1   1  10 236.883 10.8629   1
  -1  -1 -10 -4.5298 5.22664   1
  -1  -1 -10 5.97355 4.98433   2
   1  -1  10 0.69761 5.30174   1
   1  -1  10 15.9565 6.68282   2
   1   1  10 5.91198 5.80757   2
  -1   1 -10 9.11620 5.16885   2
   1   1  10 9.17973 5.25127   1
  -1   1 -10 5.76394 5.63691   1
  -3  -1 -10 85.5665 7.55944   2
   3  -1  10 97.6233 8.26710   1
   3  -1  10 87.4812 8.94592   2
   3   1  10 99.2425 8.99048   2
   3   1  10 90.7413 7.36389   1
  -3   1 -10 95.9589 8.42360   1
  -3   1 -10 82.7188 7.75058   2
   5  -1  10 205.519 11.6351   1
   5  -1  10 206.431 12.6725   2
   5   1  10 213.134 10.8009   1
   5   1  10 211.633 12.4661   2
  -5   1 -10 185.726 10.9350   2
   7  -1  10 26.4118 7.79853   2
   7  -1  10 21.1258 6.91276   1
   7   1  10 28.5459 6.52676   1
   7   1  10 40.2993 7.79214   2
   9  -1  10 23.5923 7.16643   1
   9  -1  10 2.41149 7.99174   2
   9   1  10 15.5535 8.02613   2
   9   1  10 14.0070 6.52195   1
  11  -1  10 -4.2026 8.48081   2
  11   1  10 14.1893 8.52602   2
  13  -1  10 -11.610 8.87214   2
  13   1  10 7.26869 9.04479   2
  15  -1  10 5.65051 10.0038   2
  15  -1  10 -0.5242 9.09872   1
  15   1  10 -19.350 8.99734   2
  17  -1  10 2.22908 11.1238   2
  17   1  10 8.01877 10.9938   2
  19  -1  10 4.81876 11.5170   2
  19   1  10 6.53731 11.3855   2
  26  -2 -10 -1.2557 9.19754   4
  26  -2 -10 -0.1161 9.18939   2
  26  -2 -10 7.17546 10.0358   3
  26   2 -10 11.8040 9.92088   3
  24  -2 -10 -16.942 7.65140   4
  24  -2 -10 15.6422 9.32919   2
  24  -2 -10 -5.1019 9.62583   3
  24   2 -10 -7.5397 8.65215   3
  22  -2 -10 2.99124 8.33497   2
  22  -2 -10 -0.1139 9.31363   3
  22  -2 -10 1.70409 7.34883   4
  22   2 -10 7.13541 8.35509   3
  20  -2 -10 103.361 9.73525   4
  20  -2 -10 100.569 10.5112   2
  20  -2 -10 129.763 11.7903   3
  20   2 -10 112.431 10.6408   3
  18  -2 -10 9.27014 6.72246   2
  18  -2 -10 1.85443 5.88208   4
  18  -2 -10 2.00063 6.03747   2
  18  -2 -10 2.51391 5.08521   1
  18  -2 -10 10.4996 8.06048   3
 -18   2  10 -0.5189 4.77367   2
  18   2 -10 -0.1518 7.05186   3
  16  -2 -10 59.5724 8.75807   3
  16  -2 -10 47.6833 7.57831   2
  16  -2 -10 31.9040 6.26007   4
  16  -2 -10 42.1588 6.97405   2
 -16   2  10 39.3561 5.81735   2
  16   2 -10 47.1866 7.57183   3
  14  -2 -10 26.5177 7.08814   3
  14  -2 -10 30.5075 5.71845   4
  14  -2 -10 28.3464 6.51024   2
  14  -2 -10 27.0987 5.68244   1
  14  -2 -10 43.3272 6.47108   2
 -14   2  10 24.4839 5.05985   2
  14   2 -10 37.1056 6.88895   3
  12  -2 -10 120.567 8.45301   1
  12  -2 -10 115.085 9.21250   2
  12  -2 -10 123.916 10.4719   3
  12  -2 -10 120.256 8.80563   4
  12  -2 -10 123.919 8.60716   2
 -12   2  10 127.634 8.20393   2
  10  -2 -10 12.6694 5.13419   2
  10  -2 -10 11.5919 5.91441   3
  10  -2 -10 11.4530 5.03571   4
  10  -2 -10 11.9646 5.47773   2
  10  -2 -10 11.2248 5.19661   1
 -10   2  10 11.9434 5.21134   2
   8  -2 -10 28.5010 5.25375   2
   8  -2 -10 23.7793 5.44471   1
   8  -2 -10 22.8258 5.70661   2
   8  -2 -10 24.6524 5.70895   3
  -8   2  10 27.0249 5.49223   2
  -8   2  10 24.4255 5.09850   1
   8   2 -10 25.1420 5.09884   2
   6  -2 -10 0.06253 4.42072   2
   6  -2 -10 -2.9897 4.61083   1
  -6  -2  10 -6.1693 4.84948   2
   6  -2 -10 12.0162 5.14453   2
  -6   2  10 0.40454 4.70764   2
   6   2 -10 -9.5725 4.35626   2
  -6   2  10 3.67314 4.43692   1
   4  -2 -10 168.613 9.23174   2
   4  -2 -10 169.184 9.13608   1
   4  -2 -10 157.484 9.80270   2
  -4   2  10 151.173 8.83820   1
   4   2 -10 159.447 9.30775   2
   4   2 -10 162.971 9.00257   1
  -4   2  10 156.780 9.54638   2
   2  -2 -10 -2.6884 4.46539   2
  -2  -2  10 -11.144 4.76890   1
  -2  -2  10 -1.3705 5.71645   2
   2   2 -10 5.36450 4.79767   2
   2   2 -10 3.16661 4.74004   1
  -2   2  10 -6.2257 4.28990   1
  -2   2  10 2.98604 5.01392   2
   0  -2  10 45.2758 7.93599   2
   0  -2 -10 48.9480 6.39428   2
   0   2  10 44.7638 6.86830   2
   0   2 -10 32.9699 6.19573   2
   0   2  10 37.5792 5.84918   1
   0   2 -10 40.6302 6.21572   1
   2  -2  10 15.4994 6.24907   1
   2  -2  10 16.0569 7.29221   2
  -2  -2 -10 18.6200 5.03554   2
   2   2  10 20.8643 6.61218   2
  -2   2 -10 23.3287 6.37805   1
  -2   2 -10 22.2749 6.12687   2
   4  -2  10 86.3553 9.30834   2
   4  -2  10 80.9322 8.04187   1
  -4   2 -10 71.7083 7.58420   2
   4   2  10 71.0700 6.82333   1
   4   2  10 85.0904 8.48739   2
  -4   2 -10 96.0612 8.50310   1
   6  -2  10 0.65851 6.35632   1
   6  -2  10 -6.7089 7.09815   2
   6   2  10 -4.0375 6.57694   2
  -6   2 -10 4.18636 5.26032   2
   8  -2  10 75.3075 9.77777   2
   8  -2  10 82.9190 8.99712   1
   8   2  10 103.194 9.99515   2
  10  -2  10 56.4017 9.66627   2
  10  -2  10 49.6205 9.01138   1
  10   2  10 51.0795 9.13950   2
  12  -2  10 31.8045 10.2380   2
  12   2  10 30.9283 9.03192   2
  14  -2  10 11.0685 10.1362   2
  14   2  10 -1.5706 8.99393   2
  16  -2  10 34.0167 12.0215   2
  16  -2  10 29.4498 11.0508   1
  16   2  10 34.0170 10.4707   2
  18  -2  10 -21.549 11.1913   2
  18  -2  10 -2.3483 10.9210   1
  18   2  10 -22.156 10.3445   2
  27  -3 -10 4.93122 10.0426   4
  27  -3 -10 5.40192 10.4145   2
  27  -3 -10 15.9302 17.6807   3
  25  -3 -10 8.73238 9.03120   4
  25  -3 -10 17.3306 10.4260   2
  25  -3 -10 10.2142 10.4700   3
  23  -3 -10 4.07663 9.69225   3
  23  -3 -10 7.98921 8.58018   4
  23  -3 -10 10.5462 8.87912   2
  23   3 -10 9.28372 8.25412   3
  21  -3 -10 55.2907 10.7490   3
  21  -3 -10 43.4268 9.54325   2
  21  -3 -10 37.0706 8.55355   4
  21   3 -10 46.7061 8.99249   3
  19  -3 -10 152.139 12.2106   2
  19  -3 -10 163.071 12.9844   3
  19  -3 -10 138.289 10.7044   4
  19   3 -10 139.072 10.9936   3
  17  -3 -10 15.2316 6.32438   1
  17  -3 -10 10.7122 7.08841   2
  17  -3 -10 25.1124 8.50667   3
  17  -3 -10 6.03214 6.17144   4
  17  -3 -10 8.09851 6.22970   2
  17   3 -10 3.24009 6.99851   3
 -17   3  10 12.0866 5.25876   2
  15  -3 -10 39.2497 6.28664   1
  15  -3 -10 50.3777 7.69952   2
  15  -3 -10 64.2148 8.99732   3
  15  -3 -10 36.0696 6.74231   2
  15  -3 -10 31.8784 6.21610   4
 -15   3  10 45.4236 6.15826   2
  15   3 -10 49.7180 7.35331   3
  13  -3 -10 110.726 9.03240   2
  13  -3 -10 95.9461 7.99261   4
  13  -3 -10 126.916 9.58997   2
  13  -3 -10 129.212 9.84729   3
  13  -3 -10 92.2261 7.80647   1
  11  -3 -10 174.677 10.1019   2
  11  -3 -10 198.748 10.3970   1
  11  -3 -10 184.185 10.8353   2
  11  -3 -10 180.170 11.6841   3
  11  -3 -10 182.548 10.4751   4
 -11   3  10 186.328 9.55513   1
 -11   3  10 185.618 10.1505   2
   9  -3 -10 40.4959 6.52659   2
   9  -3 -10 33.3867 5.62574   4
   9  -3 -10 35.8591 6.19478   1
   9  -3 -10 33.5238 6.40367   3
   9  -3 -10 29.9382 5.77177   2
  -9   3  10 45.1740 6.53207   2
   9   3 -10 38.7285 5.91549   2
   7  -3 -10 102.561 7.82300   4
   7  -3 -10 113.783 8.98050   2
   7  -3 -10 120.981 8.44370   1
   7  -3 -10 129.329 9.01915   3
   7  -3 -10 103.300 8.69325   2
  -7   3  10 132.006 9.10660   2
  -7   3  10 99.2726 8.15322   1
   7   3 -10 100.305 7.84921   2
   5  -3 -10 171.491 9.70899   1
   5  -3 -10 152.587 10.3132   2
   5  -3 -10 173.014 10.1956   3
  -5  -3  10 165.190 10.4810   2
   5  -3 -10 166.867 9.96606   4
   5  -3 -10 161.284 9.67469   2
   5   3 -10 162.099 9.13640   1
  -5   3  10 157.046 8.92504   1
  -5   3  10 171.477 10.2720   2
   5   3 -10 164.929 9.49366   2
   3  -3 -10 373.392 13.8597   1
   3  -3 -10 381.825 14.7257   2
  -3  -3  10 323.260 14.2119   2
   3  -3 -10 352.822 14.0350   2
  -3   3  10 372.813 13.3110   1
   3   3 -10 359.601 14.1268   2
  -3   3  10 358.964 14.2988   2
   3   3 -10 366.502 13.3219   1
   1  -3 -10 202.917 10.2349   2
  -1  -3  10 203.053 12.2211   2
   1  -3 -10 186.360 10.3762   2
   1   3 -10 189.448 11.0218   2
  -1   3  10 194.908 11.0944   2
   1   3 -10 184.623 10.4634   1
  -1   3  10 175.524 9.63402   1
  -1  -3 -10 31.5817 5.66343   2
  -1  -3 -10 40.7873 6.07522   2
   1  -3  10 50.3894 7.82581   2
  -1   3 -10 36.1939 6.40279   1
   1   3  10 56.0715 7.42050   2
   1   3  10 39.3729 5.89812   1
  -1   3 -10 35.4419 6.23192   2
   3  -3  10 230.843 12.1700   1
   3  -3  10 211.998 12.5607   2
  -3   3 -10 199.969 11.3923   2
  -3   3 -10 221.778 11.9671   1
   3   3  10 204.861 10.1826   1
   3   3  10 190.825 11.6461   2
   5  -3  10 5.55295 7.13875   2
  -5   3 -10 2.32438 6.87687   1
   5   3  10 3.94110 6.62565   2
  -5   3 -10 3.45192 5.29966   2
   7  -3  10 2.03249 7.39155   1
   7  -3  10 -5.9652 7.60044   2
   7   3  10 -0.0361 6.75895   2
  -7   3 -10 5.59036 5.88205   2
   9  -3  10 2.22601 8.63061   2
   9  -3  10 2.47044 8.47318   1
   9   3  10 14.9302 7.59205   2
  11  -3  10 36.5343 9.61071   1
  11  -3  10 12.4935 9.42515   2
  11   3  10 10.4446 8.09845   2
  13  -3  10 35.8954 11.1415   2
  13  -3  10 19.4819 9.99568   1
  13   3  10 25.3041 9.34366   2
  15  -3  10 -1.2521 10.7983   2
  15   3  10 25.8902 9.84011   2
  17  -3  10 12.3493 11.9732   2
  17  -3  10 36.9068 12.5354   1
  26  -4 -10 -4.0135 9.45050   4
  26  -4 -10 23.0653 11.5231   2
  24  -4 -10 26.0952 10.7696   2
  24  -4 -10 10.5600 10.4752   3
  24  -4 -10 -6.5712 9.62140   4
  22  -4 -10 4.78997 8.38531   4
  22  -4 -10 -3.9880 8.85788   2
  22  -4 -10 25.2901 10.3253   3
  20  -4 -10 4.93264 9.15353   3
  20  -4 -10 23.3176 7.95083   4
  20  -4 -10 6.32526 8.71708   2
  20   4 -10 14.1866 7.87372   3
  18  -4 -10 -4.7942 8.27641   3
  18  -4 -10 7.59634 6.93548   4
  18  -4 -10 -10.466 7.11908   2
  18   4 -10 -9.4767 6.91262   3
  16  -4 -10 76.7318 9.40253   2
  16  -4 -10 61.5509 8.83986   1
  16  -4 -10 70.2370 8.38752   2
  16  -4 -10 47.5813 7.64795   4
  16  -4 -10 68.0189 9.50158   3
 -16   4  10 50.7964 6.72584   2
  16   4 -10 63.2829 7.95446   3
  14  -4 -10 59.3388 8.27030   2
  14  -4 -10 54.0430 7.51328   2
  14  -4 -10 76.3544 8.60835   1
  14  -4 -10 52.1749 7.25684   4
  14  -4 -10 68.6411 7.80852   1
  14  -4 -10 74.0544 9.31407   3
 -14   4  10 57.4889 6.91787   2
  12  -4 -10 15.4835 5.95666   2
  12  -4 -10 -4.8925 5.53218   1
  12  -4 -10 -1.0907 6.79753   3
  12  -4 -10 0.39399 5.11164   2
  12  -4 -10 3.73151 5.09493   4
 -12   4  10 10.1098 5.49499   1
 -12   4  10 -3.0573 4.42380   2
 -12   4  10 1.78998 4.66802   2
  10  -4 -10 42.5044 7.34817   3
  10  -4 -10 36.1248 6.54934   1
  10  -4 -10 26.0967 5.81558   4
  10  -4 -10 36.5759 6.56622   2
  10  -4 -10 27.5804 5.88596   2
 -10   4  10 36.5925 6.22833   1
 -10   4  10 28.1080 6.33535   2
   8  -4 -10 -2.0129 4.22370   2
   8  -4 -10 -7.9841 4.85517   4
   8  -4 -10 -8.4663 4.97936   1
   8  -4 -10 5.22800 5.31986   2
   8  -4 -10 2.69135 5.72460   3
  -8   4  10 -4.8116 4.74896   1
  -8   4  10 -4.2859 5.14178   2
   6  -4 -10 43.2930 6.17930   2
   6  -4 -10 42.1670 6.52598   2
   6  -4 -10 40.7780 6.96959   3
   6  -4 -10 43.5934 6.41686   4
   6   4 -10 41.4035 6.00289   2
  -6   4  10 42.5333 5.97345   1
  -6   4  10 46.6582 6.69136   2
  -4  -4  10 43.3999 6.73330   2
   4  -4 -10 36.3880 6.13229   2
   4  -4 -10 47.0365 6.81595   3
   4  -4 -10 35.5276 6.47058   4
   4  -4 -10 40.3227 5.83792   2
  -4   4  10 40.6605 5.86156   1
  -4   4  10 43.6642 7.01264   2
   4   4 -10 30.1917 5.28155   1
   4   4 -10 45.7710 6.57630   2
   2  -4 -10 6.45487 4.49279   2
  -2  -4  10 -1.1068 5.92363   2
   2  -4 -10 3.41864 5.04431   4
   2  -4 -10 -1.2234 3.27366   2
   2  -4 -10 0.64641 5.37061   3
  -2   4  10 2.64287 5.49101   2
   2   4 -10 -0.0232 4.78868   1
   2   4 -10 6.38448 5.42881   2
  -2   4  10 8.06825 4.80757   1
   0  -4 -10 8.69035 4.92711   2
   0  -4 -10 -2.4192 4.71794   2
   0  -4 -10 4.70701 5.08464   4
   0  -4  10 0.32334 6.49523   2
   0   4  10 4.86507 4.52708   1
   0   4 -10 -1.4688 5.06053   2
   0   4 -10 -0.3289 5.07482   1
   0   4  10 0.59550 5.27179   2
   2  -4  10 21.1589 7.19381   1
  -2  -4 -10 9.69613 5.32968   2
   2  -4  10 24.5845 7.34824   2
   2   4  10 10.9579 6.16889   2
  -2   4 -10 19.1060 6.15849   2
  -2   4 -10 19.1425 6.28331   1
   4  -4  10 1.29276 6.78662   2
   4  -4  10 1.86103 7.24078   1
  -4  -4 -10 -0.6339 4.54595   2
   4   4  10 -8.3391 6.16734   2
  -4   4 -10 4.79490 5.59022   2
  -4   4 -10 2.86137 6.71314   1
   6  -4  10 0.40866 7.42499   2
   6  -4  10 3.64009 7.77622   1
  -6   4 -10 7.64131 6.22266   2
   6   4  10 3.16416 6.66751   2
  -6   4 -10 1.01558 7.16971   1
   8  -4  10 -1.3353 8.59211   1
   8  -4  10 -5.6749 8.02115   2
  -8   4 -10 7.89907 6.80433   2
   8   4  10 2.44486 7.14744   2
  10  -4  10 -0.9357 9.12048   1
  10  -4  10 10.1726 9.04507   2
  10   4  10 7.77544 7.87145   2
  12  -4  10 16.8064 10.6223   2
  12  -4  10 15.4755 9.96995   1
  14  -4  10 -15.040 9.92114   1
  14  -4  10 4.05533 10.8184   2
  16  -4  10 -6.3702 11.0428   1
  18  -4  10 8.37525 12.3828   1
  25  -5 -10 29.4133 10.5583   4
  25  -5 -10 39.3924 13.8516   1
  25  -5 -10 -2.8240 10.7648   2
  23  -5 -10 2.25127 9.74589   2
  23  -5 -10 17.7447 10.6910   3
  23  -5 -10 -5.3505 11.6814   1
  23  -5 -10 10.6721 9.43114   4
  21  -5 -10 20.4976 9.01822   4
  21  -5 -10 23.7965 10.1635   2
  21  -5 -10 30.3688 10.5789   3
  19  -5 -10 33.3259 10.3153   1
  19  -5 -10 48.6729 10.1653   3
  19  -5 -10 10.2076 8.09573   4
  19  -5 -10 5.87775 8.76472   2
  17  -5 -10 55.9192 8.78673   4
  17  -5 -10 75.5167 10.6243   1
  17  -5 -10 55.9686 9.70881   2
  17  -5 -10 50.8009 10.3830   3
  17   5 -10 50.5481 7.73620   3
  15  -5 -10 91.0000 9.56538   2
  15  -5 -10 144.225 11.6508   1
  15  -5 -10 149.780 11.8733   3
  15  -5 -10 116.582 10.3685   4
  15  -5 -10 120.337 10.9745   2
 -15   5  10 124.069 9.79804   2
  13  -5 -10 78.1266 8.81686   2
  13  -5 -10 106.295 10.0406   1
  13  -5 -10 98.6900 10.0536   3
  13  -5 -10 70.0720 8.19516   4
  13  -5 -10 55.0281 7.75722   2
 -13   5  10 69.4267 7.47120   2
 -13   5  10 96.4188 8.30289   1
 -13   5  10 65.1242 7.43024   2
  11  -5 -10 43.6380 8.26626   3
  11  -5 -10 32.6384 6.64628   4
  11  -5 -10 29.7335 6.80240   2
  11  -5 -10 33.1914 6.67465   2
  11  -5 -10 28.1654 7.71277   1
 -11   5  10 33.8577 6.16348   2
 -11   5  10 30.7089 6.37028   2
 -11   5  10 49.1205 7.02288   1
   9  -5 -10 37.2819 6.62489   4
   9  -5 -10 38.3071 6.97854   2
   9  -5 -10 36.1016 6.41241   2
   9  -5 -10 42.6492 7.80831   3
   9  -5 -10 46.6384 7.97483   1
  -9   5  10 38.9703 6.79357   1
  -9   5  10 42.9648 6.34515   2
  -9   5  10 53.4939 7.36781   2
   7  -5 -10 58.3906 7.36757   4
   7  -5 -10 77.8664 8.08231   1
   7  -5 -10 54.7358 6.98728   2
   7  -5 -10 68.6574 8.08607   3
   7  -5 -10 45.6542 7.17519   2
   7   5 -10 61.4300 7.06468   2
  -7   5  10 66.0178 7.92522   2
  -7   5  10 65.2432 7.16805   1
  -7   5  10 58.6743 6.96736   2
   5  -5 -10 74.8352 8.07960   3
   5  -5 -10 74.2587 7.28428   2
   5  -5 -10 67.9234 7.74198   4
   5  -5 -10 60.8166 7.36284   2
  -5   5  10 84.9723 8.22886   2
  -5   5  10 67.8009 6.94659   1
   5   5 -10 65.4701 7.24616   2
   3  -5 -10 30.4292 6.53836   3
   3  -5 -10 20.9317 5.31150   2
   3  -5 -10 18.6665 6.14469   4
  -3  -5  10 26.9225 6.80151   2
  -3   5  10 28.5491 6.75253   2
   3   5 -10 26.0973 6.01763   2
  -3   5  10 23.0965 5.60141   1
   1  -5 -10 42.3080 6.40009   2
   1  -5 -10 41.2072 6.53111   4
  -1  -5  10 39.0804 7.26194   2
   1  -5 -10 48.1118 6.98657   3
   1   5 -10 46.3342 6.17015   1
  -1   5  10 55.8306 7.21910   2
  -1   5  10 33.9838 5.68524   1
   1   5 -10 42.0961 6.96925   2
  -1  -5 -10 3.81221 4.85112   2
  -1  -5 -10 11.0081 5.72996   4
   1  -5  10 5.33906 6.52874   2
  -1  -5 -10 14.8682 6.02866   3
  -1   5 -10 8.09315 5.68251   2
  -1   5 -10 0.31801 6.02823   1
   1   5  10 14.3824 6.31309   2
   3  -5  10 95.4369 9.50969   2
  -3   5 -10 90.7027 8.84105   1
  -3   5 -10 65.4516 8.40640   2
   3   5  10 95.0606 8.75866   2
   5  -5  10 29.4075 8.20602   2
  -5   5 -10 14.6439 6.84489   2
  -5   5 -10 29.5692 8.01530   1
   5   5  10 31.7367 7.40745   2
   7  -5  10 7.96157 7.67070   2
   7  -5  10 -4.9793 8.59999   1
   7   5  10 8.68481 7.19122   2
  -7   5 -10 3.20825 8.09270   1
  -7   5 -10 -0.8808 6.42507   2
   9  -5  10 -0.1585 9.14422   1
   9  -5  10 -0.5053 8.55377   2
  11  -5  10 19.8292 10.1197   2
  11  -5  10 -5.4208 9.98428   1
  13  -5  10 10.3647 10.9556   1
  15  -5  10 25.1325 11.9776   1
  17  -5  10 27.8601 13.0626   1
  24  -6 -10 0.27959 10.2534   4
  24  -6 -10 9.10454 13.5362   1
  22  -6 -10 -4.3677 9.47128   4
  22  -6 -10 -6.3209 9.89922   3
  22  -6 -10 17.9238 12.8506   1
  20  -6 -10 17.2955 9.10799   4
  20  -6 -10 17.6215 9.61141   3
  20  -6 -10 -1.0098 9.27731   2
  18  -6 -10 9.49982 10.9186   1
  18  -6 -10 6.02670 8.42291   4
  18  -6 -10 -3.0190 8.66322   3
  18  -6 -10 0.06911 8.94458   2
  16  -6 -10 13.4256 8.85167   3
  16  -6 -10 14.3761 7.73310   4
  16  -6 -10 3.15017 10.1551   1
  16  -6 -10 14.5316 8.28876   2
  14  -6 -10 71.0607 10.7145   1
  14  -6 -10 54.8017 8.79794   4
  14  -6 -10 44.7583 8.63983   2
  14  -6 -10 55.5374 9.92223   3
 -14   6  10 36.3717 6.96622   2
  12  -6 -10 67.4192 8.32125   2
  12  -6 -10 61.3498 8.74783   4
  12  -6 -10 72.9311 9.09633   2
  12  -6 -10 67.1038 9.49963   3
 -12   6  10 63.8999 7.82286   2
 -12   6  10 53.1080 7.84893   2
 -12   6  10 91.3303 8.78851   1
  10  -6 -10 15.6879 6.31600   2
  10  -6 -10 40.3466 8.19823   3
  10  -6 -10 36.0868 8.76757   1
  10  -6 -10 15.1488 6.15744   2
  10  -6 -10 28.1819 7.18020   4
 -10   6  10 29.1648 6.98992   2
 -10   6  10 26.0527 7.01698   1
 -10   6  10 26.1808 6.15394   2
   8  -6 -10 0.37709 5.99573   4
   8  -6 -10 -7.3019 7.13176   1
   8  -6 -10 -4.5502 6.74071   3
   8  -6 -10 -1.8375 4.86974   2
   8  -6 -10 6.42526 5.52451   2
  -8   6  10 11.8353 5.87008   1
  -8   6  10 5.95478 6.23272   2
  -8   6  10 6.22010 5.26061   2
   6  -6 -10 37.0151 6.36636   2
   6  -6 -10 37.1880 6.48665   2
   6  -6 -10 42.3573 7.19382   4
   6  -6 -10 44.5983 7.65552   3
  -6   6  10 45.7899 6.70868   1
  -6   6  10 38.3233 6.54199   2
  -6   6  10 36.1264 7.46510   2
   6   6 -10 29.2456 6.36273   2
   4  -6 -10 0.60379 2.20921   2
   4  -6 -10 -7.1243 5.94368   3
   4  -6 -10 1.85316 5.87918   4
  -4   6  10 1.98893 5.78276   2
   4   6 -10 9.01130 5.76516   2
  -4   6  10 0.10713 5.15259   1
   2  -6 -10 62.9998 7.72460   3
   2  -6 -10 60.3075 7.37052   4
  -2  -6  10 54.4358 7.85314   2
   2  -6 -10 51.0918 6.71177   2
   2   6 -10 40.5736 6.20653   1
  -2   6  10 56.5205 7.76710   2
   2   6 -10 40.5649 6.92541   2
   0  -6 -10 18.9392 6.21269   4
   0  -6 -10 21.3464 5.61150   2
   0  -6  10 23.2147 7.12170   2
   0   6 -10 12.6342 6.09672   1
   0   6 -10 13.3755 6.27169   2
   0   6  10 20.3055 5.37293   1
   0   6  10 22.1409 7.07001   2
   2  -6  10 34.2433 7.48397   2
  -2   6 -10 31.8517 7.53095   2
   2   6  10 27.9402 7.30502   2
  -2   6 -10 38.2145 7.45086   1
   4  -6  10 51.9391 8.67614   2
  -4   6 -10 55.8228 9.10465   1
   4   6  10 54.3822 8.17000   2
  -4   6 -10 49.3104 7.94671   2
   6  -6  10 80.4943 10.0813   2
  -6   6 -10 80.5684 10.3793   1
   8  -6  10 9.31680 9.64421   1
  -8   6 -10 -0.9103 9.26531   1
  10  -6  10 -14.587 9.93686   1
  12  -6  10 24.4230 11.5634   1
  14  -6  10 11.7523 11.7578   1
  16  -6  10 -7.0811 11.7245   1
  23  -7 -10 25.6951 11.2583   4
  23  -7 -10 7.39038 11.9075   1
  21  -7 -10 -1.9967 10.7503   3
  21  -7 -10 3.95202 10.1192   4
  21  -7 -10 -8.2475 12.2090   1
  19  -7 -10 5.27446 9.51192   4
  19  -7 -10 9.39979 9.62203   3
  19  -7 -10 -2.9021 12.0497   1
  17  -7 -10 -6.7856 11.6779   1
  17  -7 -10 -1.7794 8.96989   4
  17  -7 -10 7.08513 9.13501   3
  15  -7 -10 8.82057 8.89989   3
  15  -7 -10 1.08605 8.73215   2
  15  -7 -10 6.39230 8.49106   4
  13  -7 -10 71.4974 11.4327   1
  13  -7 -10 43.7749 9.69252   3
  13  -7 -10 43.1089 8.79581   2
  13  -7 -10 53.0142 9.43312   4
 -13   7  10 58.9283 8.02839   2
  11  -7 -10 15.0757 8.30622   3
  11  -7 -10 13.5351 6.84138   2
  11  -7 -10 5.22162 7.51959   4
  11  -7 -10 9.56326 6.44473   2
  11  -7 -10 -0.2581 9.19143   1
 -11   7  10 9.47637 6.24287   2
 -11   7  10 19.2279 6.67120   2
   9  -7 -10 13.1937 7.84894   3
   9  -7 -10 28.8200 7.89508   4
   9  -7 -10 17.7043 6.64170   2
  -9   7  10 26.5007 7.66827   2
  -9   7  10 28.7494 7.25217   1
  -9   7  10 16.2021 6.45795   2
   7  -7 -10 -0.4157 7.04787   3
   7  -7 -10 -7.0421 6.78818   4
   7  -7 -10 -4.8676 5.61867   2
  -7   7  10 3.59031 5.92297   2
  -7   7  10 -2.2267 6.72984   2
  -7   7  10 -5.1699 6.29595   1
   5  -7 -10 10.4736 6.59278   4
   5  -7 -10 4.34002 4.29177   2
   5  -7 -10 10.0106 6.91980   3
  -5   7  10 -0.2755 5.71039   2
   5   7 -10 -2.8591 5.54438   2
  -5   7  10 -2.7202 5.63239   1
[truncated: 220,779 more chars]
