# Supplementary material for: Crystal structure of tris­(2,2′-bi­pyridine)­cobalt(II) bis­(1,1,3,3-tetra­cyano-2-eth­oxy­propenide)
Source: Acta Crystallogr E Crystallogr Commun. 2019 Jan 4;75(Pt 2):142–5. doi: 10.1107/S2056989018018261 (PMC6362655; doi:10.1107/S2056989018018261)
Supplement: Supplementary file 2 [file e-75-00142-Isup2.hkl]

data_I                                                                          
_shelx_title '    SHELX IN SPACE GROUP C 2/C'                                   
_shelx_refln_list_code          4                                               
_shelx_F_calc_maximum      648.82                                               
_exptl_crystal_F_000      1852.00                                               
_reflns_d_resolution_high  0.8255                                               
                                                                                
loop_                                                                           
 _space_group_symop_operation_xyz                                               
 'x, y, z'                                                                      
 '-x, y, -z+1/2'                                                                
 'x+1/2, y+1/2, z'                                                              
 '-x+1/2, y+1/2, -z+1/2'                                                        
 '-x, -y, -z'                                                                   
 'x, -y, z-1/2'                                                                 
 '-x+1/2, -y+1/2, -z'                                                           
 'x+1/2, -y+1/2, z-1/2'                                                         
                                                                                
_cell_length_a    22.3350                                                       
_cell_length_b    10.9454                                                       
_cell_length_c    18.7210                                                       
_cell_angle_alpha  90.000                                                       
_cell_angle_beta  110.691                                                       
_cell_angle_gamma  90.000                                                       
                                                                                
_shelx_F_squared_multiplier     1.000                                           
                                                                                
loop_                                                                           
 _refln_index_h                                                                 
 _refln_index_k                                                                 
 _refln_index_l                                                                 
 _refln_F_squared_calc                                                          
 _refln_F_squared_meas                                                          
 _refln_F_squared_sigma                                                         
 _refln_observed_status                                                         
   2   0   0      43542.91      39499.89       740.11 o                         
   4   0   0       1807.64       1142.64        91.96 o                         
   6   0   0       9177.37       9499.98       259.12 o                         
   8   0   0      25128.66      25121.13       539.90 o                         
  10   0   0      24267.42      26311.79       819.56 o                         
  12   0   0       2847.46       3095.57       250.31 o                         
  14   0   0        103.88        141.32       156.94 o                         
  16   0   0       4733.21       4805.88       265.44 o                         
  18   0   0       2993.45       3525.54       409.15 o                         
  20   0   0       1495.41       1625.38       392.12 o                         
  22   0   0       1235.83       1735.97       439.98 o                         
   1   1   0       7502.38       6680.54        79.88 o                         
   3   1   0       1614.85       1744.97        40.01 o                         
   5   1   0        694.74        865.32        67.36 o                         
   7   1   0       4155.98       4184.55       102.00 o                         
   9   1   0        448.14        435.90        90.67 o                         
  11   1   0        442.11        374.20        96.16 o                         
  13   1   0        952.89        961.91        98.58 o                         
  15   1   0       1364.17       1308.71       142.70 o                         
  17   1   0       2170.75       1858.97       130.33 o                         
  19   1   0         93.29        296.51       163.89 o                         
  21   1   0          0.76         15.36       222.26 o                         
  23   1   0        220.79         47.35       245.56 o                         
  25   1   0         72.09        693.05       354.76 o                         
   0   2   0      33014.73      31174.16       427.69 o                         
   2   2   0      17136.96      16621.40       146.42 o                         
   4   2   0        343.03        273.24        42.68 o                         
   6   2   0       8108.10       7728.86       108.35 o                         
   8   2   0         63.97         71.39        65.95 o                         
  10   2   0        165.79        360.34        86.57 o                         
  12   2   0       2713.34       2660.29       107.07 o                         
  14   2   0       3901.82       3932.38       178.75 o                         
  16   2   0        289.04        289.23       148.63 o                         
  18   2   0       1632.51       1544.99       179.35 o                         
  20   2   0         38.38        207.20       219.69 o                         
  22   2   0         51.52          0.00       242.39 o                         
  24   2   0        778.75        732.07       279.22 o                         
   1   3   0       4540.40       4004.12        88.96 o                         
   3   3   0      27931.93      27414.48       243.64 o                         
   5   3   0      12392.28      12131.78       130.53 o                         
   7   3   0       7631.40       6998.64       119.69 o                         
   9   3   0      24469.32      24320.51       282.73 o                         
  11   3   0         14.77          0.00        80.87 o                         
  13   3   0       6067.40       5680.91       192.63 o                         
  15   3   0       6563.80       6655.47       290.33 o                         
  17   3   0       7788.61       7386.01       415.94 o                         
  19   3   0        241.34        103.43       253.05 o                         
  21   3   0         49.52        155.25       238.74 o                         
  23   3   0        572.78        824.16       278.31 o                         
   0   4   0       2881.55       2770.13       121.74 o                         
   2   4   0      11558.13      11535.23       187.42 o                         
   4   4   0       9869.41       9821.66       127.39 o                         
   6   4   0       1138.61       1085.76        76.31 o                         
   8   4   0       2935.43       3194.44       105.55 o                         
  10   4   0        645.58        738.08       101.46 o                         
  12   4   0       1758.75       1767.06       136.64 o                         
  14   4   0        526.11        642.50       135.40 o                         
  16   4   0         48.56        160.16       145.63 o                         
  18   4   0          1.09          0.00       241.69 o                         
  20   4   0        164.19          0.00       199.31 o                         
  22   4   0          6.06        788.57       275.61 o                         
  24   4   0        179.86          7.27       331.29 o                         
   1   5   0      13873.19      13731.25       196.06 o                         
   3   5   0        236.02         10.23        65.62 o                         
   5   5   0        277.90        235.17        65.37 o                         
   7   5   0        235.69         96.82        72.22 o                         
   9   5   0       1399.00       1372.69       107.67 o                         
  11   5   0       2076.77       1920.12       115.94 o                         
  13   5   0       1778.24       1787.81       155.36 o                         
  15   5   0        554.12        361.37       154.18 o                         
  17   5   0       1732.15       1840.58       214.32 o                         
  19   5   0       5262.11       4888.37       293.08 o                         
  21   5   0        445.73        282.85       229.77 o                         
  23   5   0        576.14        526.50       267.95 o                         
   0   6   0       5309.77       5258.23       158.38 o                         
   2   6   0       1080.48       1082.75        74.63 o                         
   4   6   0        814.62        635.73        78.16 o                         
   6   6   0        948.63        939.35        94.57 o                         
   8   6   0       3210.19       3000.91       143.73 o                         
  10   6   0       3759.07       3778.86       237.74 o                         
  12   6   0        357.31        240.96       113.90 o                         
  14   6   0       1708.09       1600.82       205.94 o                         
  16   6   0        292.38        599.66       207.31 o                         
  18   6   0       2687.63       2736.53       253.75 o                         
  20   6   0        282.63        465.17       238.76 o                         
  22   6   0        105.00          0.00       352.05 o                         
   1   7   0         43.00         39.94        81.69 o                         
   3   7   0        511.18        593.42        83.31 o                         
   5   7   0       1230.87       1283.45       111.34 o                         
   7   7   0        337.36        193.45       101.74 o                         
   9   7   0         13.78          0.00       105.37 o                         
  11   7   0        780.35        604.86       123.04 o                         
  13   7   0       1781.08       1980.79       222.83 o                         
  15   7   0        282.94        195.67       203.16 o                         
  17   7   0         60.93         85.57       245.74 o                         
  19   7   0        213.75        240.85       282.09 o                         
  21   7   0         20.92          0.00       306.77 o                         
   0   8   0      10698.59      10769.90       256.46 o                         
   2   8   0       2036.27       2010.65       133.40 o                         
   4   8   0       6110.34       6390.97       327.29 o                         
   6   8   0        476.87        192.98        85.68 o                         
   8   8   0        811.47        830.47       133.74 o                         
  10   8   0       1357.40       1485.46       217.52 o                         
  12   8   0        153.37        290.97       180.22 o                         
  14   8   0        956.16        650.44       261.50 o                         
  16   8   0        782.84        636.98       233.61 o                         
  18   8   0       1532.47       1934.21       341.96 o                         
  20   8   0          8.15        543.28       396.77 o                         
   1   9   0       2569.73       2627.09       175.18 o                         
   3   9   0        909.19        788.90       132.48 o                         
   5   9   0         18.15        225.93       124.96 o                         
   7   9   0         58.82        137.43       170.47 o                         
   9   9   0        704.93        817.68       230.11 o                         
  11   9   0          1.95          0.00       232.83 o                         
  13   9   0        146.32        216.80       223.06 o                         
  15   9   0         26.98        197.48       290.12 o                         
  17   9   0        239.91        649.28       310.39 o                         
   0  10   0         45.92          4.14       236.24 o                         
   2  10   0       4993.36       6005.94       512.80 o                         
   4  10   0       4790.97       4047.85       686.61 o                         
   6  10   0        242.35         63.52       269.98 o                         
   8  10   0       2692.28       2112.80       318.83 o                         
  10  10   0         62.39         30.91       307.09 o                         
  12  10   0        423.93        438.44       271.42 o                         
  14  10   0        389.64        851.09       358.59 o                         
  16  10   0          1.74          0.00       420.48 o                         
   1  11   0       1609.43       2143.21       317.32 o                         
   3  11   0        108.95         21.80       621.34 o                         
   5  11   0        897.40        785.50       290.69 o                         
   7  11   0          4.43         72.03       261.68 o                         
   9  11   0       1122.06        767.32       515.74 o                         
  11  11   0        393.40        563.85       343.31 o                         
  13  11   0        595.91        769.78       378.17 o                         
   0  12   0         18.13         22.00       431.01 o                         
   2  12   0         40.18          2.74       462.67 o                         
   4  12   0         62.83        348.05       470.54 o                         
   6  12   0       1283.31       1049.07       459.74 o                         
   8  12   0        926.00        839.89       479.71 o                         
  10  12   0        100.32         79.88       350.18 o                         
   1  13   0         45.96          0.00       342.85 o                         
   3  13   0        435.44        103.59       506.88 o                         
 -25   1   1        120.46        197.12       353.54 o                         
 -23   1   1         21.78        124.22       228.23 o                         
 -21   1   1        909.15       1113.28       326.17 o                         
 -19   1   1       2241.47       2196.22       302.68 o                         
 -17   1   1       3197.40       2989.15       236.74 o                         
 -15   1   1       2543.23       2577.55       138.31 o                         
 -13   1   1        630.37        391.27        92.92 o                         
 -11   1   1        152.31         62.99        90.95 o                         
  -9   1   1         41.55        119.49        87.77 o                         
  -7   1   1        547.56        388.60        53.57 o                         
  -5   1   1        861.34        948.62        46.70 o                         
  -3   1   1      46493.43      44361.29       360.58 o                         
  -1   1   1       2505.11       2316.00        34.11 o                         
   1   1   1      51178.92      50230.44       445.38 o                         
   3   1   1      15071.50      15063.10       146.90 o                         
   5   1   1       8180.83       7732.37       136.13 o                         
   7   1   1        965.65        962.26        74.80 o                         
   9   1   1      13324.83      12648.87       225.44 o                         
  11   1   1       2986.04       3012.14       127.33 o                         
  13   1   1       1643.13       1712.33       140.76 o                         
  15   1   1       1631.37       1548.23       193.96 o                         
  17   1   1       2544.35       2417.66       189.43 o                         
  19   1   1       1658.92       1834.17       233.16 o                         
  21   1   1        819.02        461.67       283.70 o                         
 -24   2   1        426.87        160.78       256.75 o                         
 -22   2   1        470.47        400.19       237.93 o                         
 -20   2   1       1589.66       1496.28       233.01 o                         
 -18   2   1         51.75         81.09       161.74 o                         
 -16   2   1        501.73        404.86       146.93 o                         
 -14   2   1       2757.31       2727.49       155.84 o                         
 -12   2   1      27214.96      25892.24       383.62 o                         
 -10   2   1        661.78        514.61        86.89 o                         
  -8   2   1       7896.65       7785.56       122.20 o                         
  -6   2   1       3801.42       3615.94        72.55 o                         
  -4   2   1      28150.89      27554.78       229.99 o                         
  -2   2   1       2674.69       2759.02        62.73 o                         
   0   2   1       6870.15       6339.14        79.38 o                         
   2   2   1       6557.86       6358.51        85.27 o                         
   4   2   1       3464.15       3425.71        73.79 o                         
   6   2   1       1631.07       1729.35        62.71 o                         
   8   2   1       3623.44       4177.57       114.21 o                         
  10   2   1       5948.02       5604.99       158.96 o                         
  12   2   1       2625.67       2750.05       245.84 o                         
  14   2   1       2262.16       2354.45       162.31 o                         
  16   2   1       1400.27       1347.99       283.64 o                         
  18   2   1       1679.90       2024.05       194.40 o                         
  20   2   1        135.25        901.14       242.60 o                         
  22   2   1         85.41          0.00       303.36 o                         
  24   2   1       1046.28        812.67       363.93 o                         
 -25   3   1        114.48        183.43       288.89 o                         
 -23   3   1        253.56        625.82       265.17 o                         
 -21   3   1         42.49          0.00       227.98 o                         
 -19   3   1       2496.41       2312.79       286.26 o                         
 -17   3   1          6.49        199.48       159.53 o                         
 -15   3   1          2.15          0.00       141.54 o                         
 -13   3   1        467.40        469.28       111.60 o                         
 -11   3   1        470.92        453.06        82.77 o                         
  -9   3   1          7.64         50.31        67.88 o                         
  -7   3   1       5146.08       5070.35        94.75 o                         
  -5   3   1      19245.17      18101.90       169.93 o                         
  -3   3   1     125512.04     124725.41       998.61 o                         
  -1   3   1      20071.20      19724.02       199.73 o                         
   1   3   1       3240.11       3148.75        82.79 o                         
   3   3   1      14441.85      14193.55       140.85 o                         
   5   3   1       1696.57       1636.05        61.01 o                         
   7   3   1        264.74        215.72        63.95 o                         
   9   3   1        636.82        779.18        82.10 o                         
  11   3   1        379.70        361.88        94.68 o                         
  13   3   1       2993.34       3040.04       173.34 o                         
  15   3   1        839.57        835.58       156.78 o                         
  17   3   1        101.00        106.16       146.58 o                         
  19   3   1        119.85         26.36       186.91 o                         
  21   3   1         17.90          0.00       249.19 o                         
  23   3   1        160.95          0.00       333.88 o                         
 -24   4   1         32.36        253.06       337.35 o                         
 -22   4   1       1028.57       1067.25       274.85 o                         
 -20   4   1        211.30        537.11       243.75 o                         
 -18   4   1        259.24          0.00       180.82 o                         
 -16   4   1       1653.80       1467.49       185.85 o                         
 -14   4   1      12982.40      13786.57       513.59 o                         
 -12   4   1       1687.60       1372.34       113.16 o                         
 -10   4   1        811.78        809.82        94.90 o                         
  -8   4   1      25989.61      26636.45       288.62 o                         
  -6   4   1      13431.70      13019.32       149.71 o                         
  -4   4   1       4069.57       3958.63        80.88 o                         
  -2   4   1       1874.79       2204.67        95.73 o                         
   0   4   1       4659.40       4299.63        83.14 o                         
   2   4   1         42.05         61.74        57.08 o                         
   4   4   1       1833.35       1676.82        64.13 o                         
   6   4   1       3123.27       3366.22       104.18 o                         
   8   4   1      17088.02      15888.99       216.82 o                         
  10   4   1       2814.72       2749.60       185.64 o                         
  12   4   1       8251.54       8535.80       228.75 o                         
  14   4   1       3195.48       2736.73       208.94 o                         
  16   4   1       4958.66       4352.48       222.98 o                         
  18   4   1         20.39          0.00       187.28 o                         
  20   4   1        720.77        741.91       355.99 o                         
  22   4   1        199.22        173.73       273.19 o                         
 -23   5   1        151.17          0.00       269.79 o                         
 -21   5   1        391.78        588.10       229.20 o                         
 -19   5   1         44.28         43.80       234.47 o                         
 -17   5   1        336.99        177.28       192.53 o                         
 -15   5   1       1653.91       1419.40       162.91 o                         
 -13   5   1       4177.09       3856.12       270.77 o                         
 -11   5   1       1174.14       1259.16       116.61 o                         
  -9   5   1        742.66        790.28        93.95 o                         
  -7   5   1       1847.92       1907.41        88.72 o                         
  -5   5   1       5681.56       5690.89       118.89 o                         
  -3   5   1         14.71          0.00        58.23 o                         
  -1   5   1        607.72        647.46        59.36 o                         
   1   5   1       2360.04       2291.94        90.14 o                         
   3   5   1       4455.98       4801.49       114.06 o                         
   5   5   1       9103.78       8980.11       151.43 o                         
   7   5   1        890.47       1061.64        87.60 o                         
   9   5   1      10140.99      10273.99       201.14 o                         
  11   5   1       1569.00       1454.60       177.33 o                         
  13   5   1        695.43        514.11       125.24 o                         
  15   5   1       1472.01       1448.30       240.59 o                         
  17   5   1       1694.82       1879.57       391.04 o                         
  19   5   1        928.34       1107.79       237.06 o                         
  21   5   1        523.96        216.24       272.96 o                         
 -22   6   1        216.42        367.11       288.77 o                         
 -20   6   1       1994.37       2244.01       259.59 o                         
 -18   6   1       1405.20       1547.61       287.31 o                         
 -16   6   1       3179.82       2904.83       239.66 o                         
 -14   6   1       1240.79       1216.45       190.81 o                         
 -12   6   1       3760.57       3521.78       192.65 o                         
 -10   6   1        754.25        839.97       104.27 o                         
  -8   6   1       2975.12       2799.20       120.44 o                         
  -6   6   1       3650.29       3340.32       114.78 o                         
  -4   6   1        683.10        609.60        74.40 o                         
  -2   6   1       1372.68       1632.89        78.94 o                         
   0   6   1        327.38        237.00        61.73 o                         
   2   6   1        717.79        721.95        80.53 o                         
   4   6   1       3376.49       3405.73       165.67 o                         
   6   6   1       3556.47       3501.23       189.21 o                         
   8   6   1         96.23          0.00        95.79 o                         
  10   6   1       1048.44       1167.75       115.89 o                         
  12   6   1       1330.43       1372.71       125.48 o                         
  14   6   1       2093.00       2183.91       189.76 o                         
  16   6   1        798.06       1096.32       218.73 o                         
  18   6   1         42.00        439.30       231.64 o                         
  20   6   1        447.03        554.76       247.73 o                         
  22   6   1         74.86          0.00       362.94 o                         
 -21   7   1        530.74        577.21       306.52 o                         
 -19   7   1        869.20        591.43       287.63 o                         
 -17   7   1        183.94        272.56       218.26 o                         
 -15   7   1          6.57          0.00       196.68 o                         
 -13   7   1       1739.64       1501.29       156.99 o                         
 -11   7   1        754.58        676.11       115.41 o                         
  -9   7   1        987.53       1074.79       114.46 o                         
  -7   7   1       1612.05       1541.20       125.77 o                         
  -5   7   1       8362.01       8560.59       197.48 o                         
  -3   7   1       6728.22       6426.50       160.46 o                         
  -1   7   1      20384.37      20953.14       256.81 o                         
   1   7   1       6131.92       5994.69       178.78 o                         
   3   7   1       2910.69       2888.71       123.18 o                         
   5   7   1        683.08        466.18       111.68 o                         
   7   7   1       2138.72       2081.99       208.74 o                         
   9   7   1       1935.49       1935.88       193.12 o                         
  11   7   1       3953.99       3450.51       417.53 o                         
  13   7   1        438.57          3.68       175.54 o                         
  15   7   1        378.39        399.40       214.07 o                         
  17   7   1        906.12        767.85       283.68 o                         
  19   7   1         16.99          0.00       345.69 o                         
  21   7   1          2.67          0.00       373.55 o                         
 -20   8   1        345.35        711.45       381.27 o                         
 -18   8   1         42.83        457.05       291.94 o                         
 -16   8   1          0.95          0.00       261.48 o                         
 -14   8   1         21.92        386.59       214.18 o                         
 -12   8   1        311.31         52.49       170.96 o                         
 -10   8   1       1034.54        855.22       126.09 o                         
  -8   8   1         39.90          0.00       130.10 o                         
  -6   8   1        254.87        247.05        99.14 o                         
  -4   8   1         15.81         16.36       106.58 o                         
  -2   8   1        330.62        217.10       172.33 o                         
   0   8   1       2006.39       1919.16       104.03 o                         
   2   8   1         17.04         90.43       106.66 o                         
   4   8   1        792.11        689.10       174.26 o                         
   6   8   1         33.18          0.00        95.95 o                         
   8   8   1        256.56        306.03       140.14 o                         
  10   8   1        329.96        222.07       150.81 o                         
  12   8   1        270.69        510.18       241.27 o                         
  14   8   1        130.44         43.25       218.96 o                         
  16   8   1          0.38          0.00       327.61 o                         
  18   8   1         98.82        220.25       481.99 o                         
 -17   9   1        415.59        567.36       303.60 o                         
 -15   9   1       2190.79       2282.34       295.73 o                         
 -13   9   1       2543.04       2547.99       291.92 o                         
 -11   9   1        247.31        161.37       238.03 o                         
  -9   9   1        260.80        632.34       192.13 o                         
  -7   9   1       3033.22       3296.37       258.74 o                         
  -5   9   1         19.74          0.00       140.82 o                         
  -3   9   1       2865.23       2921.36       225.89 o                         
  -1   9   1        315.75        298.91       117.92 o                         
   1   9   1         38.65          0.00       139.20 o                         
   3   9   1        477.67        187.12       127.65 o                         
   5   9   1       7173.08       7446.31       670.87 o                         
   7   9   1       2031.15       2271.76       274.61 o                         
   9   9   1        126.95          0.00       279.74 o                         
  11   9   1       1262.36       1211.52       318.44 o                         
  13   9   1       1502.22       1561.46       482.08 o                         
  15   9   1       1621.27       1797.22       295.00 o                         
  17   9   1         10.14          0.00       426.40 o                         
 -16  10   1          6.50        143.52       258.32 o                         
 -14  10   1        889.47       1198.32       367.43 o                         
 -12  10   1       1276.71       1219.03       275.18 o                         
 -10  10   1       2561.99       2325.16       295.97 o                         
  -8  10   1       1293.80       1171.83       205.39 o                         
  -6  10   1       1413.99       1740.46       246.48 o                         
  -4  10   1        371.21        274.46       343.08 o                         
  -2  10   1        917.12        992.71       336.16 o                         
   0  10   1        834.03        395.05       296.91 o                         
   2  10   1        431.01        267.77       365.89 o                         
   4  10   1        247.00        150.49       190.72 o                         
   6  10   1       2201.88       1792.93       555.86 o                         
   8  10   1         56.98          0.00       282.67 o                         
  10  10   1        661.02        421.74       321.31 o                         
  12  10   1        256.35        409.96       338.79 o                         
  14  10   1        760.03        807.98       449.81 o                         
  16  10   1        276.35        169.12       365.13 o                         
 -13  11   1        102.41         38.62       294.55 o                         
 -11  11   1        395.75          0.00       277.00 o                         
  -9  11   1         92.49        106.05       257.34 o                         
  -7  11   1        154.41        761.06       316.10 o                         
  -5  11   1         20.47         15.05       220.10 o                         
  -3  11   1          0.14        372.60       437.61 o                         
  -1  11   1        748.29        686.12       282.89 o                         
   1  11   1        121.70        339.94       406.81 o                         
   3  11   1        509.06         41.24       413.16 o                         
   7  11   1         66.30          0.00       402.77 o                         
   9  11   1        410.60        521.46       330.82 o                         
  11  11   1        127.44        279.58       518.92 o                         
  13  11   1         93.06        343.72       370.55 o                         
 -10  12   1        296.32        190.12       791.56 o                         
  -8  12   1       2548.98       2936.83       766.60 o                         
  -6  12   1       1158.67       1017.59       349.93 o                         
  -4  12   1        290.52         61.54       485.08 o                         
  -2  12   1        993.97       1552.16       509.29 o                         
   0  12   1       1026.08        529.34       311.58 o                         
   2  12   1         38.96          0.00       405.89 o                         
   6  12   1        154.04         11.57       439.20 o                         
   8  12   1        116.98        468.06       505.66 o                         
  10  12   1        351.75        580.92       514.90 o                         
  -5  13   1         33.42         47.95       575.01 o                         
  -3  13   1         20.10          0.00       500.62 o                         
  -1  13   1        575.73        467.93       501.28 o                         
   1  13   1         26.24         79.76       488.61 o                         
 -24   0   2         47.89          0.00       442.01 o                         
 -22   0   2         66.36          0.00       367.04 o                         
 -20   0   2       2517.16       2929.26       423.93 o                         
 -18   0   2       5408.78       5820.54       451.49 o                         
 -16   0   2       3219.92       3160.86       312.62 o                         
 -14   0   2          9.34          0.00       145.71 o                         
 -12   0   2       3125.02       3761.29       201.20 o                         
 -10   0   2       6606.13       6702.76       268.14 o                         
  -8   0   2      17975.82      17587.45       402.46 o                         
  -6   0   2       6686.48       5823.31       203.10 o                         
  -4   0   2       1113.24       1183.51        88.58 o                         
  -2   0   2     102901.44     101059.15      2651.40 o                         
   0   0   2      12539.68      13331.48       157.53 o                         
   2   0   2       4348.99       4058.71       150.61 o                         
   4   0   2      79133.29      79138.88      1220.24 o                         
   6   0   2       6568.65       6781.99       178.91 o                         
   8   0   2      11273.31      11667.34       329.19 o                         
  10   0   2      14755.74      16271.27       598.14 o                         
  12   0   2       4833.79       5243.04       298.87 o                         
  14   0   2       1128.10       1274.48       267.25 o                         
 -25   1   2        192.05        179.79       472.58 o                         
 -23   1   2         24.53        423.74       231.60 o                         
 -21   1   2       1555.83       1663.26       435.17 o                         
 -19   1   2       1208.96       1392.87       273.35 o                         
 -17   1   2       1550.20       1497.56       122.66 o                         
 -15   1   2       2901.38       2864.58       114.41 o                         
 -13   1   2         30.66         71.02        93.47 o                         
 -11   1   2        385.30        399.52        80.88 o                         
  -9   1   2      16452.25      16323.14       227.56 o                         
  -7   1   2      15069.21      15115.88       175.27 o                         
  -5   1   2       8573.23       7657.34       147.20 o                         
  -3   1   2      16420.50      15579.02       134.20 o                         
  -1   1   2      20627.42      20134.57       170.17 o                         
   1   1   2       7490.71       7963.32       108.13 o                         
   3   1   2      16039.82      15534.72       184.99 o                         
   5   1   2       3066.56       3452.23        93.55 o                         
   7   1   2        954.74        925.49        91.47 o                         
   9   1   2       1799.29       1912.64       103.13 o                         
  11   1   2       2716.86       2528.56       138.86 o                         
  13   1   2        218.31        223.62       123.15 o                         
  15   1   2        441.01        394.67       163.86 o                         
  17   1   2        246.58         70.70       290.69 o                         
  19   1   2          8.17        133.71       262.33 o                         
  21   1   2          0.78        272.31       421.69 o                         
  23   1   2        208.31          0.00       437.52 o                         
 -24   2   2         43.77        535.60       260.81 o                         
 -22   2   2        126.57         71.44       234.50 o                         
 -20   2   2       2689.26       3064.60       627.94 o                         
 -18   2   2       2789.42       2524.81       225.35 o                         
 -16   2   2       1304.58       1401.01       157.20 o                         
 -14   2   2         20.58          0.00       139.98 o                         
 -12   2   2        485.92        415.88        86.04 o                         
 -10   2   2       2007.68       1894.20        82.74 o                         
  -8   2   2       3595.80       3443.41        86.52 o                         
  -6   2   2      13634.42      13753.67       149.12 o                         
  -4   2   2      67646.30      66344.73       517.09 o                         
  -2   2   2      22640.97      21011.97       177.59 o                         
   0   2   2        924.13        911.04        50.28 o                         
   2   2   2      11851.47      11748.31       136.38 o                         
   4   2   2      28037.89      27913.82       272.83 o                         
   6   2   2       1453.61       1280.12        63.74 o                         
   8   2   2         11.24          0.00        72.14 o                         
  10   2   2       3872.81       3758.99       191.57 o                         
  12   2   2       4262.94       4510.86       188.93 o                         
  14   2   2        799.37        505.07       149.40 o                         
  16   2   2       3222.80       3209.72       196.52 o                         
  18   2   2       1925.02       1893.61       284.29 o                         
  20   2   2        335.77        100.74       346.21 o                         
  22   2   2        385.25          0.00       447.72 o                         
  24   2   2          1.24        153.60       512.03 o                         
 -25   3   2        686.89        178.25       272.63 o                         
 -23   3   2        516.96        166.84       252.12 o                         
 -21   3   2         74.44        187.25       344.19 o                         
 -19   3   2       2883.49       2800.25       253.08 o                         
 -17   3   2       1013.51       1085.44       168.73 o                         
 -15   3   2       2947.52       2887.40       197.23 o                         
 -13   3   2        827.71        672.74       101.94 o                         
 -11   3   2      16518.82      15896.43       229.89 o                         
  -9   3   2       3420.30       3327.16       200.96 o                         
  -7   3   2      10168.02       9938.22       115.49 o                         
  -5   3   2       5680.47       5438.10        86.11 o                         
  -3   3   2      46329.16      44073.03       370.29 o                         
  -1   3   2       4011.80       4060.41        93.62 o                         
   1   3   2        875.71        926.84        57.93 o                         
   3   3   2       5635.07       5486.17        95.84 o                         
   5   3   2      10008.83       9426.39       124.95 o                         
   7   3   2       3677.26       4372.99       139.60 o                         
   9   3   2       4532.22       4195.84       136.82 o                         
  11   3   2       1339.65       1289.18       133.92 o                         
  13   3   2      16720.63      16446.76       350.72 o                         
  15   3   2       1641.81       1585.29       153.51 o                         
  17   3   2        605.59        829.23       221.06 o                         
  19   3   2        300.04        297.89       229.04 o                         
  21   3   2        851.28       1170.33       328.96 o                         
  23   3   2          2.62          0.00       508.11 o                         
 -24   4   2         88.70          0.00       273.97 o                         
 -22   4   2         10.73          0.00       249.09 o                         
 -20   4   2        874.52        892.29       296.95 o                         
 -18   4   2         66.34          0.00       173.46 o                         
 -16   4   2         76.06        146.72       160.01 o                         
 -14   4   2         23.71        192.72       123.27 o                         
 -12   4   2        269.05        267.79        91.47 o                         
 -10   4   2       6926.95       6882.17       139.67 o                         
  -8   4   2       2077.41       1904.25        93.23 o                         
  -6   4   2       8660.68       8828.16       122.79 o                         
  -4   4   2        230.75        225.06        49.07 o                         
  -2   4   2        709.41        835.79        56.98 o                         
   0   4   2       1135.84       1205.10        58.00 o                         
   2   4   2       8256.07       8032.68       151.35 o                         
   4   4   2          5.37          0.00        61.60 o                         
   6   4   2      14243.56      14886.88       208.61 o                         
   8   4   2        572.93        655.27        84.25 o                         
  10   4   2        107.82        119.71        95.17 o                         
  12   4   2        563.05        374.89       112.62 o                         
  14   4   2         13.43          0.00       154.73 o                         
  16   4   2       1417.84       1782.52       202.40 o                         
  18   4   2         16.65        644.00       298.71 o                         
  20   4   2         71.57        168.11       252.37 o                         
  22   4   2         15.65          0.00       335.96 o                         
 -23   5   2         32.94          0.00       233.68 o                         
 -21   5   2        649.71        695.49       270.34 o                         
 -19   5   2       2554.57       2543.51       239.13 o                         
 -17   5   2       2490.17       2206.95       214.89 o                         
 -15   5   2       5164.88       4753.19       262.56 o                         
 -13   5   2       4133.80       3974.03       254.46 o                         
 -11   5   2       2552.69       2661.94       156.23 o                         
  -9   5   2       5383.34       5163.67       164.99 o                         
  -7   5   2       1302.55       1202.72        79.86 o                         
  -5   5   2        150.51        169.18        61.53 o                         
  -3   5   2       6927.17       6495.44       116.31 o                         
  -1   5   2      12452.68      11540.19       132.85 o                         
   1   5   2       5952.74       5787.50       149.61 o                         
   3   5   2        388.93        268.89        63.90 o                         
   5   5   2         26.44        123.71        82.04 o                         
   7   5   2       2030.55       2219.19       112.85 o                         
   9   5   2       3242.66       3393.42       149.20 o                         
  11   5   2       1340.40       1434.10       127.01 o                         
  13   5   2       1941.94       1904.39       164.25 o                         
  15   5   2        545.16        801.59       227.04 o                         
  17   5   2       1284.94       1531.13       316.68 o                         
  19   5   2        117.76        129.57       257.67 o                         
  21   5   2       1380.91       1193.70       295.20 o                         
 -22   6   2        389.10        309.20       249.35 o                         
 -20   6   2       3273.02       3028.25       266.22 o                         
 -18   6   2       4260.26       4582.38       272.34 o                         
 -16   6   2       3796.69       3581.52       435.02 o                         
 -14   6   2        214.13          0.00       132.07 o                         
 -12   6   2          9.32          0.00       103.51 o                         
 -10   6   2       1529.84       1501.25       106.29 o                         
  -8   6   2        272.40        302.28        87.61 o                         
  -6   6   2      10364.67      11193.39       198.56 o                         
  -4   6   2       1000.69        901.49        76.38 o                         
  -2   6   2      13171.20      12950.88       172.29 o                         
   0   6   2       6521.34       6573.40       140.53 o                         
   2   6   2       2634.89       2503.86        91.57 o                         
   4   6   2      10762.45      10267.11       220.83 o                         
   6   6   2       6623.12       6602.32       199.66 o                         
   8   6   2         29.74        124.49       100.45 o                         
  10   6   2        301.68        255.59       112.75 o                         
  12   6   2       1999.21       1795.99       159.96 o                         
  14   6   2       2460.26       2713.69       226.84 o                         
  16   6   2         15.87        212.45       287.32 o                         
  18   6   2       1833.41       2427.54       661.18 o                         
  20   6   2        876.08        930.34       361.27 o                         
 -21   7   2         43.70         92.42       448.42 o                         
 -19   7   2        109.83        473.22       279.86 o                         
 -17   7   2        200.33        144.51       213.70 o                         
 -15   7   2        701.01        667.55       205.50 o                         
 -13   7   2         95.06          0.00       116.39 o                         
 -11   7   2        236.22        175.51       110.06 o                         
  -9   7   2          8.83          0.00       101.35 o                         
  -7   7   2        269.21        312.19        99.11 o                         
  -5   7   2          1.80          0.00        79.06 o                         
  -3   7   2          0.69          0.00        73.27 o                         
  -1   7   2       3565.13       3498.20        98.20 o                         
   1   7   2       1776.31       1598.76       112.52 o                         
   3   7   2        262.28        138.02        91.05 o                         
   5   7   2        521.53        397.92       134.45 o                         
   7   7   2        222.65        177.08       142.61 o                         
   9   7   2       3568.21       3179.97       290.41 o                         
  11   7   2       1726.02       1454.74       155.62 o                         
  13   7   2        177.71        136.10       217.76 o                         
  15   7   2        122.32          0.00       233.68 o                         
  17   7   2        232.93          0.00       787.65 o                         
  19   7   2        469.99        115.99       358.95 o                         
 -20   8   2        765.56        971.69       324.45 o                         
 -18   8   2        663.31        812.19       563.86 o                         
 -16   8   2        871.04        858.32       280.09 o                         
 -14   8   2       1328.65       1634.98       233.66 o                         
 -12   8   2       1034.56        407.80       145.95 o                         
 -10   8   2        406.81        295.83       117.84 o                         
  -8   8   2        287.39        233.95       123.45 o                         
  -6   8   2       5916.85       5502.07       377.71 o                         
  -4   8   2          8.21          0.00       102.44 o                         
  -2   8   2        835.76        726.48        98.95 o                         
   0   8   2      12912.30      13556.72       239.57 o                         
   2   8   2      13102.75      12915.86       341.54 o                         
   4   8   2       2639.57       2354.46       160.30 o                         
   6   8   2        136.65        272.95       128.82 o                         
   8   8   2       5583.64       5599.55       573.18 o                         
  10   8   2        264.51        516.12       211.25 o                         
  12   8   2        150.90        226.18       292.72 o                         
  14   8   2       1638.46       1567.32       340.86 o                         
  16   8   2       1311.58       1504.18       361.93 o                         
  18   8   2         23.02        200.01       355.00 o                         
 -19   9   2          2.66        147.73       611.59 o                         
 -17   9   2        765.54        375.58       248.02 o                         
 -15   9   2         32.27        316.08       333.03 o                         
 -13   9   2       1354.37       1670.81       274.35 o                         
 -11   9   2       1653.35       1325.51       217.76 o                         
  -9   9   2       5326.04       5731.64       258.46 o                         
  -7   9   2         62.44          0.00       169.93 o                         
  -5   9   2       1642.93       1556.30       138.63 o                         
  -3   9   2       1215.19       1285.52       144.38 o                         
  -1   9   2        391.80        282.69       117.30 o                         
   1   9   2         45.31          0.00       141.64 o                         
   3   9   2          2.79          0.00       145.99 o                         
   5   9   2         77.00          0.00       319.12 o                         
   7   9   2        831.70        917.22       380.40 o                         
   9   9   2         51.63          0.00       279.61 o                         
  11   9   2          7.59          0.00       404.14 o                         
  13   9   2         67.93        232.13       328.46 o                         
  15   9   2        146.15         48.04       285.00 o                         
  17   9   2         98.58          0.00       365.37 o                         
 -16  10   2        207.45        379.40       293.16 o                         
 -14  10   2        488.25        858.94       291.93 o                         
 -12  10   2          1.91        114.66       257.69 o                         
 -10  10   2          8.86         62.22       207.69 o                         
  -8  10   2         11.25        251.36       198.49 o                         
  -6  10   2       1645.94       1680.63       245.24 o                         
  -4  10   2       1130.16       1062.61       186.69 o                         
  -2  10   2          1.78          0.00       343.71 o                         
   0  10   2        765.82        910.48       229.49 o                         
   2  10   2        493.41        100.78       317.22 o                         
   4  10   2         75.26        175.74       293.17 o                         
   6  10   2        615.66        375.04       377.53 o                         
   8  10   2       1620.01       1495.84       400.95 o                         
  10  10   2          5.88          0.00       339.75 o                         
  12  10   2         44.81          0.00       595.48 o                         
  14  10   2         27.97         15.80       397.67 o                         
 -13  11   2         86.56          0.00       282.67 o                         
 -11  11   2        216.14        804.68       596.41 o                         
  -9  11   2       2443.69       2471.99       317.48 o                         
  -7  11   2       3091.00       3259.07       353.42 o                         
  -5  11   2       1427.65       1005.65       251.43 o                         
  -3  11   2        187.69        141.85       331.33 o                         
  -1  11   2       1942.46       2272.89       440.72 o                         
   1  11   2        299.22        504.18       399.01 o                         
   3  11   2        696.15        722.81       320.73 o                         
   7  11   2        326.17        741.01       452.52 o                         
   9  11   2       1720.10       1312.39       502.77 o                         
  11  11   2        363.78          0.00       483.18 o                         
  13  11   2        102.56       1269.12       578.41 o                         
 -10  12   2        100.54          0.00       480.24 o                         
  -8  12   2        178.91        367.10       284.63 o                         
  -6  12   2        159.67          0.00       326.90 o                         
  -4  12   2        387.13        350.57       483.35 o                         
  -2  12   2          9.73          0.00       459.09 o                         
   0  12   2         30.53        323.84       435.82 o                         
   6  12   2        495.67        606.96       475.84 o                         
   8  12   2         11.61          0.00       503.79 o                         
  -5  13   2        422.03        546.71       531.63 o                         
  -3  13   2          9.63          0.00       498.93 o                         
  -1  13   2        375.97          0.00       501.43 o                         
   1  13   2        829.23        689.43       505.76 o                         
 -25   1   3         26.50        287.19       306.44 o                         
 -23   1   3       1544.27       1404.14       253.09 o                         
 -21   1   3       4019.33       4146.49       332.33 o                         
 -19   1   3       2496.97       2775.67       192.50 o                         
 -17   1   3       1805.40       1824.00       220.92 o                         
 -15   1   3         66.17         10.21        86.03 o                         
 -13   1   3       2927.81       2909.98       111.96 o                         
 -11   1   3       8041.51       8145.79       152.58 o                         
  -9   1   3       4647.54       4568.04       123.35 o                         
  -7   1   3       9189.12       8712.69       115.65 o                         
  -5   1   3       2530.06       2710.98        71.63 o                         
  -3   1   3        798.46        810.34        39.71 o                         
  -1   1   3       3960.91       3565.64        76.85 o                         
   1   1   3      41093.75      43198.69       418.87 o                         
   3   1   3      29119.70      28965.16       315.95 o                         
   5   1   3      16519.86      16438.70       243.48 o                         
   7   1   3      10969.55      11354.70       325.55 o                         
   9   1   3      13813.15      13370.25       268.17 o                         
  11   1   3        340.94        251.80       110.34 o                         
  13   1   3      13832.08      13704.93       346.73 o                         
  15   1   3       3601.42       3504.60       393.84 o                         
  17   1   3        135.20          0.00       232.54 o                         
  19   1   3          5.20          0.00       393.63 o                         
  21   1   3       1316.67        938.81       439.63 o                         
  23   1   3        688.98       1047.43       483.52 o                         
 -26   2   3          3.96          0.00       262.26 o                         
 -24   2   3        227.47         11.52       254.02 o                         
 -22   2   3       1237.48       1025.11       361.37 o                         
 -20   2   3        297.57          0.00       202.17 o                         
 -18   2   3       4067.94       4391.64       482.83 o                         
 -16   2   3       4461.23       4326.52       308.52 o                         
 -14   2   3         89.85          0.00       118.29 o                         
 -12   2   3       1071.07        870.11        82.48 o                         
 -10   2   3       2832.19       2826.97        91.08 o                         
  -8   2   3      19075.43      19574.30       225.30 o                         
  -6   2   3        345.33        441.07        44.73 o                         
  -4   2   3     119065.58     116045.22       854.28 o                         
  -2   2   3      37361.19      34445.54       277.89 o                         
   0   2   3        469.85        466.94        48.39 o                         
   2   2   3      36100.08      36654.89       390.78 o                         
   4   2   3         37.67         66.64        53.20 o                         
   6   2   3       4747.91       4578.49       113.55 o                         
   8   2   3        286.89        145.34        82.44 o                         
  10   2   3        489.04        332.45        90.03 o                         
  12   2   3        521.20        471.97       180.48 o                         
  14   2   3      12395.77      12636.61       431.92 o                         
  16   2   3        459.63        209.80       193.32 o                         
  18   2   3        354.10          0.00       382.88 o                         
  20   2   3         55.60        607.69       444.13 o                         
  22   2   3        627.82       1267.78       511.13 o                         
 -25   3   3        336.86        487.98       281.82 o                         
 -23   3   3        960.99        190.89       259.88 o                         
 -21   3   3        647.79        475.36       305.41 o                         
 -19   3   3        382.84          0.00       167.84 o                         
 -17   3   3         10.50          0.00       146.23 o                         
 -15   3   3         31.82          0.00       133.18 o                         
 -13   3   3       1155.02        939.40        94.75 o                         
 -11   3   3       5422.36       5488.12       129.63 o                         
  -9   3   3          1.17         49.99        65.67 o                         
  -7   3   3       1836.49       1904.83        62.41 o                         
  -5   3   3       6722.06       6616.45        92.45 o                         
  -3   3   3       1890.43       1944.09        50.73 o                         
  -1   3   3      18590.62      17985.94       177.22 o                         
   1   3   3         69.24        111.93        50.23 o                         
   3   3   3        637.29        638.71        67.71 o                         
   5   3   3       6110.47       5994.91       120.05 o                         
   7   3   3       2284.59       2443.50        96.20 o                         
   9   3   3       5710.27       5236.55       185.72 o                         
  11   3   3          5.66        144.94       137.67 o                         
  13   3   3         84.60          0.00       139.38 o                         
  15   3   3        418.09        335.58       156.58 o                         
  17   3   3       1366.79        971.47       292.83 o                         
  19   3   3        456.00        381.41       286.55 o                         
  21   3   3       1394.63        835.51       515.04 o                         
  23   3   3          0.64          0.00       507.70 o                         
 -24   4   3        401.41        345.43       307.29 o                         
 -22   4   3       3268.59       3179.94       307.31 o                         
 -20   4   3        132.95        144.93       236.88 o                         
 -18   4   3       1184.31        849.09       222.83 o                         
 -16   4   3         46.74          0.00       173.35 o                         
 -14   4   3       1811.50       1593.31       138.49 o                         
 -12   4   3       4221.99       4233.91       148.19 o                         
 -10   4   3       3005.65       3248.84       113.72 o                         
  -8   4   3       8544.65       8081.97       143.83 o                         
  -6   4   3      41808.48      40469.75       327.84 o                         
  -4   4   3      73473.94      72807.74       576.06 o                         
  -2   4   3       2166.60       2148.73        79.93 o                         
   0   4   3       2918.16       3112.94       101.98 o                         
   2   4   3        855.37        724.23        65.58 o                         
   4   4   3         18.85          0.00        65.42 o                         
   6   4   3      11731.15      11033.46       193.35 o                         
   8   4   3      11292.58      11075.36       208.26 o                         
  10   4   3       7741.31       7707.07       220.44 o                         
  12   4   3       1455.12       1424.90       139.09 o                         
  14   4   3       2036.83       1714.56       181.56 o                         
  16   4   3        509.41        380.22       212.02 o                         
  18   4   3        953.46        733.18       246.73 o                         
  20   4   3        105.85          0.00       447.64 o                         
  22   4   3        110.92        343.42       364.27 o                         
 -23   5   3        312.04        558.64       241.29 o                         
 -21   5   3        170.52         97.19       222.10 o                         
 -19   5   3         42.31        155.28       203.75 o                         
 -17   5   3          2.49         25.25       260.82 o                         
 -15   5   3         72.24        294.69       142.02 o                         
 -13   5   3        819.53        748.80       115.99 o                         
 -11   5   3          6.15          0.00        87.49 o                         
  -9   5   3       7440.98       7662.76       163.66 o                         
  -7   5   3        140.81        214.45        70.45 o                         
  -5   5   3       2148.69       2137.31        78.79 o                         
  -3   5   3       6913.61       6483.85       126.32 o                         
  -1   5   3       8354.99       7855.90       117.94 o                         
   1   5   3        374.55        302.31        66.14 o                         
   3   5   3        140.98        301.76        86.40 o                         
   5   5   3       1582.17       1367.94        94.05 o                         
   7   5   3       7757.92       8030.59       200.37 o                         
   9   5   3       3108.36       2970.28       235.05 o                         
  11   5   3        191.00        145.97       113.39 o                         
  13   5   3        799.09        643.31       171.75 o                         
  15   5   3       1968.52       1732.32       240.80 o                         
  17   5   3        778.69        597.31       247.77 o                         
  19   5   3        606.48        349.70       266.93 o                         
  21   5   3          0.82        176.60       368.55 o                         
 -22   6   3        264.90          0.00       241.02 o                         
 -20   6   3         81.47        189.45       222.76 o                         
 -18   6   3       2503.34       3223.34       251.74 o                         
 -16   6   3        832.40        725.68       197.74 o                         
 -14   6   3        404.03        257.66       120.32 o                         
 -12   6   3        743.25        837.61       104.85 o                         
 -10   6   3       2855.00       2852.04       128.47 o                         
  -8   6   3       3070.54       2996.88       115.04 o                         
  -6   6   3        135.50          0.00        80.23 o                         
  -4   6   3       6948.41       6774.91       189.23 o                         
  -2   6   3       3200.93       3249.06       121.71 o                         
   0   6   3       5612.29       5681.06       160.58 o                         
   2   6   3        822.70        926.05        84.88 o                         
   4   6   3          5.20          0.00       134.45 o                         
   6   6   3         44.50          0.00       104.07 o                         
   8   6   3       1274.20       1293.73       125.68 o                         
  10   6   3       6658.40       6779.36       267.26 o                         
  12   6   3        626.17        621.98       136.18 o                         
  14   6   3        633.88        838.80       282.13 o                         
  16   6   3       2166.99       2117.41       394.85 o                         
  18   6   3        204.08        441.08       389.23 o                         
  20   6   3         29.22          0.00       503.69 o                         
 -21   7   3       2976.23       2916.65       338.31 o                         
 -19   7   3        230.12        146.30       332.09 o                         
 -17   7   3       3275.71       3303.90       453.25 o                         
 -15   7   3        938.60       1059.24       182.08 o                         
 -13   7   3        506.01        887.96       119.45 o                         
 -11   7   3          9.52          0.00       102.06 o                         
  -9   7   3       1194.30       1259.80       131.14 o                         
  -7   7   3        340.75        220.79        96.50 o                         
  -5   7   3       2764.96       2552.55       104.83 o                         
  -3   7   3       3625.09       3452.03       120.54 o                         
  -1   7   3        837.33        896.27        77.84 o                         
   1   7   3       1969.65       1764.07       151.28 o                         
   3   7   3       7339.23       7180.62       274.17 o                         
   5   7   3       7801.38       7101.61       485.74 o                         
   7   7   3       2358.77       2250.54       147.94 o                         
   9   7   3        254.30        172.24       134.05 o                         
  11   7   3        533.11        358.84       164.31 o                         
  13   7   3        276.89        377.60       300.78 o                         
  15   7   3       1621.83       2014.11       342.72 o                         
  17   7   3         73.77        406.24       742.38 o                         
  19   7   3        976.65       1284.54       562.62 o                         
 -20   8   3         33.65        231.04       309.89 o                         
 -18   8   3         14.23        225.57       311.52 o                         
 -16   8   3         35.33          0.00       260.83 o                         
 -14   8   3         56.62         17.28       232.20 o                         
 -12   8   3         64.27        179.89       138.95 o                         
 -10   8   3       1202.63       1281.58       186.08 o                         
  -8   8   3        826.61        632.35       125.44 o                         
  -6   8   3        954.18        906.88       119.02 o                         
  -4   8   3        256.15        209.72       103.16 o                         
  -2   8   3        847.45        804.94        98.55 o                         
   0   8   3        142.16        247.47       122.40 o                         
   2   8   3       3654.76       3693.31       386.25 o                         
   4   8   3       2634.16       2736.97       453.13 o                         
   6   8   3        908.27        952.69       181.74 o                         
   8   8   3          0.28        100.19       160.44 o                         
  10   8   3        183.88          0.00       231.52 o                         
  12   8   3       1015.16       1577.62       543.78 o                         
  14   8   3        377.44        833.79       328.28 o                         
  16   8   3        187.15          0.00       349.57 o                         
  18   8   3         28.80        586.82       548.61 o                         
 -19   9   3         80.11        258.13       433.32 o                         
 -17   9   3        633.71        475.13       397.23 o                         
 -15   9   3         60.71          0.00       314.76 o                         
 -13   9   3        656.35        700.23       313.63 o                         
 -11   9   3          4.21        125.86       189.11 o                         
  -9   9   3       1145.57       1535.01       232.36 o                         
  -7   9   3         20.69          0.00       166.24 o                         
  -5   9   3       2783.13       2688.47       147.95 o                         
  -3   9   3       6224.03       6494.46       290.38 o                         
  -1   9   3        706.08        695.84       133.38 o                         
   1   9   3        606.38        504.87       144.95 o                         
   3   9   3        411.13        336.89       230.72 o                         
   5   9   3       3054.34       2612.23       376.61 o                         
   7   9   3         12.45          0.00       355.57 o                         
   9   9   3       2636.32       2603.52       442.49 o                         
  11   9   3        202.33         88.16       311.25 o                         
  13   9   3        516.54        713.90       274.20 o                         
  15   9   3        666.08        198.97       355.60 o                         
  17   9   3        269.27         84.84       558.51 o                         
 -16  10   3        223.37        105.81       291.98 o                         
 -14  10   3         20.39        119.94       432.21 o                         
 -12  10   3       4791.11       4271.92       434.24 o                         
 -10  10   3       4943.41       5052.29       390.59 o                         
  -8  10   3       3826.56       4131.47       252.82 o                         
  -6  10   3          3.57          0.00       233.85 o                         
  -4  10   3       4445.56       4204.64       304.84 o                         
  -2  10   3        210.03          0.00       190.81 o                         
   0  10   3         14.12          0.00       326.04 o                         
   2  10   3        596.84          0.00       258.22 o                         
   4  10   3        421.07        662.24       328.00 o                         
   6  10   3         59.22        142.60       387.98 o                         
   8  10   3        612.51        481.32       451.12 o                         
  10  10   3        867.41       1205.05       466.15 o                         
  12  10   3       1498.43       1756.79       556.50 o                         
 -13  11   3        383.24        183.14       293.42 o                         
 -11  11   3         49.85        470.15       281.48 o                         
  -9  11   3        967.84        932.32       231.62 o                         
  -7  11   3          1.83          0.00       209.61 o                         
  -5  11   3          4.89        202.84       193.44 o                         
  -3  11   3         11.40          0.00       310.24 o                         
  -1  11   3        467.23        796.26       411.53 o                         
   1  11   3         83.68        107.05       382.95 o                         
   7  11   3         32.07         81.33       432.15 o                         
   9  11   3         38.56          0.00       477.48 o                         
  11  11   3        632.97       1074.55       565.40 o                         
 -10  12   3        301.65        283.35       279.00 o                         
  -8  12   3        943.78       1279.29       301.61 o                         
  -6  12   3       1992.80       1780.28       360.82 o                         
  -4  12   3       1378.00       1955.63       528.32 o                         
  -2  12   3         50.31        829.75       490.08 o                         
   0  12   3         61.43          0.00       412.30 o                         
   6  12   3          4.09         12.66       481.71 o                         
   8  12   3        291.78        233.77       519.57 o                         
  -3  13   3        580.42        518.50       540.17 o                         
  -1  13   3          4.86          0.00       497.13 o                         
   1  13   3         29.84          0.00       467.81 o                         
 -26   0   4         62.27          0.00       461.63 o                         
 -24   0   4          3.86          0.00       407.30 o                         
 -22   0   4       3299.00       3323.94       469.25 o                         
 -20   0   4       5964.85       7520.92       620.32 o                         
 -18   0   4       5310.96       5866.32       466.77 o                         
 -16   0   4       6227.40       6004.87       383.04 o                         
 -14   0   4       9905.03       9900.57       355.17 o                         
 -12   0   4       4370.18       4204.37       229.40 o                         
 -10   0   4        390.69        876.07       141.08 o                         
  -8   0   4       1133.37       1507.35       126.67 o                         
  -6   0   4      11806.28      11826.71       236.83 o                         
  -4   0   4      15077.47      15451.15       339.92 o                         
  -2   0   4      15332.81      15209.30       212.88 o                         
   0   0   4       2216.33       3277.55        87.53 o                         
   2   0   4     420966.72     455391.00      5941.96 o                         
   4   0   4         24.86        116.66        79.91 o                         
   6   0   4      11909.36      11422.76       238.19 o                         
   8   0   4       1793.58       2115.83       414.05 o                         
  10   0   4      18150.41      18963.39       510.16 o                         
  12   0   4        365.95        540.64       175.92 o                         
  14   0   4       2351.57       2434.57       229.36 o                         
  16   0   4         47.39          0.00       323.97 o                         
  18   0   4        521.85          0.00       379.70 o                         
  20   0   4        657.99       1001.84       445.07 o                         
 -25   1   4         53.03        552.45       461.35 o                         
 -23   1   4          2.57         28.77       283.70 o                         
 -21   1   4          1.92         45.24       265.71 o                         
 -19   1   4        292.30        307.16       160.97 o                         
 -17   1   4        230.02        330.44       108.51 o                         
 -15   1   4       1174.70       1199.08       113.09 o                         
 -13   1   4        127.46        113.39        82.26 o                         
 -11   1   4         44.03          0.00        74.47 o                         
  -9   1   4       3956.36       4379.22       105.10 o                         
  -7   1   4       2518.72       2735.68        72.06 o                         
  -5   1   4       1991.58       2260.09        70.69 o                         
  -3   1   4        239.13        416.00        45.76 o                         
  -1   1   4      22428.57      22621.41       209.24 o                         
   1   1   4      89470.82      95195.05       846.37 o                         
   3   1   4      18963.63      18846.63       225.22 o                         
   5   1   4       9247.67       9468.41       165.67 o                         
   7   1   4       3462.83       3816.60       131.46 o                         
   9   1   4       1435.37       1370.45       106.24 o                         
  11   1   4         37.82        276.50       172.09 o                         
  13   1   4        178.94        271.38       178.74 o                         
  15   1   4        933.45        846.86       353.40 o                         
  17   1   4         50.11        151.66       369.04 o                         
  19   1   4        928.64        813.32       439.60 o                         
  21   1   4        266.80        761.06       466.74 o                         
  23   1   4          3.57        192.90       549.64 o                         
 -26   2   4        402.12        418.20       295.09 o                         
 -24   2   4        520.03        189.06       252.59 o                         
 -22   2   4       1047.77        935.35       239.49 o                         
 -20   2   4        561.95        578.90       247.71 o                         
 -18   2   4        525.22        599.58       154.28 o                         
 -16   2   4       6313.12       6344.15       234.27 o                         
 -14   2   4        468.23        515.59       124.33 o                         
 -12   2   4       5095.53       5025.49       136.31 o                         
 -10   2   4       5596.43       5659.19       127.53 o                         
  -8   2   4       7341.29       7065.88       116.46 o                         
  -6   2   4       1508.04       1755.68        61.77 o                         
  -4   2   4         13.11         54.26        38.61 o                         
  -2   2   4       1900.11       2366.84        57.93 o                         
   0   2   4       7788.70       7778.98       126.95 o                         
   2   2   4       2002.52       2335.09        72.54 o                         
   4   2   4       2176.60       2341.06        81.53 o                         
   6   2   4       1265.73       1426.97        86.39 o                         
   8   2   4      11845.38      12037.93       228.92 o                         
  10   2   4       1889.68       1676.29       160.29 o                         
  12   2   4       1730.46       1704.77       336.11 o                         
  14   2   4       1571.35       1104.76       361.21 o                         
  16   2   4         87.64         18.26       264.25 o                         
  18   2   4          2.57        463.15       428.95 o                         
  20   2   4       1317.58        625.79       443.30 o                         
  22   2   4        123.26         37.70       496.91 o                         
 -25   3   4        623.07        618.60       285.30 o                         
 -23   3   4        216.47          0.00       244.13 o                         
 -21   3   4       1103.86       1461.66       276.06 o                         
 -19   3   4        164.73         62.73       216.55 o                         
 -17   3   4         44.75        219.45       130.92 o                         
 -15   3   4        605.24        656.40       137.55 o                         
 -13   3   4       7640.54       7481.39       175.74 o                         
 -11   3   4       3076.45       2868.44        97.56 o                         
  -9   3   4         11.73          0.14        60.64 o                         
  -7   3   4      41766.30      41949.88       349.06 o                         
  -5   3   4      38371.14      35911.07       300.11 o                         
  -3   3   4      32439.33      31279.95       274.40 o                         
  -1   3   4       1545.86       1774.95        55.49 o                         
   1   3   4      15849.90      14920.92       258.20 o                         
   3   3   4       3624.77       3623.43        95.65 o                         
   5   3   4       1684.73       1525.27        82.62 o                         
   7   3   4      10479.25      10347.40       298.78 o                         
   9   3   4        964.51        895.40       160.40 o                         
  11   3   4       5349.69       4992.78       239.93 o                         
  13   3   4       1634.34       1658.25       190.99 o                         
  15   3   4        470.67        224.91       249.90 o                         
  17   3   4        144.53        174.82       422.58 o                         
  19   3   4       1537.37       2209.79       524.67 o                         
  21   3   4        312.26          0.00       475.31 o                         
 -24   4   4        209.11        121.98       275.04 o                         
 -22   4   4        471.05          0.00       248.54 o                         
 -20   4   4        114.15         41.49       232.28 o                         
 -18   4   4         60.63        166.73       211.03 o                         
 -16   4   4         77.97         39.80       132.63 o                         
 -14   4   4       1989.90       1764.27       123.78 o                         
 -12   4   4       2424.92       2266.22       111.85 o                         
 -10   4   4        297.13        307.82        70.65 o                         
  -8   4   4         50.61         75.60        69.12 o                         
  -6   4   4       3116.65       3485.85        80.18 o                         
  -4   4   4       9103.47       9349.68       118.78 o                         
  -2   4   4      11597.59      11489.83       149.52 o                         
   0   4   4        333.91        454.05        59.73 o                         
   2   4   4        434.82        447.00        75.17 o                         
   4   4   4       1073.25        979.94        86.81 o                         
   6   4   4       6468.14       6722.80       173.60 o                         
   8   4   4         72.73         79.88       117.88 o                         
  10   4   4       2868.13       2930.67       207.01 o                         
  12   4   4         29.02        268.50       177.66 o                         
  14   4   4        251.90        297.97       198.10 o                         
  16   4   4       1520.03       2103.58       465.08 o                         
  18   4   4       1245.60       1084.79       334.14 o                         
  20   4   4         87.33        531.42       353.38 o                         
  22   4   4        260.31          0.00       481.12 o                         
 -23   5   4        114.28          0.00       236.27 o                         
 -21   5   4       1886.60       1799.47       243.72 o                         
 -19   5   4        881.57        983.43       215.64 o                         
 -17   5   4       2077.52       2401.28       230.38 o                         
 -15   5   4         17.53         38.77       118.99 o                         
 -13   5   4         82.32        159.35        98.08 o                         
 -11   5   4       2147.55       2140.38       106.03 o                         
  -9   5   4       8272.68       8258.92       169.61 o                         
  -7   5   4      25079.66      24632.91       290.65 o                         
  -5   5   4      10926.21      10182.22       133.00 o                         
  -3   5   4       2954.19       3210.16        90.63 o                         
  -1   5   4       1542.90       1752.64        67.29 o                         
   1   5   4       1625.17       1698.41       110.71 o                         
   3   5   4         37.87          0.00        81.88 o                         
   5   5   4       2215.37       1891.55       142.76 o                         
   7   5   4       3285.62       3246.20       193.15 o                         
   9   5   4       4388.91       4459.62       257.64 o                         
  11   5   4        898.21        780.22       129.69 o                         
  13   5   4       3510.98       3159.74       376.93 o                         
  15   5   4        297.44        113.39       282.43 o                         
  17   5   4        230.73        201.55       320.69 o                         
  19   5   4        301.47        440.97       453.41 o                         
  21   5   4       1826.03        256.76       708.09 o                         
 -22   6   4        117.35          0.00       241.12 o                         
 -20   6   4       1108.05        920.37       276.18 o                         
 -18   6   4       4950.77       5454.44       513.62 o                         
 -16   6   4       2399.81       2446.31       256.16 o                         
 -14   6   4        176.95         82.30       116.76 o                         
 -12   6   4       5218.12       5295.85       153.75 o                         
 -10   6   4        754.46        895.70       100.61 o                         
  -8   6   4        217.73        259.14        86.89 o                         
  -6   6   4        226.63        315.78        82.31 o                         
  -4   6   4       3179.61       2907.84       147.93 o                         
  -2   6   4          7.87         12.37        63.16 o                         
   0   6   4       2909.44       2877.78       106.12 o                         
   2   6   4       5127.56       4921.61       153.10 o                         
   4   6   4       2649.54       2605.40       201.82 o                         
   6   6   4         47.90        238.96       130.69 o                         
   8   6   4         63.32         32.76       123.61 o                         
  10   6   4        884.74        748.57       160.54 o                         
  12   6   4       1072.74        610.33       171.21 o                         
  14   6   4        210.72          0.00       280.69 o                         
  16   6   4        182.63          0.00       321.58 o                         
  18   6   4       1615.30       2236.10       533.50 o                         
  20   6   4       2455.61       3058.20       587.97 o                         
 -21   7   4        123.30          0.00       288.74 o                         
 -19   7   4         84.99          0.00       238.86 o                         
 -17   7   4         58.87          7.57       206.33 o                         
 -15   7   4        149.44          0.00       216.35 o                         
 -13   7   4       6160.58       6323.19       282.24 o                         
 -11   7   4        721.70        582.64       125.75 o                         
  -9   7   4       2452.81       2159.06       158.86 o                         
  -7   7   4       2514.37       2574.41       165.20 o                         
  -5   7   4          5.07         99.39        79.49 o                         
  -3   7   4       3140.15       3163.09       146.93 o                         
  -1   7   4        631.81        657.33        90.66 o                         
   1   7   4         11.68         36.26       114.63 o                         
   3   7   4         12.81        377.66       189.95 o                         
   5   7   4          3.74        128.01       131.73 o                         
   7   7   4        571.62        269.80       131.81 o                         
   9   7   4        175.51         11.48       141.77 o                         
  11   7   4          6.74          0.00       162.73 o                         
  13   7   4         66.56        860.34       399.38 o                         
  15   7   4          4.76          0.00       442.49 o                         
  17   7   4          6.60          0.00       482.82 o                         
  19   7   4        242.03        558.79       547.15 o                         
 -20   8   4       1054.34        730.42       310.93 o                         
 -18   8   4        157.10        657.19       285.45 o                         
 -16   8   4        949.18        738.54       325.73 o                         
 -14   8   4       1733.66       1915.88       299.34 o                         
 -12   8   4       4623.31       4804.66       314.99 o                         
 -10   8   4        290.52         97.50       131.68 o                         
  -8   8   4         50.71         43.18       120.41 o                         
  -6   8   4       1853.97       1712.09       129.69 o                         
  -4   8   4       1188.76       1356.84       124.69 o                         
  -2   8   4       1130.63       1017.04       150.98 o                         
   0   8   4       1631.94       1566.32       174.01 o                         
   2   8   4       9428.24       9565.01       258.36 o                         
   4   8   4       1425.36       1587.30       186.32 o                         
   6   8   4       3733.34       3595.10       405.69 o                         
   8   8   4         74.05        208.37       255.43 o                         
  10   8   4        267.55        491.65       404.69 o                         
  12   8   4        789.00        848.64       433.68 o                         
  14   8   4         57.92          0.00       471.12 o                         
  16   8   4          3.63        217.26       510.01 o                         
  18   8   4        248.97          0.00       558.46 o                         
 -19   9   4        231.22         66.35       537.92 o                         
 -17   9   4        423.40        456.45       331.17 o                         
 -15   9   4          8.71          0.00       259.12 o                         
 -13   9   4        190.09        608.71       312.28 o                         
 -11   9   4        798.35       1102.14       295.42 o                         
  -9   9   4        224.29         73.86       179.29 o                         
  -7   9   4        974.02        962.85       177.49 o                         
  -5   9   4        960.55       1363.56       207.16 o                         
  -3   9   4        281.76        190.08       132.33 o                         
  -1   9   4        336.23        276.15       169.96 o                         
   1   9   4       1360.23       1200.69       188.47 o                         
   3   9   4        900.30        931.27       440.32 o                         
   5   9   4        979.55        800.52       348.57 o                         
   7   9   4         11.37        198.31       362.76 o                         
   9   9   4        365.99        571.83       436.41 o                         
  11   9   4       2283.29       2565.52       514.62 o                         
  13   9   4        404.47        937.21       509.98 o                         
  15   9   4         86.72        993.97       565.41 o                         
 -16  10   4        535.74        523.19       363.54 o                         
 -14  10   4         95.20        319.86       370.46 o                         
 -12  10   4        253.97        141.54       251.22 o                         
 -10  10   4        380.33        755.69       220.15 o                         
  -8  10   4        324.30        437.42       198.96 o                         
  -6  10   4          3.38          0.00       210.04 o                         
  -4  10   4         81.57          0.00       199.81 o                         
  -2  10   4        750.37        607.30       248.46 o                         
   0  10   4       1042.59        953.55       368.67 o                         
   2  10   4        250.54          0.00       321.08 o                         
   4  10   4       1060.75        707.75       365.49 o                         
   6  10   4       1433.48       1209.73       429.72 o                         
   8  10   4         93.77        111.00       425.90 o                         
  10  10   4          3.41          0.00       474.85 o                         
  12  10   4        660.84       1188.30       542.63 o                         
  14  10   4         11.43          0.00       528.72 o                         
 -15  11   4         21.70        383.80       311.24 o                         
 -13  11   4        453.20        346.91       468.73 o                         
 -11  11   4        877.01        766.02       280.68 o                         
  -9  11   4        376.20         88.46       223.06 o                         
  -7  11   4        771.72         92.04       218.13 o                         
  -5  11   4        446.09        365.92       283.91 o                         
  -3  11   4       1536.04       1888.40       313.33 o                         
  -1  11   4        891.82        977.98       415.54 o                         
   1  11   4       2048.17       2328.41       454.96 o                         
   3  11   4       2006.72       1034.30       403.09 o                         
   5  11   4        571.86        435.69       431.54 o                         
   7  11   4       1336.25       1198.23       487.83 o                         
   9  11   4          2.91        883.11       512.04 o                         
  11  11   4       1174.46       1116.56       589.15 o                         
 -10  12   4         53.88        145.23       279.43 o                         
  -8  12   4        109.84         61.44       278.40 o                         
  -6  12   4         65.08        237.82       310.50 o                         
  -4  12   4        181.93        163.41       310.61 o                         
  -2  12   4          1.84        125.31       464.15 o                         
   0  12   4        391.79          0.00       443.94 o                         
   4  12   4         87.21          0.00       433.32 o                         
   6  12   4         54.99        189.54       512.10 o                         
   8  12   4         68.05         16.46       510.98 o                         
  -3  13   4         34.94         20.57       512.57 o                         
  -1  13   4        646.25        258.70       498.50 o                         
 -25   1   5       1152.24       1380.56       328.59 o                         
 -23   1   5       1581.58       1671.24       471.72 o                         
 -21   1   5       1528.41       2107.60       424.04 o                         
 -19   1   5       3357.61       3415.38       264.46 o                         
 -17   1   5       2199.25       2184.10       152.72 o                         
 -15   1   5       4236.04       3981.73       182.74 o                         
 -13   1   5      10046.74       9608.63       188.02 o                         
 -11   1   5       7525.75       6946.05       157.93 o                         
  -9   1   5       6707.53       6566.92       123.25 o                         
  -7   1   5       8138.69       6900.99       122.48 o                         
  -5   1   5        140.57        223.50        53.10 o                         
  -3   1   5      11123.29      10704.40       130.27 o                         
  -1   1   5      12304.12      12633.34       139.67 o                         
   1   1   5       4223.48       4708.62        90.19 o                         
   3   1   5       1319.68       1604.51        87.07 o                         
   5   1   5      26119.12      26480.42       310.82 o                         
   7   1   5        261.57        339.93        89.73 o                         
   9   1   5       6207.78       6334.29       214.61 o                         
  11   1   5       6161.04       6573.53       263.83 o                         
  13   1   5        539.08         22.12       331.30 o                         
  15   1   5       1775.56       1342.83       392.43 o                         
  17   1   5        563.44        942.39       413.67 o                         
  19   1   5       1326.68       1309.74       481.71 o                         
  21   1   5        674.10       1302.94       515.19 o                         
 -26   2   5        758.69         61.58       269.59 o                         
 -24   2   5       1744.88       1930.23       297.27 o                         
 -22   2   5        322.99        628.45       229.66 o                         
 -20   2   5          3.24          0.00       175.67 o                         
 -18   2   5        996.36        937.26       156.38 o                         
 -16   2   5         13.48        140.96       118.02 o                         
 -14   2   5       1349.91       1196.92       117.58 o                         
 -12   2   5       2687.08       2619.46        86.89 o                         
 -10   2   5      14543.40      14184.45       180.44 o                         
  -8   2   5       5359.88       5375.35       107.28 o                         
  -6   2   5       6752.21       6283.33        95.70 o                         
  -4   2   5        415.17        555.15        49.62 o                         
  -2   2   5       5974.51       6218.63       106.09 o                         
   0   2   5        511.40        676.53        48.44 o                         
   2   2   5       2594.65       2850.27        84.93 o                         
   4   2   5      25989.15      26659.99       328.88 o                         
   6   2   5      11730.49      11424.92       222.36 o                         
   8   2   5       1891.40       1847.41       118.91 o                         
  10   2   5        548.72        580.04       208.29 o                         
  12   2   5       4970.98       4994.44       444.92 o                         
  14   2   5        565.24        882.96       366.82 o                         
  16   2   5        213.95          0.00       370.60 o                         
  18   2   5        892.30        843.65       448.14 o                         
  20   2   5        371.16         87.64       495.59 o                         
  22   2   5        216.59          0.00       534.96 o                         
 -25   3   5        454.64        249.45       273.28 o                         
 -23   3   5        252.39        125.15       250.30 o                         
 -21   3   5         13.46          0.00       226.82 o                         
 -19   3   5        777.43        627.24       214.45 o                         
 -17   3   5          7.00          0.00       123.70 o                         
 -15   3   5       1690.69       1563.51       116.99 o                         
 -13   3   5          5.99          0.00        81.43 o                         
 -11   3   5          2.35          0.00        57.31 o                         
  -9   3   5         80.02         80.82        60.72 o                         
  -7   3   5         83.24          0.00        51.84 o                         
  -5   3   5       1317.00       1322.68        54.47 o                         
  -3   3   5        152.11        123.65        45.23 o                         
  -1   3   5       1246.85       1486.64        62.08 o                         
   1   3   5         10.82         40.33        59.66 o                         
   3   3   5       2175.20       2435.35       103.40 o                         
   5   3   5       8401.56       8557.63       204.42 o                         
   7   3   5       4230.02       4137.48       246.27 o                         
   9   3   5       4149.01       3643.71       202.23 o                         
  11   3   5       1367.58       1246.16       188.90 o                         
  13   3   5        244.62        358.98       223.88 o                         
  15   3   5        885.30        514.69       290.66 o                         
  17   3   5          0.93        351.24       279.68 o                         
  19   3   5        451.39        839.57       461.29 o                         
  21   3   5        103.77          0.00       493.13 o                         
 -24   4   5       1513.58       1631.44       429.02 o                         
 -22   4   5       1169.53       1678.54       280.87 o                         
 -20   4   5       1613.30       1926.97       259.93 o                         
 -18   4   5       2193.23       1805.49       236.45 o                         
 -16   4   5       4877.32       4485.66       293.51 o                         
 -14   4   5         11.41          0.00        65.65 o                         
 -12   4   5      14698.60      13872.76       208.40 o                         
 -10   4   5        173.05        114.00        73.38 o                         
  -8   4   5      10303.28       9143.21       149.47 o                         
  -6   4   5      43039.73      43416.35       381.95 o                         
  -4   4   5      39418.75      39133.35       362.82 o                         
  -2   4   5       9563.62       8819.76       127.59 o                         
   0   4   5        949.60        966.80        68.27 o                         
   2   4   5        232.77        208.09        72.63 o                         
   4   4   5       1531.30       1741.53       117.94 o                         
   6   4   5       5118.45       5306.25       197.27 o                         
   8   4   5       1309.61       1103.02       129.95 o                         
  10   4   5      13162.01      13144.15       417.27 o                         
  12   4   5        325.24        279.05       188.19 o                         
  14   4   5       4538.42       4367.61       516.95 o                         
  16   4   5       1480.16       1983.49       319.68 o                         
  18   4   5       3466.93       3213.38       527.05 o                         
  20   4   5        160.78        325.97       526.99 o                         
 -23   5   5        154.82          0.00       232.81 o                         
 -21   5   5        243.47        259.74       225.23 o                         
 -19   5   5          5.74        251.14       198.80 o                         
 -17   5   5          4.52          0.00       182.13 o                         
 -15   5   5        931.48        768.03       129.07 o                         
 -13   5   5        204.05        166.34        99.03 o                         
 -11   5   5       1404.27       1471.95        99.26 o                         
  -9   5   5       3973.45       3898.77       123.55 o                         
  -7   5   5       1304.36       1313.02        80.78 o                         
  -5   5   5       5989.31       5575.71       123.63 o                         
  -3   5   5       2110.03       2179.37        91.56 o                         
  -1   5   5       1189.44       1151.09        78.48 o                         
   1   5   5         53.08          0.00        73.93 o                         
   3   5   5          3.08          0.00        97.00 o                         
   5   5   5       1033.93       1089.49       131.49 o                         
   7   5   5        271.56        239.22       134.76 o                         
   9   5   5        237.22        330.31       148.77 o                         
  11   5   5       3966.76       3343.04       340.04 o                         
  13   5   5        379.72        171.85       271.26 o                         
  15   5   5        553.81        335.02       304.61 o                         
  17   5   5       1032.92        745.08       493.05 o                         
  19   5   5       1989.38       2687.93       401.71 o                         
 -22   6   5        105.07         19.12       272.04 o                         
 -20   6   5         71.25          0.00       232.21 o                         
 -18   6   5        686.67        737.32       219.28 o                         
 -16   6   5        515.00        585.87       396.62 o                         
 -14   6   5        239.84        312.04       108.07 o                         
 -12   6   5       2411.80       2292.47       119.94 o                         
 -10   6   5       8114.32       8038.90       201.69 o                         
  -8   6   5       8760.52       8756.61       173.08 o                         
  -6   6   5       7434.75       6999.32       155.30 o                         
  -4   6   5          3.47          0.00        81.54 o                         
  -2   6   5       5908.37       5894.92       113.43 o                         
   0   6   5       4496.81       4605.02       131.34 o                         
   2   6   5        135.21        389.46       120.67 o                         
   4   6   5          4.46          0.00       122.09 o                         
   6   6   5        241.01        102.60       155.71 o                         
   8   6   5        853.04        753.07       260.17 o                         
  10   6   5         44.06          0.00       155.39 o                         
  12   6   5       1426.22       1199.70       295.38 o                         
  14   6   5         18.91          2.10       297.65 o                         
  16   6   5        416.80        649.91       333.42 o                         
  18   6   5       1277.60       1912.30       553.68 o                         
 -21   7   5       1490.28       2404.62       466.73 o                         
 -19   7   5       1564.81       2170.16       268.86 o                         
 -17   7   5       1319.21       1679.35       291.94 o                         
 -15   7   5       1270.45       1329.72       215.57 o                         
 -13   7   5       4003.53       4203.51       249.56 o                         
 -11   7   5       2687.67       2901.49       146.49 o                         
  -9   7   5          7.32         58.56        96.60 o                         
  -7   7   5       3792.65       3974.90       174.42 o                         
  -5   7   5        521.40        551.69        80.02 o                         
  -3   7   5        285.01        215.84        84.92 o                         
  -1   7   5         31.68          0.00        88.53 o                         
   1   7   5       6571.54       6391.15       234.03 o                         
   3   7   5       1246.16       1084.90       167.25 o                         
   5   7   5       7015.58       6979.87       502.41 o                         
   7   7   5       1268.47       1124.80       162.94 o                         
   9   7   5       2202.09       1982.55       189.27 o                         
  11   7   5        147.99        197.26       368.33 o                         
  15   7   5        320.83        646.81       474.72 o                         
  17   7   5         13.71       1157.35       528.69 o                         
 -20   8   5        238.08          0.00       300.55 o                         
 -18   8   5        125.08        301.86       348.29 o                         
 -16   8   5        382.84         95.65       310.99 o                         
 -14   8   5          0.21         64.55       200.64 o                         
 -12   8   5        197.43        100.92       154.12 o                         
 -10   8   5       1874.38       1982.61       143.72 o                         
  -8   8   5       1637.65       1681.69       139.15 o                         
  -6   8   5         76.97        109.17       111.32 o                         
  -4   8   5       2830.55       2736.08       177.27 o                         
  -2   8   5        407.23        435.82        86.97 o                         
   0   8   5       2356.07       2509.18       240.81 o                         
   2   8   5       4069.69       4186.75       230.56 o                         
   4   8   5        128.52        336.96       171.62 o                         
   6   8   5        180.88         11.24       220.89 o                         
   8   8   5          9.42          0.00       372.05 o                         
  12   8   5        750.42        795.02       477.29 o                         
  16   8   5         12.18          0.00       531.15 o                         
 -19   9   5        207.10          0.00       596.04 o                         
 -17   9   5         29.79        160.23       296.90 o                         
 -15   9   5         80.03        455.72       231.28 o                         
 -13   9   5       4499.91       4658.72       404.25 o                         
 -11   9   5       1947.97       2087.18       266.72 o                         
  -9   9   5       2137.25       2295.83       215.03 o                         
  -7   9   5        218.85        177.19       196.72 o                         
  -5   9   5       7464.72       7420.69       296.53 o                         
  -3   9   5        257.92        123.20       203.16 o                         
  -1   9   5        479.81        679.20       188.16 o                         
   1   9   5        122.63        258.18       161.30 o                         
   3   9   5         34.03          0.00       286.65 o                         
   5   9   5        402.09        453.04       346.86 o                         
   7   9   5       5226.99       5907.77       537.82 o                         
   9   9   5       1250.72       1230.31       465.44 o                         
  11   9   5         22.39        228.02       469.44 o                         
  15   9   5        906.46       1241.60       581.00 o                         
 -16  10   5        276.16        493.62       296.38 o                         
 -14  10   5          6.83          0.00       266.37 o                         
 -12  10   5        982.89       1003.12       475.04 o                         
 -10  10   5        121.67        191.99       210.17 o                         
  -8  10   5       1197.03       1454.03       220.92 o                         
  -6  10   5        169.60          1.74       221.69 o                         
  -4  10   5       2072.98       1988.53       288.84 o                         
  -2  10   5       1594.44       2165.03       396.27 o                         
   0  10   5       2361.00       2777.96       431.89 o                         
   2  10   5        309.34        546.24       319.30 o                         
   4  10   5         15.29        235.35       384.91 o                         
   6  10   5        586.92        779.87       433.52 o                         
   8  10   5       1713.49       1015.25       488.73 o                         
  10  10   5        699.30        888.32       530.41 o                         
  12  10   5       1170.89       1481.77       578.79 o                         
 -15  11   5         20.51          0.00       353.56 o                         
 -13  11   5        303.22        748.71       293.64 o                         
 -11  11   5         21.15        114.60       267.56 o                         
  -9  11   5         70.70        187.14       221.79 o                         
  -7  11   5         39.60          0.00       200.34 o                         
  -5  11   5         61.62         88.31       188.56 o                         
  -3  11   5        114.59        319.78       281.96 o                         
  -1  11   5         13.36          0.00       396.73 o                         
   1  11   5        665.27        929.59       409.78 o                         
   5  11   5         13.80        262.78       428.30 o                         
   7  11   5         45.88          0.00       484.48 o                         
   9  11   5        686.83        276.83       552.88 o                         
 -10  12   5        130.97        506.66       295.77 o                         
  -8  12   5        251.77        357.29       284.75 o                         
  -6  12   5        311.22        372.70       269.72 o                         
  -4  12   5        175.21          0.00       242.93 o                         
  -2  12   5         23.06          0.00       447.91 o                         
   0  12   5       1258.27       1326.03       478.65 o                         
   6  12   5        825.30        645.19       524.51 o                         
 -26   0   6        620.61        872.49       497.11 o                         
 -24   0   6        172.87        248.88       407.09 o                         
 -22   0   6       1475.09       2401.97       439.18 o                         
 -20   0   6       8353.98       8550.81       611.67 o                         
 -18   0   6       4698.77       5963.27       479.31 o                         
 -16   0   6       3593.66       3934.01       374.21 o                         
 -14   0   6        986.30        546.73       273.27 o                         
 -12   0   6       9483.16       8871.01       467.21 o                         
 -10   0   6       3774.33       4195.03       180.13 o                         
  -8   0   6       2988.88       2874.45       137.23 o                         
  -6   0   6       1938.36       1913.30       138.87 o                         
  -4   0   6      11964.94      12050.38       211.04 o                         
  -2   0   6      18126.95      19535.28       250.60 o                         
   0   0   6      70469.12      74273.98       824.59 o                         
   2   0   6     120440.52     131700.25      1759.51 o                         
   4   0   6      30451.98      30778.03       545.01 o                         
   6   0   6      26817.71      27576.05       434.76 o                         
   8   0   6        178.73         58.80       115.78 o                         
  10   0   6       7271.88       8029.47       440.37 o                         
  12   0   6       1421.99       1466.60       223.24 o                         
  14   0   6        938.86        791.61       352.63 o                         
  16   0   6        859.21        175.50       376.35 o                         
  18   0   6        700.03        919.38       443.24 o                         
  20   0   6        134.58        180.92       459.95 o                         
 -25   1   6        259.32        445.24       256.56 o                         
 -23   1   6        438.81        454.42       196.98 o                         
 -21   1   6        107.53        169.86       181.46 o                         
 -19   1   6        238.14         27.81       188.30 o                         
 -17   1   6        107.26        117.41       118.37 o                         
 -15   1   6       5256.12       5230.36       179.14 o                         
 -13   1   6        219.06        333.14        86.13 o                         
 -11   1   6          2.07          0.00        76.02 o                         
  -9   1   6        875.74       1185.83        85.72 o                         
  -7   1   6      40468.43      39765.98       573.95 o                         
  -5   1   6        988.06       1356.43        76.11 o                         
  -3   1   6       8127.48       8264.74       122.33 o                         
  -1   1   6      10335.30      11172.60       128.10 o                         
   1   1   6        513.81        581.01        63.30 o                         
   3   1   6      14390.53      15651.24       200.69 o                         
   5   1   6       6658.56       7230.24       167.56 o                         
   7   1   6         20.06        106.79        88.94 o                         
   9   1   6       1579.15       1619.39       108.97 o                         
  11   1   6        943.19        847.14       210.19 o                         
  13   1   6        989.65        935.95       187.09 o                         
  15   1   6         63.48          0.00       251.90 o                         
  17   1   6         17.49        329.99       297.64 o                         
  19   1   6        102.30        483.22       317.84 o                         
  21   1   6        118.94        457.71       550.51 o                         
 -26   2   6        660.46        430.30       361.96 o                         
 -24   2   6        501.22        451.07       323.14 o                         
 -22   2   6        644.05        559.89       234.11 o                         
 -20   2   6        395.79        192.09       156.48 o                         
 -18   2   6       2437.23       2635.08       192.15 o                         
 -16   2   6       2236.91       2160.57       141.85 o                         
 -14   2   6       4993.53       4744.67       153.36 o                         
 -12   2   6       3957.63       4027.99       106.70 o                         
 -10   2   6       6051.84       5825.11       127.84 o                         
  -8   2   6       2697.60       2717.01        84.81 o                         
  -6   2   6      15414.10      15230.95       178.46 o                         
  -4   2   6       3894.44       4159.06        88.31 o                         
  -2   2   6       7884.10       7725.01       110.12 o                         
   0   2   6       3946.20       4353.55       113.94 o                         
   2   2   6      16453.02      16150.74       203.23 o                         
   4   2   6        139.06        164.14        93.15 o                         
   6   2   6      12556.88      13016.72       246.26 o                         
   8   2   6        184.91         25.64       120.72 o                         
  10   2   6       1886.68       1672.06       182.90 o                         
  12   2   6        179.96          0.00       210.29 o                         
  14   2   6         11.75        125.45       378.42 o                         
  16   2   6        135.35         42.76       426.79 o                         
  18   2   6       1406.56       1006.14       315.94 o                         
  20   2   6        773.71        420.41       514.76 o                         
 -25   3   6       1517.43       2152.54       305.70 o                         
 -23   3   6        787.29        931.35       261.41 o                         
 -21   3   6       1706.04       1863.06       257.06 o                         
 -19   3   6       2543.63       2384.78       341.99 o                         
 -17   3   6        250.52        196.11       157.63 o                         
 -15   3   6       1649.58       1641.73       118.73 o                         
 -13   3   6       9664.59       8913.80       166.49 o                         
 -11   3   6        350.27        361.19        68.73 o                         
  -9   3   6      12607.31      12168.88       169.57 o                         
  -7   3   6       8636.88       8320.46       122.18 o                         
  -5   3   6       5956.72       5532.97       115.30 o                         
  -3   3   6       5519.94       5230.97       110.89 o                         
  -1   3   6        219.11        102.88        58.04 o                         
   1   3   6       3334.36       3358.85       100.99 o                         
   3   3   6         33.13          4.82        82.67 o                         
   5   3   6      10835.77      10554.22       498.11 o                         
   7   3   6       2035.27       2077.14       161.00 o                         
   9   3   6       2090.33       2214.89       239.06 o                         
  11   3   6       4979.18       4763.88       303.62 o                         
  13   3   6        491.46        432.05       288.47 o                         
  15   3   6       4638.05       4186.82      1111.75 o                         
  17   3   6       2401.19       2251.97       528.22 o                         
  19   3   6        894.26        904.13       344.35 o                         
  21   3   6         24.56          0.00       355.94 o                         
 -24   4   6         35.68          0.00       268.30 o                         
 -22   4   6         16.06        257.63       252.67 o                         
 -20   4   6        925.36       1556.36       251.69 o                         
 -18   4   6       1289.04       1392.88       187.70 o                         
 -16   4   6         89.93        330.18       134.71 o                         
 -14   4   6          8.60        134.02        76.45 o                         
 -12   4   6          5.82          0.00        86.13 o                         
 -10   4   6        658.74        755.86        91.09 o                         
  -8   4   6       6709.99       6535.44       131.59 o                         
  -6   4   6        519.40        558.91        69.86 o                         
  -4   4   6       4203.48       4239.77       106.16 o                         
  -2   4   6       4145.23       4162.58       153.28 o                         
   0   4   6       4197.02       4334.37       115.19 o                         
   2   4   6        499.62        465.11        82.91 o                         
   4   4   6       2264.06       2391.96       132.18 o                         
   6   4   6       2009.72       2292.81       164.14 o                         
   8   4   6        938.32       1218.91       181.11 o                         
  10   4   6        161.91        141.26       150.32 o                         
  12   4   6        459.43        347.18       206.95 o                         
  14   4   6        750.90        116.47       271.57 o                         
  16   4   6         30.08          0.00       301.85 o                         
  18   4   6        330.05        891.03       475.34 o                         
  20   4   6         34.26          0.00       358.51 o                         
 -23   5   6        306.09        643.30       247.69 o                         
 -21   5   6        329.93        366.75       223.02 o                         
 -19   5   6        843.17       1077.34       220.90 o                         
 -17   5   6       1658.16       2471.63       525.67 o                         
 -15   5   6       1228.90       1429.98       141.91 o                         
 -13   5   6       2243.93       2119.47       123.48 o                         
 -11   5   6       2130.51       2385.09       111.59 o                         
  -9   5   6        796.21        815.34        91.60 o                         
  -7   5   6       1317.19       1367.88        88.43 o                         
  -5   5   6       2706.72       2998.18        99.76 o                         
  -3   5   6        247.04        202.74        56.15 o                         
  -1   5   6       3379.20       3261.34        83.80 o                         
   1   5   6      24122.78      22828.00       394.87 o                         
   3   5   6      13078.94      12651.61       290.31 o                         
   5   5   6       3154.72       2837.97       166.55 o                         
   7   5   6          6.45          0.00       127.01 o                         
   9   5   6         17.60         50.15       155.26 o                         
  11   5   6       1335.71       1303.24       190.61 o                         
  13   5   6        200.93        253.44       309.57 o                         
  15   5   6       1992.20       2097.99       513.16 o                         
  17   5   6       1171.63       1331.46       362.13 o                         
  19   5   6       1564.47       2228.14       569.81 o                         
 -24   6   6         10.97          0.00       354.51 o                         
 -22   6   6          3.12          0.00       238.76 o                         
 -20   6   6         26.48        166.63       231.13 o                         
 -18   6   6        408.20        602.13       286.44 o                         
 -16   6   6       9657.44       9898.38       338.58 o                         
 -14   6   6      10397.94      10577.83       232.58 o                         
 -12   6   6       2573.86       2642.01       133.48 o                         
 -10   6   6       1122.49       1481.47       109.22 o                         
  -8   6   6      24203.96      23609.13       296.67 o                         
  -6   6   6        322.51        268.37        82.59 o                         
  -4   6   6       1956.17       2148.56       106.27 o                         
  -2   6   6        189.25        200.91        75.87 o                         
   0   6   6       2749.53       2738.06       263.52 o                         
   2   6   6        137.69          0.00       102.50 o                         
   4   6   6        878.94        964.58       147.25 o                         
   6   6   6       1362.46       1245.17       182.37 o                         
   8   6   6        366.77        345.90       143.68 o                         
  10   6   6         53.59          9.73       151.55 o                         
  12   6   6         93.34        222.66       367.15 o                         
  14   6   6        400.44        392.25       300.76 o                         
  16   6   6        472.48        128.96       470.97 o                         
 -21   7   6         71.66        242.90       283.91 o                         
 -19   7   6        198.08        129.39       246.92 o                         
 -17   7   6          8.43        279.35       235.39 o                         
 -15   7   6       1235.18       1259.35       202.88 o                         
 -13   7   6        499.17        529.99       130.36 o                         
 -11   7   6       2030.63       2150.34       181.49 o                         
  -9   7   6       1648.84       1522.47       163.39 o                         
  -7   7   6        191.80        246.17        98.45 o                         
  -5   7   6          2.44        234.88       100.67 o                         
  -3   7   6         23.55          0.00        78.67 o                         
  -1   7   6        226.64        316.73       124.13 o                         
   1   7   6       1753.89       1842.39       152.91 o                         
   3   7   6        315.62        186.49       310.44 o                         
   5   7   6        320.51        375.02       177.65 o                         
   7   7   6        194.67        154.05       168.75 o                         
   9   7   6         50.23          0.00       224.47 o                         
  11   7   6        326.96          0.00       427.53 o                         
  15   7   6         30.37          0.00       498.65 o                         
 -20   8   6        719.02       1035.05       541.18 o                         
 -18   8   6         12.22        402.09       274.45 o                         
 -16   8   6       2841.10       2725.35       303.37 o                         
 -14   8   6       4075.35       4717.26       484.65 o                         
 -12   8   6       5242.71       5239.67       434.60 o                         
 -10   8   6        262.73        269.76       132.83 o                         
  -8   8   6       5304.79       5362.13       285.76 o                         
  -6   8   6        168.06        341.00       130.30 o                         
  -4   8   6       3896.67       3871.08       181.59 o                         
  -2   8   6          7.11          0.00       128.65 o                         
   0   8   6         28.00          0.00       156.16 o                         
   2   8   6        979.42        979.83       135.54 o                         
   4   8   6       6000.24       5301.18       646.73 o                         
   6   8   6       3885.91       4084.46       461.72 o                         
   8   8   6        567.26        148.16       399.70 o                         
  10   8   6       2366.81       2382.63       341.74 o                         
  12   8   6        115.64          0.00       321.82 o                         
  14   8   6         23.20          0.00       533.61 o                         
  16   8   6        427.28        811.73       581.19 o                         
 -19   9   6        216.27        359.18       319.64 o                         
 -17   9   6        268.98        457.20       507.45 o                         
 -15   9   6        725.73        817.12       270.02 o                         
 -13   9   6        516.36        346.81       264.05 o                         
 -11   9   6       1446.60       1668.67       393.29 o                         
  -9   9   6        254.96        199.95       181.54 o                         
  -7   9   6       1889.58       2363.16       234.74 o                         
  -5   9   6        547.01        632.96       227.75 o                         
  -3   9   6       1553.33       1764.24       138.72 o                         
  -1   9   6       1437.80       1632.80       203.80 o                         
   1   9   6       3287.33       3193.49       283.79 o                         
   3   9   6       4043.57       3280.92       389.28 o                         
   5   9   6        670.94       1179.25       399.92 o                         
   7   9   6        232.13        949.52       450.44 o                         
   9   9   6        465.26        742.07       472.37 o                         
  11   9   6        372.21        358.11       504.35 o                         
 -16  10   6        431.80        758.64       369.04 o                         
 -14  10   6        110.75        287.67       277.05 o                         
 -12  10   6         14.96         49.03       252.84 o                         
 -10  10   6         34.53          0.00       205.68 o                         
  -8  10   6        969.48        539.62       240.61 o                         
  -6  10   6        184.23          0.00       183.15 o                         
  -4  10   6         25.60          0.00       167.77 o                         
  -2  10   6        919.84        740.64       472.92 o                         
   0  10   6          9.71          0.00       361.49 o                         
   2  10   6        351.13        759.90       373.21 o                         
   8  10   6        186.11        528.76       493.31 o                         
  10  10   6        167.60        571.09       533.54 o                         
  12  10   6         11.18          0.00       544.60 o                         
 -13  11   6        134.86        389.67       290.81 o                         
 -11  11   6          9.91        197.40       275.93 o                         
  -9  11   6        580.90        585.50       232.48 o                         
  -7  11   6        593.11        634.10       417.14 o                         
  -5  11   6        537.11        481.28       225.51 o                         
  -3  11   6       1251.71       1855.30       308.11 o                         
  -1  11   6        772.25       1481.87       436.43 o                         
   1  11   6       1957.42       1246.87       426.56 o                         
   3  11   6        313.96        815.20       425.36 o                         
   5  11   6       1222.07       1436.81       491.28 o                         
   7  11   6        190.15        577.90       521.76 o                         
   9  11   6        876.47       1056.74       573.60 o                         
 -10  12   6         72.19        282.54       288.04 o                         
  -8  12   6         11.69          0.00       277.50 o                         
  -6  12   6        812.93        841.02       272.31 o                         
  -4  12   6        275.56        646.95       401.63 o                         
  -2  12   6        469.87        514.55       468.92 o                         
   0  12   6         52.13          0.00       446.86 o                         
   2  12   6        144.02          0.00       428.37 o                         
   4  12   6          1.67        427.96       490.76 o                         
 -25   1   7         73.18          0.00       305.63 o                         
 -23   1   7        197.42        208.21       251.12 o                         
 -21   1   7       1284.19       1752.80       231.09 o                         
 -19   1   7       2771.89       2918.05       310.03 o                         
 -17   1   7       3217.35       3093.35       218.97 o                         
 -15   1   7       5058.09       5232.11       180.57 o                         
 -13   1   7       1122.12       1008.47       173.65 o                         
 -11   1   7      16996.26      16398.79       246.71 o                         
  -9   1   7      20076.50      19455.62       270.65 o                         
  -7   1   7       6196.43       6232.73       142.22 o                         
  -5   1   7         11.42         64.37        64.32 o                         
  -3   1   7       4719.54       4563.12        93.13 o                         
  -1   1   7        980.15       1001.55        58.38 o                         
   1   1   7      10541.80      10834.69       146.80 o                         
   3   1   7      26413.09      28379.57       298.08 o                         
   5   1   7        825.73        910.13        87.00 o                         
   7   1   7       6819.48       6801.69       184.06 o                         
   9   1   7       4939.80       5059.57       347.43 o                         
  11   1   7        143.64        158.79       174.19 o                         
  13   1   7       1476.73       1071.57       460.06 o                         
  15   1   7       4190.82       4163.61       508.69 o                         
  17   1   7       1915.03       2183.89       342.82 o                         
  19   1   7        206.66          0.00       362.87 o                         
  21   1   7        262.19        181.83       560.31 o                         
 -26   2   7        923.51        696.91       274.48 o                         
 -24   2   7       2344.22       2495.64       236.25 o                         
 -22   2   7       1221.74       1213.92       203.86 o                         
 -20   2   7        901.78        789.24       180.75 o                         
 -18   2   7        108.78         35.90       131.71 o                         
 -16   2   7       3774.11       3640.82       161.72 o                         
 -14   2   7        610.92        580.75        87.72 o                         
 -12   2   7        166.98         29.70        67.15 o                         
 -10   2   7        144.75         72.34        76.57 o                         
  -8   2   7       1598.46       1514.43        77.57 o                         
  -6   2   7       6357.77       6449.25       140.04 o                         
  -4   2   7       1321.91       1362.14        71.14 o                         
  -2   2   7      31285.47      31107.67       293.66 o                         
   0   2   7       3760.69       3878.81        93.13 o                         
   2   2   7       3581.25       3531.46       100.40 o                         
   4   2   7       4001.18       4496.61       156.10 o                         
   6   2   7        879.77        917.39       121.16 o                         
   8   2   7        439.15        762.31       134.30 o                         
  10   2   7       1114.73       1294.74       360.11 o                         
  12   2   7        739.55        929.37       380.49 o                         
  14   2   7       3094.34       3014.45       301.06 o                         
  16   2   7       3010.03       3047.20       574.83 o                         
  18   2   7         22.93        309.27       462.30 o                         
  20   2   7        366.27        256.00       536.78 o                         
 -25   3   7       1277.84       1580.90       290.34 o                         
 -23   3   7         89.06        287.42       246.77 o                         
 -21   3   7       2122.48       2061.36       209.07 o                         
 -19   3   7       5454.13       5251.42       464.98 o                         
 -17   3   7       2511.50       2114.75       126.99 o                         
 -15   3   7        620.77        675.81        99.12 o                         
 -13   3   7        367.63        362.34        75.82 o                         
 -11   3   7        241.45        202.66        82.71 o                         
  -9   3   7       2850.08       3191.68       101.52 o                         
  -7   3   7       3582.83       4057.59       105.28 o                         
  -5   3   7       3557.79       3949.74        91.86 o                         
  -3   3   7       3721.14       4173.97        97.23 o                         
  -1   3   7       3113.31       3546.95        99.92 o                         
   1   3   7        689.29        743.21        85.64 o                         
   3   3   7       3048.57       3542.28       144.40 o                         
   5   3   7       1051.79       1374.74       126.61 o                         
   7   3   7       1138.58       1149.93       145.76 o                         
   9   3   7         57.54          0.00       166.82 o                         
  11   3   7         14.80        155.80       245.90 o                         
  13   3   7          2.53        445.33       269.56 o                         
  15   3   7         43.67          0.00       299.97 o                         
  17   3   7         64.59          0.00       485.01 o                         
  19   3   7          3.44          0.00       340.71 o                         
 -24   4   7        363.62        635.66       274.97 o                         
 -22   4   7        417.59        316.24       247.34 o                         
 -20   4   7       3097.96       3833.20       375.94 o                         
 -18   4   7         29.19          0.00       428.39 o                         
 -16   4   7         19.08          0.00       113.29 o                         
 -14   4   7        875.51        735.65       117.58 o                         
 -12   4   7       5186.38       5597.96       146.92 o                         
 -10   4   7       6217.77       5858.64       150.33 o                         
  -8   4   7        719.71        770.68        74.25 o                         
  -6   4   7        139.13        163.12        73.37 o                         
  -4   4   7       5870.11       5821.55       125.92 o                         
  -2   4   7      12731.68      12519.22       188.89 o                         
   0   4   7        547.73        515.48        66.35 o                         
   2   4   7       5915.13       5679.38       182.01 o                         
   4   4   7         37.70          0.00       116.07 o                         
   6   4   7        341.08        196.58       137.12 o                         
   8   4   7      11450.43      11770.37       356.16 o                         
  10   4   7       5519.55       5269.52       961.25 o                         
  12   4   7        834.32        859.58       424.90 o                         
  14   4   7       1580.60       1775.33       332.98 o                         
  16   4   7       2634.00       2497.51       460.33 o                         
  18   4   7       2268.08       2554.12       402.58 o                         
 -25   5   7        277.38        310.40       262.47 o                         
 -23   5   7          1.62          0.00       231.68 o                         
 -21   5   7         26.23        172.65       226.95 o                         
 -19   5   7          2.68        160.75       204.17 o                         
 -17   5   7       1960.36       2131.01       206.72 o                         
 -15   5   7         29.07         56.66       121.16 o                         
 -13   5   7        132.00        150.55        98.36 o                         
 -11   5   7       7176.02       7227.79       168.77 o                         
  -9   5   7        654.75        657.74        93.56 o                         
  -7   5   7       1622.56       1642.55        91.03 o                         
  -5   5   7         72.37        124.22        75.05 o                         
  -3   5   7       5695.49       5767.17       148.26 o                         
  -1   5   7         58.77         34.77        71.59 o                         
   1   5   7        925.94       1008.49       123.83 o                         
   3   5   7        181.91        113.04       160.23 o                         
   5   5   7       1581.55       1553.89       162.03 o                         
   7   5   7        129.26        245.80       136.88 o                         
   9   5   7       2521.08       2632.78       284.75 o                         
  11   5   7       3108.92       3149.95       330.84 o                         
  13   5   7         41.39          0.00       302.08 o                         
  15   5   7         10.41          0.00       325.52 o                         
  17   5   7        330.19        556.59       424.81 o                         
  19   5   7         51.21        107.07       547.60 o                         
 -24   6   7        131.95        144.75       372.36 o                         
 -22   6   7        102.43        207.16       241.79 o                         
 -20   6   7        142.49         40.10       230.48 o                         
 -18   6   7        123.96        266.27       210.03 o                         
 -16   6   7       9179.63      10468.41       441.22 o                         
 -14   6   7        492.42        507.31       119.74 o                         
 -12   6   7        102.03        184.20       102.42 o                         
 -10   6   7        645.28        735.85       100.65 o                         
  -8   6   7        419.32        662.85       102.93 o                         
  -6   6   7          5.94          0.00        77.78 o                         
  -4   6   7        695.66        834.56        98.73 o                         
  -2   6   7        753.06        835.08        74.67 o                         
   0   6   7         22.42          0.00       144.14 o                         
   2   6   7       4111.39       3462.76       216.30 o                         
   4   6   7       1908.02       2045.36       167.73 o                         
   6   6   7       1280.08       1312.79       167.34 o                         
   8   6   7         60.50          5.27       198.58 o                         
  10   6   7        389.86        413.80       168.31 o                         
  12   6   7        306.34        130.33       239.60 o                         
  14   6   7        276.91        463.58       491.82 o                         
  16   6   7        562.66       1240.58       540.92 o                         
  18   6   7          1.21          0.00       553.93 o                         
 -21   7   7          3.42         80.42       284.19 o                         
 -19   7   7        547.51       1141.88       289.38 o                         
 -17   7   7        317.27        605.97       224.82 o                         
 -15   7   7       1645.98       1930.80       219.11 o                         
 -13   7   7        522.53        621.89       117.34 o                         
 -11   7   7       5641.18       5881.16       225.45 o                         
  -9   7   7       4363.90       4484.37       155.17 o                         
  -7   7   7       2516.93       2706.26       159.53 o                         
  -5   7   7         48.31         54.11       138.75 o                         
  -3   7   7       4161.88       3919.91       134.40 o                         
  -1   7   7       3205.73       2993.22       174.34 o                         
   1   7   7       2897.35       2767.73       152.94 o                         
   3   7   7       3645.86       3550.90       379.93 o                         
   5   7   7       3189.01       2892.34       453.54 o                         
   7   7   7       3877.94       3772.38       475.31 o                         
   9   7   7       1861.03       2722.75       386.31 o                         
  11   7   7        417.10        298.45       433.32 o                         
  13   7   7        233.17         94.96       332.49 o                         
  15   7   7          9.99          0.00       529.21 o                         
  17   7   7         73.60          0.00       560.12 o                         
 -20   8   7        326.01        751.59       308.70 o                         
 -18   8   7          9.55          0.00       268.72 o                         
 -16   8   7        668.17        882.21       228.62 o                         
 -14   8   7        480.15          0.00       262.88 o                         
 -12   8   7         75.73        196.73       159.16 o                         
 -10   8   7        993.57        864.45       173.85 o                         
  -8   8   7        564.33        618.87       131.22 o                         
  -6   8   7         34.04         24.51       115.19 o                         
  -4   8   7         20.69         77.23       100.59 o                         
  -2   8   7       1110.59        995.80       123.62 o                         
   0   8   7        519.45        263.82       146.76 o                         
   2   8   7        114.05        196.15       153.19 o                         
   8   8   7         41.79          0.00       423.52 o                         
  10   8   7          1.13        284.41       478.14 o                         
  12   8   7          2.58          0.00       483.13 o                         
  14   8   7         61.88        194.89       546.75 o                         
 -19   9   7         24.98          0.00       307.29 o                         
 -17   9   7         61.41          0.00       280.89 o                         
 -15   9   7       2109.84       2493.00       255.07 o                         
 -13   9   7       1493.05       1848.24       289.63 o                         
 -11   9   7       5186.07       5477.45       540.35 o                         
  -9   9   7        708.87        688.45       189.84 o                         
  -7   9   7       1989.24       1974.35       196.65 o                         
  -5   9   7         20.09          0.00       159.00 o                         
  -3   9   7        883.97        954.39       145.73 o                         
  -1   9   7        943.47        707.09       353.94 o                         
   1   9   7         17.71        320.65       339.47 o                         
   3   9   7         15.10        235.70       244.94 o                         
   5   9   7        455.32        570.47       430.21 o                         
   7   9   7       1087.01        899.70       471.90 o                         
   9   9   7         27.72          0.00       476.75 o                         
  11   9   7        953.83        727.02       566.93 o                         
 -16  10   7        238.07        507.42       291.43 o                         
 -14  10   7         29.21          9.15       273.81 o                         
 -12  10   7        261.81         87.16       254.57 o                         
 -10  10   7       1425.05       1435.53       232.60 o                         
  -8  10   7       1764.17       1419.93       341.30 o                         
  -6  10   7        901.10       1206.19       198.54 o                         
  -4  10   7        170.33        521.40       240.42 o                         
  -2  10   7       2725.32       3226.43       469.66 o                         
   0  10   7        227.59        502.58       384.35 o                         
   2  10   7          3.51         56.64       377.28 o                         
   4  10   7        223.91        988.69       446.60 o                         
   6  10   7        182.42        852.70       484.35 o                         
   8  10   7        148.98        215.34       508.05 o                         
  10  10   7        136.65        454.13       578.88 o                         
 -13  11   7        128.27        542.66       297.94 o                         
 -11  11   7         11.49          0.00       268.01 o                         
  -9  11   7         64.67          0.00       225.27 o                         
  -7  11   7         31.07         36.55       233.53 o                         
  -5  11   7        101.54         46.44       202.73 o                         
  -3  11   7        473.74        738.66       437.37 o                         
  -1  11   7         99.44          0.00       407.26 o                         
   1  11   7          5.97          0.00       396.24 o                         
   3  11   7       1106.16       1719.29       468.05 o                         
   5  11   7       2037.98       1222.88       515.14 o                         
   7  11   7         87.30       1308.51       573.34 o                         
 -10  12   7         80.67          0.00       291.65 o                         
  -8  12   7        336.79        626.73       332.93 o                         
  -6  12   7        210.94        182.21       266.97 o                         
  -4  12   7       1911.42       2003.80       343.92 o                         
  -2  12   7       1130.87       2094.34       553.15 o                         
   0  12   7        880.43       1586.83       515.89 o                         
   2  12   7        328.20        115.59       452.20 o                         
   4  12   7        330.94        159.83       517.57 o                         
 -26   0   8        371.32       1054.25       478.52 o                         
 -24   0   8         22.44        315.37       415.23 o                         
 -22   0   8       3929.69       3051.90       469.81 o                         
 -20   0   8       1334.03       1807.59       409.10 o                         
 -18   0   8       1596.25       2036.38       381.62 o                         
 -16   0   8      10765.57      10872.22       619.94 o                         
 -14   0   8       7868.13       7586.95       257.49 o                         
 -12   0   8      12761.81      11659.10       248.71 o                         
 -10   0   8      15493.96      14536.81       328.25 o                         
  -8   0   8       5432.53       5445.42       246.36 o                         
  -6   0   8        791.81        830.14       120.44 o                         
  -4   0   8       2432.77       3239.16       119.99 o                         
  -2   0   8       9909.40       9385.11       176.29 o                         
   0   0   8      49035.83      51097.04       595.93 o                         
   2   0   8      11461.59      13112.47       243.30 o                         
   4   0   8      52125.04      54570.37       786.23 o                         
   6   0   8       6302.66       6393.47       318.16 o                         
   8   0   8       1400.26       1218.57       508.21 o                         
  10   0   8        182.13        234.94       328.54 o                         
  12   0   8        461.60        448.26       357.88 o                         
  14   0   8        180.02          0.00       388.19 o                         
  16   0   8          4.91          0.00       424.93 o                         
  18   0   8        395.09        815.16       493.95 o                         
  20   0   8        622.72        216.63       529.49 o                         
 -25   1   8        762.93       1045.59       321.13 o                         
 -23   1   8        284.92        376.69       288.77 o                         
 -21   1   8        259.11        270.87       182.00 o                         
 -19   1   8         41.30         35.84       139.18 o                         
 -17   1   8       5472.00       5867.84       206.79 o                         
 -15   1   8       1391.37       1378.60       124.19 o                         
 -13   1   8       1396.82       1463.20       117.89 o                         
 -11   1   8       3452.76       3841.59       125.51 o                         
  -9   1   8         26.26          0.00        71.48 o                         
  -7   1   8       5929.22       6316.99       136.74 o                         
  -5   1   8        178.63        336.58        71.19 o                         
  -3   1   8        321.32        346.36        64.82 o                         
  -1   1   8        811.72        778.07        66.82 o                         
   1   1   8       1922.94       2320.95        91.05 o                         
   3   1   8      16114.06      16598.88       241.30 o                         
   5   1   8      10453.98      10355.12       229.99 o                         
   7   1   8       4239.99       4554.76       167.91 o                         
   9   1   8       2358.51       2567.64       207.06 o                         
  11   1   8         27.27        238.00       232.99 o                         
  13   1   8        602.89        624.45       213.65 o                         
  15   1   8       1022.98       1062.11       320.14 o                         
  17   1   8         24.51          0.00       306.92 o                         
  19   1   8         16.32        127.58       384.03 o                         
 -26   2   8          8.24          0.00       263.41 o                         
 -24   2   8        706.41        826.73       213.68 o                         
 -22   2   8        319.81        164.30       193.55 o                         
 -20   2   8        505.12        396.61       178.13 o                         
 -18   2   8          3.51          0.00       133.87 o                         
 -16   2   8        912.16        910.24       111.65 o                         
 -14   2   8       8144.00       7701.33       191.89 o                         
 -12   2   8       1418.50       1375.96        90.27 o                         
 -10   2   8       8456.98       8814.72       218.53 o                         
  -8   2   8      10260.25       9886.59       173.18 o                         
  -6   2   8        612.58        575.33        75.84 o                         
  -4   2   8        253.76        233.53        60.80 o                         
  -2   2   8      12022.53      11408.22       145.76 o                         
   0   2   8       3784.19       4110.19       106.72 o                         
   2   2   8       2223.03       2638.49       111.57 o                         
   4   2   8        947.31        937.97       107.11 o                         
   6   2   8       8796.40       8831.83       256.28 o                         
   8   2   8        248.35        170.11       143.35 o                         
  10   2   8        270.07        231.63       186.44 o                         
  12   2   8        423.51        343.26       213.65 o                         
  14   2   8       4511.51       4542.13       398.54 o                         
  16   2   8        298.76        285.86       320.70 o                         
  18   2   8        323.39        524.48       344.83 o                         
  20   2   8         28.23        537.62       573.44 o                         
 -25   3   8       1588.16       1692.80       372.47 o                         
 -23   3   8       3341.95       3335.17       298.63 o                         
 -21   3   8        120.51          0.00       220.33 o                         
 -19   3   8       2596.50       2800.30       208.52 o                         
 -17   3   8       4872.23       5008.46       177.08 o                         
 -15   3   8       2994.45       2989.85       119.75 o                         
 -13   3   8         16.56         96.07        78.08 o                         
 -11   3   8       5546.25       5158.76       149.81 o                         
  -9   3   8        468.02        484.98        83.55 o                         
  -7   3   8       1160.98        973.77        87.59 o                         
  -5   3   8       3548.27       3961.17       112.45 o                         
  -3   3   8       3203.19       3183.02        85.94 o                         
  -1   3   8       5345.03       5131.16       148.54 o                         
   1   3   8       4252.80       4659.26       132.80 o                         
   3   3   8        986.07        824.98        95.79 o                         
   5   3   8       2045.81       2214.21       208.21 o                         
   7   3   8       1188.59       1441.79       140.88 o                         
   9   3   8       1920.31       2088.83       223.36 o                         
  11   3   8        278.13          0.00       251.77 o                         
  13   3   8       1526.76       1363.73       308.81 o                         
  15   3   8       3961.63       3942.98       391.88 o                         
  17   3   8       1561.47       1033.35       539.08 o                         
  19   3   8        723.43        959.42       397.18 o                         
 -24   4   8         60.56          0.00       249.79 o                         
 -22   4   8         17.51          0.00       216.60 o                         
 -20   4   8        350.25        574.98       197.56 o                         
 -18   4   8          0.79        327.49       176.63 o                         
 -16   4   8         81.14         42.26       124.05 o                         
 -14   4   8        212.31        105.91       102.42 o                         
 -12   4   8         85.03          0.00        88.97 o                         
 -10   4   8       2420.79       2577.64       109.20 o                         
  -8   4   8        179.04        280.44        78.34 o                         
  -6   4   8        932.82        953.99        83.35 o                         
  -4   4   8       1304.29       1616.07        81.59 o                         
  -2   4   8       2860.95       2925.07       102.74 o                         
   0   4   8          2.46          0.00        71.57 o                         
   2   4   8        243.70        341.41        91.87 o                         
   4   4   8        740.47        692.06       126.61 o                         
   6   4   8        431.46        551.69       156.89 o                         
   8   4   8        590.63        389.57       188.65 o                         
  10   4   8        480.39        600.08       382.09 o                         
  12   4   8        112.89        207.37       284.25 o                         
  14   4   8        786.34        570.67       322.50 o                         
  16   4   8        405.16        157.67       345.85 o                         
  18   4   8          3.46          0.00       369.45 o                         
 -25   5   8        356.61        499.04       268.73 o                         
 -23   5   8        250.29        203.58       242.99 o                         
 -21   5   8         60.33          0.00       280.90 o                         
 -19   5   8       1743.69       1743.91       246.27 o                         
 -17   5   8       5073.04       4781.85       288.58 o                         
 -15   5   8       4696.89       5055.10       211.33 o                         
 -13   5   8       2868.13       2983.20       127.39 o                         
 -11   5   8        619.96        576.48        96.08 o                         
  -9   5   8       1003.18       1133.17       102.97 o                         
  -7   5   8        865.80        704.29        90.22 o                         
  -5   5   8       2356.23       2327.44       106.66 o                         
  -3   5   8       1020.64        733.67        83.16 o                         
  -1   5   8       2324.48       2287.29       120.73 o                         
   1   5   8       3580.48       3323.10       161.34 o                         
   3   5   8       1888.31       1661.18       152.26 o                         
   5   5   8        934.43       1191.70       157.70 o                         
   7   5   8       1220.15       1079.24       174.55 o                         
   9   5   8        158.61        129.46       174.36 o                         
  11   5   8         22.07          0.00       388.27 o                         
  13   5   8          7.43          0.00       312.75 o                         
  15   5   8        483.49         26.47       336.72 o                         
  17   5   8        119.51          2.56       526.46 o                         
 -24   6   8        686.18       1051.06       378.96 o                         
 -22   6   8        163.25          0.00       239.14 o                         
 -20   6   8        142.56        282.00       227.98 o                         
 -18   6   8       1173.14       1355.13       228.56 o                         
 -16   6   8       8949.58       8910.57       369.04 o                         
 -14   6   8        799.71       1015.00       128.78 o                         
 -12   6   8        274.37        346.88       102.22 o                         
 -10   6   8       3339.73       3407.52       141.59 o                         
  -8   6   8       1719.30       1730.45       116.26 o                         
  -6   6   8        130.58         90.97        93.26 o                         
  -4   6   8        524.79        543.50        84.60 o                         
  -2   6   8        433.15        477.14        88.08 o                         
   0   6   8        907.59        825.41       145.09 o                         
   2   6   8       3045.79       2631.03       217.57 o                         
   4   6   8       1066.49        855.15       129.76 o                         
   6   6   8       5001.98       4509.48       614.27 o                         
   8   6   8       2406.80       2057.20       549.51 o                         
  10   6   8        179.38          0.00       232.31 o                         
  12   6   8        145.72        728.94       469.30 o                         
  14   6   8       1332.92       1515.18       540.34 o                         
  16   6   8         14.80         56.52       549.34 o                         
 -21   7   8        336.48         47.74       344.54 o                         
 -19   7   8          0.35          0.00       264.24 o                         
 -17   7   8         27.37        260.24       214.60 o                         
 -15   7   8         95.58        203.21       174.10 o                         
 -13   7   8       2004.30       2050.17       136.55 o                         
 -11   7   8       2176.82       2057.55       141.31 o                         
  -9   7   8         61.06          0.00       104.96 o                         
  -7   7   8        466.16        327.70       135.50 o                         
  -5   7   8        361.70        264.51       121.88 o                         
  -3   7   8          7.48         87.31        95.38 o                         
  -1   7   8       1850.70       1987.01       175.85 o                         
   1   7   8        237.07        103.16       142.55 o                         
   3   7   8       1275.30        769.54       253.16 o                         
   5   7   8       1691.81       1400.98       213.25 o                         
   7   7   8        109.90        390.39       392.75 o                         
   9   7   8          2.67        442.64       317.75 o                         
  11   7   8        207.97        209.48       481.63 o                         
  13   7   8         35.13          0.00       342.78 o                         
 -20   8   8        154.33          0.00       300.32 o                         
 -18   8   8       1330.27       1282.54       298.81 o                         
 -16   8   8        556.21        671.26       228.33 o                         
 -14   8   8        549.74        663.23       220.54 o                         
 -12   8   8       3752.03       3952.55       337.30 o                         
 -10   8   8       1624.71       1923.24       202.03 o                         
  -8   8   8        117.95         14.06       133.17 o                         
  -6   8   8        980.51       1069.78       148.49 o                         
  -4   8   8       3843.28       4026.90       186.29 o                         
  -2   8   8        150.80          0.00       125.86 o                         
   0   8   8       1578.05       1399.11       150.12 o                         
   2   8   8       7264.40       7386.64       388.92 o                         
   4   8   8       8501.95       8938.16       569.31 o                         
   6   8   8        434.75        769.67       429.06 o                         
   8   8   8       2290.77       2161.88       509.77 o                         
  12   8   8        126.89          0.00       520.20 o                         
 -19   9   8         34.48        239.40       320.12 o                         
 -17   9   8        192.09        276.75       289.00 o                         
 -15   9   8        468.88        695.35       275.26 o                         
 -13   9   8         71.18        351.87       257.45 o                         
 -11   9   8       1302.81       1776.48       409.29 o                         
  -9   9   8        755.91        826.67       198.21 o                         
  -7   9   8        194.08        443.06       215.36 o                         
  -5   9   8        493.31        429.79       171.91 o                         
  -3   9   8       1989.47       2050.31       219.41 o                         
  -1   9   8        248.35          0.00       349.98 o                         
   1   9   8        394.46        513.88       356.86 o                         
   3   9   8          1.62        593.43       397.13 o                         
   5   9   8         18.63        385.35       440.99 o                         
   7   9   8        371.77        172.31       490.71 o                         
   9   9   8          1.20        294.60       495.33 o                         
  11   9   8          1.04          0.00       550.34 o                         
 -16  10   8         49.64        441.51       297.62 o                         
 -14  10   8       2715.47       2644.20       320.70 o                         
 -12  10   8       2198.59       2821.98       628.42 o                         
 -10  10   8        286.34        295.26       209.46 o                         
  -8  10   8        285.47          0.00       199.91 o                         
  -6  10   8          7.70          0.00       214.85 o                         
  -4  10   8        728.15        981.46       186.04 o                         
  -2  10   8        406.74        400.29       244.62 o                         
   0  10   8        228.89        157.28       396.61 o                         
   2  10   8       3351.59       3428.44       512.84 o                         
   4  10   8        768.58        406.91       454.77 o                         
   6  10   8        206.90        400.04       490.75 o                         
   8  10   8        121.54        380.83       543.32 o                         
  10  10   8          7.53          0.00       575.87 o                         
 -13  11   8         66.90         90.29       289.94 o                         
 -11  11   8        874.14       1148.26       293.54 o                         
  -9  11   8        125.09        108.08       234.19 o                         
  -7  11   8        310.04        355.44       218.82 o                         
  -5  11   8        430.78        659.09       244.77 o                         
  -3  11   8        331.50        424.72       428.74 o                         
  -1  11   8        574.04        342.22       440.75 o                         
   1  11   8       1234.42        880.49       461.07 o                         
   3  11   8        256.07        263.64       431.32 o                         
   5  11   8        124.66        453.10       524.92 o                         
   7  11   8         16.31        166.17       547.50 o                         
  -8  12   8        161.97          4.77       329.45 o                         
  -6  12   8        344.79        351.61       287.31 o                         
  -4  12   8        569.73        298.50       502.66 o                         
  -2  12   8        410.70        814.47       490.15 o                         
   0  12   8          0.22          0.00       442.77 o                         
   2  12   8        117.09         29.71       338.98 o                         
 -25   1   9        365.56        158.67       312.56 o                         
 -23   1   9        208.93        144.82       229.43 o                         
 -21   1   9         36.21        367.23       179.93 o                         
 -19   1   9        181.60        121.05       141.26 o                         
 -17   1   9       4127.77       4187.47       280.42 o                         
 -15   1   9        891.37        824.17       121.77 o                         
 -13   1   9       3732.26       3791.11       147.85 o                         
 -11   1   9      14958.03      14391.97       245.00 o                         
  -9   1   9       3216.52       3342.66       135.75 o                         
  -7   1   9       7033.37       6995.71       150.37 o                         
  -5   1   9       2593.52       2675.23        95.45 o                         
  -3   1   9         12.90        184.10        68.74 o                         
  -1   1   9       5913.27       5688.03       126.71 o                         
   1   1   9      16857.44      17737.68       234.19 o                         
   3   1   9         48.95         99.10        97.20 o                         
   5   1   9        293.42          0.00       114.20 o                         
   7   1   9       9397.03       9423.87       239.58 o                         
   9   1   9        948.94       1382.34       171.28 o                         
  11   1   9       8725.33       8775.63       442.55 o                         
  13   1   9       3323.30       3285.53       431.26 o                         
  15   1   9       1107.49       1439.05       266.07 o                         
  17   1   9          3.27         61.11       258.74 o                         
  19   1   9        629.82        264.96       367.55 o                         
 -26   2   9        293.53        289.25       239.34 o                         
 -24   2   9       1411.51       1117.55       237.72 o                         
 -22   2   9       2630.32       2311.16       221.29 o                         
 -20   2   9       2403.94       2671.48       209.47 o                         
 -18   2   9        224.55        272.13       138.65 o                         
 -16   2   9       8190.24       8092.68       208.22 o                         
 -14   2   9       3611.84       3752.61       158.66 o                         
 -12   2   9       3626.46       3798.22       204.71 o                         
 -10   2   9        306.45        472.42        95.59 o                         
  -8   2   9       7720.97       7091.97       145.48 o                         
  -6   2   9       8195.97       7651.69       151.38 o                         
  -4   2   9       3474.04       3897.09       106.35 o                         
  -2   2   9       8965.19       8887.41       150.13 o                         
   0   2   9       2043.86       2177.24       106.86 o                         
   2   2   9         49.84          0.00        88.41 o                         
   4   2   9       1275.42       1504.23       122.92 o                         
   6   2   9       3489.55       3849.79       152.10 o                         
   8   2   9         55.12         35.30       180.93 o                         
  10   2   9        306.62        227.26       207.02 o                         
  12   2   9        307.95        194.29       285.50 o                         
  14   2   9       1972.39       2047.67       421.10 o                         
  16   2   9       1120.43       1408.48       276.51 o                         
  18   2   9       1345.14       1503.81       385.48 o                         
 -25   3   9        174.45        168.33       257.62 o                         
 -23   3   9          1.45         43.66       236.40 o                         
 -21   3   9         30.31        232.51       188.71 o                         
 -19   3   9        207.92         89.83       200.91 o                         
 -17   3   9       2267.54       2231.31       144.50 o                         
 -15   3   9         29.59         51.24        93.88 o                         
 -13   3   9       1365.12       1403.74       142.28 o                         
 -11   3   9        734.43        687.63        92.29 o                         
  -9   3   9         77.33          0.00        93.20 o                         
  -7   3   9       2485.42       2793.94       104.88 o                         
  -5   3   9       2405.53       2554.03        97.16 o                         
  -3   3   9      15941.45      15488.09       210.08 o                         
  -1   3   9       6294.91       6026.34       142.34 o                         
   1   3   9       1068.39       1412.52       113.40 o                         
   3   3   9        515.60        692.03        99.44 o                         
   5   3   9         17.08          0.00       124.09 o                         
   7   3   9         93.10        203.66       153.34 o                         
   9   3   9        248.91        234.74       212.73 o                         
  11   3   9       2058.76       2146.33       245.06 o                         
  13   3   9       1632.68       1137.72       261.47 o                         
  15   3   9        963.06       1169.23       432.88 o                         
  17   3   9          4.24          0.00       343.22 o                         
 -24   4   9        548.36        639.31       276.27 o                         
 -22   4   9       1496.42       1562.46       452.86 o                         
 -20   4   9       4736.11       5395.35       287.94 o                         
 -18   4   9       4943.97       5107.66       215.05 o                         
 -16   4   9        531.13        647.94       114.39 o                         
 -14   4   9        733.40        633.94       114.28 o                         
 -12   4   9        511.20        604.56        95.35 o                         
 -10   4   9       3198.92       3530.05       129.13 o                         
  -8   4   9         59.55          2.88        81.98 o                         
  -6   4   9       4499.72       4327.48       128.37 o                         
  -4   4   9       6257.69       6328.87       166.53 o                         
  -2   4   9      15020.51      14753.34       233.16 o                         
   0   4   9      10967.34      10510.48       197.59 o                         
   2   4   9       9423.87       8624.07       181.16 o                         
   4   4   9         35.58         79.42       140.44 o                         
   6   4   9        808.50        787.23       146.16 o                         
   8   4   9         13.46        115.74       171.15 o                         
  10   4   9        325.64        250.71       223.41 o                         
  12   4   9       3882.27       3564.78       377.01 o                         
  14   4   9          7.85          0.00       333.04 o                         
  16   4   9       1568.99       1322.61       395.13 o                         
  18   4   9        887.81        795.12       568.75 o                         
 -23   5   9        246.26        216.24       242.29 o                         
 -21   5   9        596.07       1000.41       229.97 o                         
 -19   5   9       1271.92       1296.83       250.17 o                         
 -17   5   9       2026.42       2262.51       220.36 o                         
 -15   5   9        794.60        506.75       150.74 o                         
 -13   5   9        191.24        183.87       106.06 o                         
 -11   5   9        610.69        660.08        99.15 o                         
  -9   5   9          3.52         20.38        89.27 o                         
  -7   5   9       7304.57       7073.66       179.32 o                         
  -5   5   9        274.48        373.95        84.07 o                         
  -3   5   9       1503.41       1624.98        95.99 o                         
  -1   5   9       3803.92       4060.84       126.59 o                         
   1   5   9       4667.53       4463.64       185.85 o                         
   3   5   9         12.24         24.83       139.17 o                         
   5   5   9        710.18        637.44       152.66 o                         
   7   5   9       1040.94       1041.50       161.04 o                         
   9   5   9       2533.80       1766.35       293.11 o                         
  11   5   9          1.49          0.00       301.24 o                         
  13   5   9        708.68        789.27       340.94 o                         
  15   5   9        711.59        402.31       523.00 o                         
  17   5   9        190.74        472.64       569.80 o                         
 -24   6   9        399.63        221.48       365.11 o                         
 -22   6   9        348.95        371.94       250.81 o                         
 -20   6   9       1141.22       1529.21       248.20 o                         
 -18   6   9       2018.06       1783.08       315.72 o                         
 -16   6   9       1116.56       1035.35       272.83 o                         
 -14   6   9        711.60        734.98       124.63 o                         
 -12   6   9       1228.16       1302.63       116.71 o                         
 -10   6   9        303.16        334.77       105.27 o                         
  -8   6   9       1112.28       1139.53       111.59 o                         
  -6   6   9          3.34          0.00        99.85 o                         
  -4   6   9        446.53        350.24       101.91 o                         
  -2   6   9        877.45        910.96       116.53 o                         
   0   6   9       3782.47       4126.08       201.00 o                         
   2   6   9       5342.18       4982.08       381.30 o                         
   4   6   9        561.56        453.01       156.44 o                         
   6   6   9       1109.63        973.21       199.09 o                         
   8   6   9         91.66        260.54       221.37 o                         
  10   6   9          9.72          0.00       422.72 o                         
  12   6   9          1.75        292.20       507.05 o                         
  14   6   9       1354.13        980.25       551.08 o                         
  16   6   9          1.04        300.07       574.51 o                         
 -21   7   9        159.07        381.14       349.49 o                         
 -19   7   9       1552.46       1542.62       463.57 o                         
 -17   7   9       1461.89       1854.79       263.28 o                         
 -15   7   9       2135.15       1909.23       232.64 o                         
 -13   7   9        579.85        641.68       137.89 o                         
 -11   7   9        382.54        427.22       115.77 o                         
  -9   7   9         87.01         76.82       112.51 o                         
  -7   7   9       1605.71       1700.03       165.85 o                         
  -5   7   9       1775.21       1931.56       200.56 o                         
  -3   7   9       2857.24       2874.17       146.66 o                         
  -1   7   9       4343.18       4407.15       164.15 o                         
   1   7   9       4563.73       4475.99       411.95 o                         
   3   7   9       1377.39       1177.02       182.64 o                         
   5   7   9        787.83        422.03       385.49 o                         
   7   7   9       3770.03       4265.92       520.09 o                         
   9   7   9        501.64        505.62       483.55 o                         
  13   7   9        134.83          0.00       519.08 o                         
  15   7   9        827.36       1019.74       608.53 o                         
 -20   8   9          0.33        248.45       310.29 o                         
 -18   8   9         64.06        480.08       439.40 o                         
 -16   8   9         82.76          0.00       221.20 o                         
 -14   8   9        947.94        819.57       249.85 o                         
 -12   8   9        115.76        265.01       181.79 o                         
 -10   8   9          8.24        173.98       160.53 o                         
  -8   8   9          0.29          0.00       164.17 o                         
  -6   8   9          1.11          0.00       160.54 o                         
  -4   8   9        216.53        357.63       127.96 o                         
  -2   8   9        142.24          0.00       117.99 o                         
   0   8   9        230.34        248.50       186.78 o                         
   2   8   9         16.06          0.00       326.89 o                         
   4   8   9        954.11       1177.16       274.57 o                         
   6   8   9        480.94        861.26       460.73 o                         
   8   8   9         86.05        160.27       489.79 o                         
  10   8   9        219.05        820.72       532.04 o                         
  12   8   9          0.24        434.20       549.82 o                         
 -19   9   9        282.26        162.43       538.77 o                         
 -17   9   9        250.02        198.90       241.46 o                         
 -15   9   9        285.10        497.73       267.36 o                         
 -13   9   9        550.50        862.76       483.40 o                         
 -11   9   9       1849.74       1891.41       221.82 o                         
  -9   9   9         43.84          5.84       191.16 o                         
  -7   9   9       1999.67       1982.75       215.71 o                         
  -5   9   9         25.33         53.44       205.70 o                         
  -3   9   9       5527.69       5714.72       285.17 o                         
  -1   9   9        175.58        342.29       192.07 o                         
   1   9   9        915.97        922.05       405.65 o                         
   3   9   9        120.36          0.00       269.48 o                         
   5   9   9        336.91        530.12       490.56 o                         
   7   9   9          7.51        247.59       495.80 o                         
  11   9   9        685.24        760.50       603.79 o                         
 -16  10   9         96.31        288.52       294.18 o                         
 -14  10   9         31.20        150.41       277.10 o                         
 -12  10   9       1399.48       1376.45       284.25 o                         
 -10  10   9       2801.17       2666.71       248.82 o                         
  -8  10   9       2720.35       2642.56       351.99 o                         
  -6  10   9       1003.20       1119.49       245.40 o                         
  -4  10   9         15.95        187.18       214.37 o                         
  -2  10   9        947.96       1851.30       460.28 o                         
   0  10   9        676.76       1555.52       444.41 o                         
   2  10   9         14.16          0.00       319.16 o                         
   4  10   9       1506.64       1245.11       502.41 o                         
   6  10   9         21.11          0.00       522.31 o                         
   8  10   9         93.88         19.06       574.43 o                         
 -13  11   9        474.38          0.00       610.49 o                         
 -11  11   9        141.01        234.31       311.50 o                         
  -9  11   9         14.42          6.79       259.05 o                         
  -7  11   9        197.06          4.20       249.94 o                         
  -5  11   9         78.26         26.79       238.32 o                         
  -3  11   9         11.43        337.60       452.53 o                         
  -1  11   9        114.93        400.78       462.13 o                         
   1  11   9          6.40          0.00       311.69 o                         
   3  11   9        362.00         54.10       322.39 o                         
  -6  12   9        655.37        313.01       414.74 o                         
  -4  12   9        522.79          0.00       472.54 o                         
  -2  12   9        484.64        736.98       513.24 o                         
   0  12   9        144.95        182.61       492.19 o                         
 -26   0  10       1197.87       1226.98       478.91 o                         
 -24   0  10          5.09        221.28       430.19 o                         
 -22   0  10       2082.71       1686.82       435.76 o                         
 -20   0  10       4270.99       5498.99       395.89 o                         
 -18   0  10       8335.12       8801.23       321.03 o                         
 -16   0  10       1500.77       1504.34       147.79 o                         
 -14   0  10       4184.89       4051.92       175.70 o                         
 -12   0  10       4272.50       4203.83       214.18 o                         
 -10   0  10       3211.70       3328.45       182.03 o                         
  -8   0  10       5794.33       6861.88       231.59 o                         
  -6   0  10      13405.30      13017.46       313.00 o                         
  -4   0  10       8385.43       8156.83       260.09 o                         
  -2   0  10       6790.11       6075.33       206.75 o                         
   0   0  10      45741.24      48585.40       716.21 o                         
   2   0  10      11364.37      11626.94       284.44 o                         
   4   0  10      23844.90      25213.09       513.84 o                         
   6   0  10       5552.73       5795.87       337.69 o                         
   8   0  10       5520.18       5418.35       480.03 o                         
  10   0  10      10418.90      10569.18       689.42 o                         
  12   0  10       9704.79       9479.79       683.74 o                         
  14   0  10        251.50        761.36       461.58 o                         
  16   0  10        344.80        220.72       487.17 o                         
  18   0  10         13.94          0.00       522.12 o                         
 -25   1  10          6.69          0.00       210.19 o                         
 -23   1  10          0.78        307.43       289.81 o                         
 -21   1  10       1222.03       1462.21       200.67 o                         
 -19   1  10       1402.70       1520.76       198.92 o                         
 -17   1  10          1.68        147.05       128.62 o                         
 -15   1  10        267.11        378.37       128.28 o                         
 -13   1  10       3050.16       3086.84       120.60 o                         
 -11   1  10         61.38          0.00        81.42 o                         
  -9   1  10       2353.45       2846.39       119.06 o                         
  -7   1  10       4912.84       5112.47       143.65 o                         
  -5   1  10       6384.15       6278.69       181.68 o                         
  -3   1  10       1682.73       1859.46        97.84 o                         
  -1   1  10      11089.03      11188.82       186.08 o                         
   1   1  10        184.37        270.71        90.80 o                         
   3   1  10       3743.52       4302.86       144.70 o                         
   5   1  10       9555.41       9644.74       245.18 o                         
   7   1  10       1089.71       1422.65       169.58 o                         
   9   1  10        752.18        678.21       173.14 o                         
  11   1  10          1.59        234.29       433.60 o                         
  13   1  10        140.08          0.00       445.08 o                         
  15   1  10        133.17          0.00       328.92 o                         
  17   1  10        193.80        242.40       368.69 o                         
 -26   2  10         83.24        198.05       225.42 o                         
 -24   2  10          2.15          0.00       250.09 o                         
 -22   2  10         53.50        139.82       194.51 o                         
 -20   2  10       4685.27       5247.16       260.42 o                         
 -18   2  10         25.47        150.55       106.36 o                         
 -16   2  10       2039.98       2083.00       144.18 o                         
 -14   2  10       1323.48       1489.81       108.44 o                         
 -12   2  10       6036.33       5760.41       170.87 o                         
 -10   2  10        595.71        556.90       102.13 o                         
  -8   2  10       1119.14       1196.28        95.96 o                         
  -6   2  10        104.07          0.00        97.49 o                         
  -4   2  10       7821.22       7593.98       164.88 o                         
  -2   2  10         63.29          0.00        87.29 o                         
   0   2  10       2076.36       1974.29       124.82 o                         
   2   2  10       1019.30        926.81       118.64 o                         
   4   2  10       3850.61       3840.27       154.14 o                         
   6   2  10         68.48          0.00       146.31 o                         
   8   2  10       4054.44       4157.50       368.31 o                         
  10   2  10       2593.88       2468.41       252.08 o                         
  12   2  10       1140.72       1476.69       319.36 o                         
  14   2  10        211.79        206.13       317.21 o                         
  16   2  10       1322.14       1533.63       302.92 o                         
  18   2  10         62.33          0.00       294.04 o                         
 -25   3  10        544.55        562.53       269.63 o                         
 -23   3  10        488.84        380.98       207.59 o                         
 -21   3  10       2203.04       2148.23       220.64 o                         
 -19   3  10       6608.96       6943.80       273.88 o                         
 -17   3  10        632.92        523.71       115.27 o                         
 -15   3  10       1915.71       2129.49       157.77 o                         
 -13   3  10       5109.13       5199.48       322.57 o                         
 -11   3  10       9184.94       8721.86       185.42 o                         
  -9   3  10       1401.24       1743.40       108.88 o                         
  -7   3  10       5335.16       5324.12       201.96 o                         
  -5   3  10       7554.95       7762.03       145.80 o                         
  -3   3  10      18157.28      17072.09       232.79 o                         
  -1   3  10       8918.01       8986.64       189.68 o                         
   1   3  10       1969.80       1949.77       129.62 o                         
   3   3  10       9610.59       9905.98       242.37 o                         
   5   3  10        141.14        178.16       149.74 o                         
   7   3  10        139.72         35.09       160.41 o                         
   9   3  10        743.74        324.49       223.01 o                         
  11   3  10        780.16        969.60       379.64 o                         
  13   3  10       1202.93       1261.25       274.44 o                         
  15   3  10        196.23        610.57       639.90 o                         
  17   3  10        366.42       1147.97       578.96 o                         
 -24   4  10         52.54        443.38       375.90 o                         
 -22   4  10        142.57        368.38       358.98 o                         
 -20   4  10        112.51        593.32       197.42 o                         
 -18   4  10         31.81          0.00       170.98 o                         
 -16   4  10       3069.32       2939.49       154.00 o                         
 -14   4  10       3005.98       2973.57       162.43 o                         
 -12   4  10         66.37        121.67        92.10 o                         
 -10   4  10       1413.51       1584.75       112.99 o                         
  -8   4  10          3.77          0.00        88.04 o                         
  -6   4  10       1736.07       2025.56       113.48 o                         
  -4   4  10       1970.22       1901.46        97.93 o                         
  -2   4  10          2.06        126.57        74.62 o                         
   0   4  10         50.93         91.83        84.53 o                         
   2   4  10        784.15        805.43       121.33 o                         
   4   4  10         80.41         11.36       114.48 o                         
   6   4  10         43.91        156.46       147.31 o                         
   8   4  10        412.78         57.17       177.88 o                         
  10   4  10        244.03        272.92       234.63 o                         
  12   4  10        643.93        760.08       342.77 o                         
  14   4  10         69.63          0.00       450.19 o                         
  16   4  10          2.67          0.00       520.69 o                         
 -23   5  10         55.26        311.80       242.37 o                         
 -21   5  10        709.16       1161.69       268.18 o                         
 -19   5  10       1113.60       1233.33       448.59 o                         
 -17   5  10       2190.42       2725.08       195.11 o                         
 -15   5  10       5876.12       5879.06       321.17 o                         
 -13   5  10       3382.92       3789.04       277.00 o                         
 -11   5  10       1634.30       1695.21       114.57 o                         
  -9   5  10       1765.54       1991.13       116.19 o                         
  -7   5  10       2750.87       2937.43       116.10 o                         
  -5   5  10       3179.31       3348.79       133.99 o                         
  -3   5  10       1118.79       1183.34       108.64 o                         
  -1   5  10       2015.90       2070.48       109.84 o                         
   1   5  10        433.64        382.97       103.51 o                         
   3   5  10       4385.80       4136.96       274.09 o                         
   5   5  10       1126.50       1262.21       178.24 o                         
   7   5  10         29.96        136.58       157.75 o                         
   9   5  10         32.57          0.00       294.54 o                         
  11   5  10         17.52        335.68       595.29 o                         
  13   5  10        256.62        488.71       516.57 o                         
  15   5  10        265.45       1185.04       564.76 o                         
 -22   6  10         63.97         48.92       329.52 o                         
 -20   6  10        484.40        531.22       274.07 o                         
 -18   6  10        142.75        134.15       214.53 o                         
 -16   6  10        438.16        555.83       203.40 o                         
 -14   6  10       2273.46       2447.84       228.00 o                         
 -12   6  10       2804.54       3266.26       162.78 o                         
 -10   6  10       1109.51       1294.56       115.76 o                         
  -8   6  10         37.74        114.32        97.46 o                         
  -6   6  10       1746.76       1845.90       113.35 o                         
  -4   6  10          5.89         46.66        78.61 o                         
  -2   6  10       2460.38       2482.01       135.83 o                         
   0   6  10        920.58        895.59       109.82 o                         
   2   6  10       1561.80       1576.87       175.43 o                         
   4   6  10       2556.51       2489.70       198.96 o                         
   6   6  10       3690.89       3797.13       340.98 o                         
   8   6  10         31.13        193.36       315.04 o                         
  10   6  10         17.15          0.00       468.54 o                         
  12   6  10        466.90       1151.58       545.23 o                         
  14   6  10         81.19        554.14       554.40 o                         
 -21   7  10         29.14          0.00       297.46 o                         
 -19   7  10          0.23        208.36       278.13 o                         
 -17   7  10         75.77          0.00       264.64 o                         
 -15   7  10         45.46        255.60       236.92 o                         
 -13   7  10       2743.26       2586.85       214.02 o                         
 -11   7  10        591.41        500.96       127.12 o                         
  -9   7  10        980.57       1052.23       139.08 o                         
  -7   7  10          4.99          0.00       122.02 o                         
  -5   7  10          0.61        149.38       101.71 o                         
  -3   7  10        400.44        437.47       144.11 o                         
  -1   7  10       4757.32       4294.51       284.92 o                         
   1   7  10        407.02        154.56       176.85 o                         
   3   7  10        589.39        345.46       337.35 o                         
   5   7  10        178.26        542.47       354.32 o                         
   7   7  10         90.01          0.00       278.00 o                         
   9   7  10          6.86         84.34       430.26 o                         
  11   7  10         18.71        516.96       376.89 o                         
  13   7  10         14.62          0.00       563.75 o                         
 -20   8  10          6.92        325.67       314.54 o                         
 -18   8  10        285.91        239.08       282.77 o                         
 -16   8  10        408.41        453.05       269.79 o                         
 -14   8  10       2061.01       2603.55       296.32 o                         
 -12   8  10        347.77        346.37       192.29 o                         
 -10   8  10        272.69        594.45       251.24 o                         
  -8   8  10         25.52          0.00       200.22 o                         
  -6   8  10       2144.81       2191.95       175.03 o                         
  -4   8  10          7.49         87.46       143.84 o                         
  -2   8  10       4471.37       4380.47       322.73 o                         
   0   8  10        638.90       1012.06       375.96 o                         
   2   8  10       1084.04       1326.00       280.39 o                         
   4   8  10       2022.23       2145.47       425.28 o                         
   6   8  10       3895.46       4286.29       584.38 o                         
   8   8  10        534.62       1211.00       533.23 o                         
  10   8  10        152.24        335.68       549.13 o                         
 -19   9  10        782.56       1376.12       399.69 o                         
 -17   9  10        104.16        216.17       290.83 o                         
 -15   9  10        619.18        751.51       281.33 o                         
 -13   9  10       1114.05       1355.44       276.26 o                         
 -11   9  10       1635.36       2150.94       393.72 o                         
  -9   9  10        144.13        220.24       197.11 o                         
  -7   9  10        500.80        586.78       209.18 o                         
  -5   9  10        950.38        985.29       193.99 o                         
  -3   9  10         21.72        144.25       269.87 o                         
  -1   9  10         39.96          0.00       381.90 o                         
   1   9  10        544.15        410.83       286.73 o                         
   3   9  10         37.63          0.00       394.41 o                         
   5   9  10       2741.52       3165.56       562.84 o                         
   7   9  10        711.27        761.62       548.05 o                         
   9   9  10         73.18          0.00       563.58 o                         
 -16  10  10        657.11        863.45       301.82 o                         
 -14  10  10        357.51        670.77       289.85 o                         
 -12  10  10         83.57        468.88       274.97 o                         
 -10  10  10          6.55         61.95       254.75 o                         
  -8  10  10        743.03        667.25       215.46 o                         
  -6  10  10       1328.09       1548.23       217.58 o                         
  -4  10  10          8.51          0.00       225.66 o                         
  -2  10  10        172.95        339.11       414.63 o                         
   0  10  10       1309.84       1483.08       463.02 o                         
   2  10  10       1035.43        581.66       320.06 o                         
   4  10  10        185.47          0.00       518.24 o                         
   6  10  10        888.89       1769.62       589.45 o                         
   8  10  10        836.10       1309.67       612.14 o                         
 -11  11  10        311.12        703.07       289.34 o                         
  -9  11  10        145.58        102.74       266.51 o                         
  -7  11  10       1891.22       2200.66       338.61 o                         
  -5  11  10         13.10          0.00       248.22 o                         
  -3  11  10        552.22          0.00       458.76 o                         
  -1  11  10        947.25       1730.42       505.80 o                         
   1  11  10        620.97       1709.32       498.29 o                         
   3  11  10        536.52        349.00       349.87 o                         
 -25   1  11        313.37        404.84       221.42 o                         
 -23   1  11        845.92        818.46       269.73 o                         
 -21   1  11       2305.69       2432.52       220.39 o                         
 -19   1  11       4244.63       4216.50       203.76 o                         
 -17   1  11       2838.02       2617.50       188.51 o                         
 -15   1  11       1064.95       1132.61       136.50 o                         
 -13   1  11        445.08        316.49        87.65 o                         
 -11   1  11         25.72        122.29       104.17 o                         
  -9   1  11       5214.83       5240.80       178.67 o                         
  -7   1  11       7673.75       7153.28       167.20 o                         
  -5   1  11       1563.19       1413.40       104.69 o                         
  -3   1  11       3329.59       3578.87       123.06 o                         
  -1   1  11       7478.02       6728.75       169.77 o                         
   1   1  11        158.08        200.25        93.21 o                         
   3   1  11         32.49        102.19       114.01 o                         
   5   1  11       1468.49       1734.06       155.32 o                         
   7   1  11         67.03         93.02       170.04 o                         
   9   1  11       1930.32       2278.20       258.94 o                         
  11   1  11       5399.84       5259.37       334.47 o                         
  13   1  11       1136.10        725.45       330.48 o                         
  15   1  11        842.23       1287.60       297.64 o                         
  17   1  11        320.95        362.30       380.59 o                         
 -26   2  11         53.74          0.00       219.95 o                         
 -24   2  11         22.24        563.71       218.75 o                         
 -22   2  11        373.14        219.04       206.08 o                         
 -20   2  11        909.27       1031.90       195.61 o                         
 -18   2  11       4417.08       4379.99       205.53 o                         
 -16   2  11       4610.67       4506.09       170.81 o                         
 -14   2  11       4449.25       4531.67       148.55 o                         
 -12   2  11        445.82        438.47       100.06 o                         
 -10   2  11       3349.66       3584.55       129.78 o                         
  -8   2  11       1555.33       2001.21       113.90 o                         
  -6   2  11         84.89         41.18        89.24 o                         
  -4   2  11       4721.35       5406.19       156.16 o                         
  -2   2  11       4832.72       5333.74       159.31 o                         
   0   2  11       1838.03       2138.32       113.70 o                         
   2   2  11        724.56        835.14       161.42 o                         
   4   2  11       2455.64       2311.93       147.11 o                         
   6   2  11        111.19        117.38       131.77 o                         
   8   2  11        472.45        446.46       407.04 o                         
  10   2  11          4.19          0.00       231.77 o                         
  12   2  11         82.66        111.26       247.58 o                         
  14   2  11        398.69        644.01       279.07 o                         
  16   2  11        804.55        980.28       376.70 o                         
 -25   3  11        111.26        293.67       236.47 o                         
 -23   3  11        299.92        434.06       238.21 o                         
 -21   3  11        363.72        527.61       177.58 o                         
 -19   3  11       3195.65       3144.09       296.88 o                         
 -17   3  11        463.05        233.92       143.18 o                         
 -15   3  11         79.17        194.80       111.96 o                         
 -13   3  11          9.94          3.23        92.71 o                         
 -11   3  11         25.15          0.00       102.32 o                         
  -9   3  11        492.84        517.36        90.37 o                         
  -7   3  11       1588.67       1770.04        99.51 o                         
  -5   3  11          1.80          0.00        86.33 o                         
  -3   3  11       1765.89       1711.79       110.60 o                         
  -1   3  11        133.29        193.95        95.35 o                         
   1   3  11        113.79          1.87        96.12 o                         
   3   3  11        121.21        100.59       142.54 o                         
   5   3  11        761.37        830.53       156.18 o                         
   7   3  11       4250.75       4020.32       250.46 o                         
   9   3  11       1487.21       1707.38       256.17 o                         
  11   3  11        365.12         18.73       300.75 o                         
  13   3  11         74.12          0.00       261.10 o                         
  15   3  11        407.25        149.56       340.42 o                         
 -24   4  11       1867.34       1880.48       393.39 o                         
 -22   4  11        573.07        719.33       198.28 o                         
 -20   4  11       1830.74       1919.84       219.27 o                         
 -18   4  11       1740.58       1965.14       205.95 o                         
 -16   4  11        276.89         67.19       138.81 o                         
 -14   4  11        971.32        942.79       126.86 o                         
 -12   4  11        385.02        381.97       113.92 o                         
 -10   4  11       1623.27       1881.74       133.97 o                         
  -8   4  11       3715.69       3784.64       132.85 o                         
  -6   4  11       5556.64       5681.22       143.46 o                         
  -4   4  11      17380.04      16308.94       226.61 o                         
  -2   4  11      22239.15      21248.40       300.68 o                         
   0   4  11       5447.30       5342.78       212.52 o                         
   2   4  11       1420.78       1573.52       122.78 o                         
   4   4  11       1392.58       1217.09       137.33 o                         
   6   4  11         11.86          0.00       154.82 o                         
   8   4  11        557.22        445.28       201.63 o                         
  10   4  11       4614.84       4658.65       312.18 o                         
  12   4  11       1629.90       1349.87       273.92 o                         
  14   4  11        803.50       1108.02       556.17 o                         
  16   4  11        121.60          0.00       567.67 o                         
 -23   5  11        354.98         92.09       241.56 o                         
 -21   5  11          1.67          0.00       218.83 o                         
 -19   5  11        821.72        973.13       200.34 o                         
 -17   5  11         51.74          0.00       170.15 o                         
 -15   5  11         28.97        107.60       164.37 o                         
 -13   5  11       2682.71       2536.49       169.29 o                         
 -11   5  11        924.32        913.24       111.44 o                         
  -9   5  11       8837.68       8121.96       212.53 o                         
  -7   5  11         37.58         20.63        93.00 o                         
  -5   5  11        527.67        435.37       105.26 o                         
  -3   5  11       5328.71       5439.47       163.28 o                         
  -1   5  11       5604.77       5648.14       218.96 o                         
   1   5  11        111.50        127.22       116.49 o                         
   3   5  11          2.28        131.45       135.27 o                         
   5   5  11         23.84          0.00       172.10 o                         
   7   5  11        182.71         15.10       270.34 o                         
   9   5  11         17.32        217.24       287.17 o                         
  11   5  11       1384.70        858.62       515.91 o                         
  13   5  11       2141.65       3277.14       606.51 o                         
  15   5  11          0.99         31.80       578.19 o                         
 -22   6  11        448.50          0.00       450.54 o                         
 -20   6  11        983.19        973.90       245.25 o                         
 -18   6  11        288.49        506.37       228.00 o                         
 -16   6  11          2.08          0.00       198.39 o                         
 -14   6  11       2859.06       3412.63       345.96 o                         
 -12   6  11         22.61          0.00       109.04 o                         
 -10   6  11        160.11         76.25       110.69 o                         
  -8   6  11       1416.72       1318.05       115.40 o                         
  -6   6  11       2285.58       2517.30       149.95 o                         
  -4   6  11       3068.65       3063.14       155.98 o                         
  -2   6  11       2726.75       2817.15       153.25 o                         
   0   6  11       6625.13       6292.94       284.94 o                         
   2   6  11        138.70        123.67       142.35 o                         
   4   6  11        196.60        198.23       220.78 o                         
   6   6  11        539.57        634.95       287.72 o                         
   8   6  11        565.81        695.43       381.27 o                         
  12   6  11        385.96        360.36       551.19 o                         
  14   6  11         16.57        134.91       572.50 o                         
 -21   7  11        494.97        228.36       311.51 o                         
 -19   7  11        181.94        497.95       286.42 o                         
 -17   7  11        945.32       1777.47       355.65 o                         
 -15   7  11       1644.96       2160.88       240.52 o                         
 -13   7  11        298.03        527.79       208.52 o                         
 -11   7  11       1286.30       1319.90       169.64 o                         
  -9   7  11       1025.36        945.38       160.45 o                         
  -7   7  11       1555.56       1607.10       156.08 o                         
  -5   7  11        395.21        447.26       147.51 o                         
  -3   7  11        908.26        875.18       175.93 o                         
  -1   7  11        556.54        654.44       193.56 o                         
   1   7  11         58.61          0.00       472.52 o                         
   3   7  11       1923.06       2005.85       395.28 o                         
   5   7  11       4113.89       4266.71       362.52 o                         
   7   7  11        350.78        397.24       296.03 o                         
   9   7  11       1914.20       1999.15       378.28 o                         
  11   7  11       1665.19       2592.87       598.87 o                         
 -20   8  11        106.64          0.00       396.96 o                         
 -18   8  11        113.20          0.00       289.59 o                         
 -16   8  11         84.38          0.00       228.08 o                         
 -14   8  11        149.16          0.00       246.58 o                         
 -12   8  11        216.20        232.69       253.80 o                         
 -10   8  11       2167.85       2560.45       269.10 o                         
  -8   8  11        450.65        469.96       205.87 o                         
  -6   8  11         11.32        305.45       180.16 o                         
  -4   8  11         30.11          0.00       164.20 o                         
  -2   8  11        495.85        652.62       257.06 o                         
   0   8  11       1384.22       1547.11       420.04 o                         
   2   8  11        909.84       1277.86       618.93 o                         
   4   8  11       1237.55        830.19       318.53 o                         
   8   8  11        262.18         84.95       561.23 o                         
  10   8  11         73.33        394.61       570.60 o                         
 -17   9  11         47.32         69.52       296.42 o                         
 -15   9  11         35.66          0.00       269.21 o                         
 -13   9  11        148.31        321.18       259.29 o                         
 -11   9  11        124.88        743.31       311.79 o                         
  -9   9  11       2238.63       2474.87       382.77 o                         
  -7   9  11        650.53        906.91       210.97 o                         
  -5   9  11       4461.24       4445.95       276.58 o                         
  -3   9  11       1588.53       1721.34       239.40 o                         
  -1   9  11         15.08          0.00       281.33 o                         
   1   9  11        136.61          0.00       385.69 o                         
   3   9  11         68.39        646.20       370.92 o                         
   5   9  11        540.50        326.90       322.72 o                         
   7   9  11        253.77        521.85       571.18 o                         
 -14  10  11        306.33        375.03       313.87 o                         
 -12  10  11        109.68        426.67       277.29 o                         
 -10  10  11        442.32        559.03       414.58 o                         
  -8  10  11       1921.55       2126.72       243.24 o                         
  -6  10  11        708.07        822.29       234.82 o                         
  -4  10  11        514.10        571.63       295.75 o                         
  -2  10  11       1058.76       1658.47       478.48 o                         
   0  10  11       1766.80       1706.96       351.96 o                         
   2  10  11       1039.63       1377.98       522.05 o                         
   4  10  11          2.86          0.00       343.45 o                         
   6  10  11        191.23          0.00       582.21 o                         
 -11  11  11          0.36          0.00       285.22 o                         
  -9  11  11          5.52          0.00       377.16 o                         
  -7  11  11         54.09         14.03       347.85 o                         
  -5  11  11         96.30          0.00       315.96 o                         
  -3  11  11        586.59         52.50       480.06 o                         
  -1  11  11          5.83          0.00       467.66 o                         
   1  11  11         99.16        411.72       360.40 o                         
 -26   0  12        114.20         84.41       462.11 o                         
 -24   0  12       4279.79       5097.94       570.99 o                         
 -22   0  12       4334.73       4364.28       354.35 o                         
 -20   0  12       1020.00       1226.06       463.71 o                         
 -18   0  12          7.48          0.00       152.78 o                         
 -16   0  12       7369.05       7411.03       258.70 o                         
 -14   0  12       2259.02       1892.12       233.62 o                         
 -12   0  12       1382.67       1433.02       128.14 o                         
 -10   0  12       2409.51       2437.57       219.41 o                         
  -8   0  12       1139.72       1172.99       191.53 o                         
  -6   0  12         88.02        229.97       180.01 o                         
  -4   0  12        234.75          0.00       148.37 o                         
  -2   0  12       1072.40       1190.77       150.66 o                         
   0   0  12       1697.57       1786.53       163.79 o                         
   2   0  12      12303.75      12511.11       363.40 o                         
   4   0  12       2393.08       2785.71       665.21 o                         
   6   0  12      14346.60      14566.85       519.10 o                         
   8   0  12       3950.12       3676.10       626.86 o                         
  10   0  12        232.26        467.00       475.34 o                         
  12   0  12       1483.50       1230.67       528.89 o                         
  14   0  12       1322.96        996.68       524.12 o                         
  16   0  12         64.21        336.65       531.78 o                         
 -25   1  12        127.31          0.00       221.53 o                         
 -23   1  12        538.71        894.10       244.10 o                         
 -21   1  12        550.13        878.04       199.97 o                         
 -19   1  12        422.02        474.02       200.57 o                         
 -17   1  12        172.79        128.39       115.41 o                         
 -15   1  12       8816.06       7873.01       222.38 o                         
 -13   1  12        217.48        278.83        90.36 o                         
 -11   1  12       1938.57       1991.06       123.57 o                         
  -9   1  12        250.74        239.30       129.42 o                         
  -7   1  12       5792.83       5821.90       191.75 o                         
  -5   1  12        864.03       1078.06       110.18 o                         
  -3   1  12        749.61        992.42       101.26 o                         
  -1   1  12        772.68        863.83       101.70 o                         
   1   1  12         31.35         66.39       108.26 o                         
   3   1  12        521.49        745.54       148.43 o                         
   5   1  12       3186.63       2882.19       206.34 o                         
   7   1  12       5311.95       4985.55       331.20 o                         
   9   1  12       2157.24       2185.07       267.85 o                         
  11   1  12        226.79          0.00       257.05 o                         
  13   1  12         15.17          0.00       327.74 o                         
  15   1  12         11.31        488.64       300.93 o                         
 -26   2  12          9.53          0.00       228.41 o                         
 -24   2  12       1237.90       1394.78       286.30 o                         
 -22   2  12       2972.28       3176.21       268.18 o                         
 -20   2  12       1475.28       1526.86       286.94 o                         
 -18   2  12        104.58          0.92       163.60 o                         
 -16   2  12       1229.56       1407.88       145.48 o                         
 -14   2  12        109.32        129.89       118.22 o                         
 -12   2  12       1077.81        677.22       122.34 o                         
 -10   2  12       2249.26       2280.98       133.86 o                         
  -8   2  12       5923.44       5783.08       166.76 o                         
  -6   2  12       5652.67       5572.88       147.57 o                         
  -4   2  12        153.69         52.32        89.93 o                         
  -2   2  12        550.28        554.07       111.83 o                         
   0   2  12       1956.93       2334.36       131.74 o                         
   2   2  12        578.00        595.24       146.29 o                         
   4   2  12        115.18        304.91       164.97 o                         
   6   2  12        229.73          0.00       216.42 o                         
   8   2  12       3995.50       4274.91       296.60 o                         
  10   2  12          3.26          0.00       247.44 o                         
  12   2  12        913.83       1123.27       322.85 o                         
  14   2  12        228.85        676.83       301.76 o                         
  16   2  12        323.69        211.32       309.72 o                         
 -25   3  12          3.54        127.94       228.70 o                         
 -23   3  12       1611.93       1909.74       243.23 o                         
 -21   3  12       2632.84       2794.04       250.59 o                         
 -19   3  12        518.09        237.41       187.10 o                         
 -17   3  12        215.17        195.87       148.96 o                         
 -15   3  12       5927.48       5841.99       309.46 o                         
 -13   3  12       1917.97       2208.07       146.14 o                         
 -11   3  12        103.80         76.32        92.33 o                         
  -9   3  12       3520.95       3805.97       156.83 o                         
  -7   3  12       5861.03       6041.13       179.67 o                         
  -5   3  12      10983.00       9849.34       190.33 o                         
  -3   3  12       6357.02       6315.60       177.35 o                         
  -1   3  12       1742.56       1827.53       125.22 o                         
   1   3  12       2098.19       1981.03       142.74 o                         
   3   3  12       1364.78       1239.09       142.34 o                         
   5   3  12        429.41        433.95       149.08 o                         
   7   3  12       4416.75       4384.42       286.76 o                         
   9   3  12       1020.02       1509.88       435.99 o                         
  11   3  12       1291.16       1305.18       285.17 o                         
  13   3  12          6.81        175.27       282.03 o                         
  15   3  12        222.23        473.07       370.10 o                         
 -24   4  12          0.08         24.49       222.06 o                         
 -22   4  12          0.21          0.00       210.68 o                         
 -20   4  12        363.65        152.87       187.08 o                         
 -18   4  12        104.40          0.00       150.75 o                         
 -16   4  12        227.10        349.11       225.26 o                         
 -14   4  12        217.86        318.47       146.28 o                         
 -12   4  12        281.61        206.31       118.79 o                         
 -10   4  12        112.61        174.37        97.32 o                         
  -8   4  12         81.79         97.29        96.12 o                         
  -6   4  12       1286.10       1430.08       103.71 o                         
  -4   4  12       3282.71       3495.25       134.24 o                         
  -2   4  12          1.73         88.32        81.31 o                         
   0   4  12        723.87        735.43       138.06 o                         
   2   4  12       2683.93       2517.58       142.51 o                         
   4   4  12         79.22          0.00       128.79 o                         
   6   4  12       1523.65       1352.03       204.57 o                         
   8   4  12          7.61          0.00       235.72 o                         
  10   4  12        726.19        520.30       264.95 o                         
  12   4  12         81.82        459.75       415.80 o                         
  14   4  12        196.27        210.18       365.61 o                         
 -23   5  12        609.52        536.55       282.17 o                         
 -21   5  12       1545.75       1809.98       242.41 o                         
 -19   5  12       2009.85       2569.61       215.25 o                         
 -17   5  12       2244.19       2657.05       225.65 o                         
 -15   5  12       2513.87       2594.80       227.52 o                         
 -13   5  12        148.39         43.09       128.72 o                         
 -11   5  12       1921.40       2234.13       216.41 o                         
  -9   5  12          7.45        191.97       129.89 o                         
  -7   5  12       2183.29       2098.89       124.65 o                         
  -5   5  12       4359.66       4304.12       161.79 o                         
  -3   5  12       4058.14       3663.42       268.69 o                         
  -1   5  12        251.42        162.98        98.05 o                         
   1   5  12        726.48        847.26       114.59 o                         
   3   5  12       2894.96       2816.80       197.44 o                         
   5   5  12        399.81        383.40       235.64 o                         
   7   5  12       1909.59       1829.11       333.73 o                         
   9   5  12        646.54        928.26       564.68 o                         
  11   5  12        430.99        216.13       573.90 o                         
  13   5  12        118.82        686.99       531.10 o                         
 -22   6  12       1031.10        631.90       307.33 o                         
 -20   6  12        130.63        517.15       279.13 o                         
 -18   6  12         14.05          0.00       196.35 o                         
 -16   6  12        444.61        326.73       210.19 o                         
 -14   6  12       7842.87       7703.20       514.63 o                         
 -12   6  12       2153.86       2140.43       182.11 o                         
 -10   6  12       1416.59       1724.96       191.49 o                         
  -8   6  12       2686.86       2758.43       157.61 o                         
  -6   6  12       8606.41       7994.46       519.52 o                         
  -4   6  12         96.35          4.44        95.37 o                         
  -2   6  12        140.58        167.20       120.48 o                         
   0   6  12        173.14          4.73       141.06 o                         
   2   6  12        645.52        985.56       245.54 o                         
   4   6  12        309.15        836.94       371.94 o                         
   6   6  12        160.11          0.00       288.74 o                         
   8   6  12       1875.06       2504.68       320.96 o                         
  10   6  12       1755.65       2010.87       475.04 o                         
  12   6  12          2.68        515.19       576.63 o                         
 -21   7  12         27.01         47.33       327.31 o                         
 -19   7  12        814.26        838.63       485.47 o                         
 -17   7  12        400.86        789.98       276.75 o                         
 -15   7  12        595.15        325.80       274.36 o                         
 -13   7  12        973.22        622.58       222.42 o                         
 -11   7  12       1491.28       1516.95       186.72 o                         
  -9   7  12          1.88          0.00       175.13 o                         
  -7   7  12        278.58        710.10       159.50 o                         
  -5   7  12         15.64        187.05       225.35 o                         
  -3   7  12        800.22        804.33       208.85 o                         
  -1   7  12          0.36        129.98       147.78 o                         
   1   7  12         56.66          0.00       361.31 o                         
   3   7  12         98.75        440.38       302.42 o                         
   5   7  12         65.60          9.54       303.23 o                         
   7   7  12        681.63        969.51       321.00 o                         
   9   7  12        176.56          0.00       547.94 o                         
  11   7  12         73.09        183.08       411.99 o                         
 -20   8  12        146.38        952.38       412.77 o                         
 -18   8  12          5.39          0.00       265.29 o                         
 -16   8  12        217.92        444.95       243.73 o                         
 -14   8  12        968.20        516.18       329.87 o                         
 -12   8  12       3180.61       3531.61       303.92 o                         
 -10   8  12       3142.96       3397.03       242.27 o                         
  -8   8  12         84.91        341.85       197.55 o                         
  -6   8  12        965.25       1327.36       246.75 o                         
  -4   8  12       3124.47       3345.00       227.52 o                         
  -2   8  12       1538.15       1450.80       197.18 o                         
   0   8  12       3049.20       2767.89       331.10 o                         
   2   8  12         55.83          0.00       299.52 o                         
   4   8  12        666.50        958.86       326.21 o                         
   6   8  12       2428.67       2664.10       366.95 o                         
   8   8  12        276.41          0.00       562.72 o                         
 -17   9  12          6.28        195.88       294.45 o                         
 -15   9  12        370.55        805.07       347.21 o                         
 -13   9  12          3.77        245.93       272.44 o                         
 -11   9  12          2.46        191.14       258.27 o                         
  -9   9  12          5.80        115.16       205.99 o                         
  -7   9  12        277.33        358.64       208.12 o                         
  -5   9  12         28.01         48.01       262.76 o                         
  -3   9  12        127.51        209.55       252.31 o                         
  -1   9  12       1850.94       1954.19       337.15 o                         
   1   9  12       1415.95       1421.50       334.49 o                         
   3   9  12       2835.49       2439.62       380.65 o                         
   5   9  12        344.57        435.65       349.41 o                         
   7   9  12         33.99          0.00       692.05 o                         
 -14  10  12        240.23        307.54       289.28 o                         
 -12  10  12        611.65        940.02       309.51 o                         
 -10  10  12        559.33        859.44       283.16 o                         
  -8  10  12        218.05         77.91       233.80 o                         
  -6  10  12          6.75         71.92       215.37 o                         
  -4  10  12          1.79        268.64       400.61 o                         
  -2  10  12        765.59       1007.87       310.83 o                         
   0  10  12        165.11        290.82       343.64 o                         
   2  10  12         69.26        322.92       363.81 o                         
   4  10  12        606.41        552.08       365.08 o                         
  -9  11  12        197.41        323.46       475.82 o                         
  -7  11  12          3.04        539.82       388.97 o                         
  -5  11  12        458.86        285.98       497.32 o                         
  -3  11  12        921.35       1412.31       531.81 o                         
  -1  11  12        193.24        893.71       511.50 o                         
 -25   1  13        593.24        669.23       228.69 o                         
 -23   1  13       2379.84       2110.47       235.66 o                         
 -21   1  13         95.05        578.66       202.41 o                         
 -19   1  13       3217.18       3414.25       200.36 o                         
 -17   1  13        115.87          0.00       122.59 o                         
 -15   1  13       2802.65       2652.66       120.38 o                         
 -13   1  13        841.74        908.07       119.30 o                         
 -11   1  13       5368.10       5263.65       173.78 o                         
  -9   1  13       4649.58       4731.63       164.03 o                         
  -7   1  13       5442.54       5729.21       225.97 o                         
  -5   1  13      14467.40      14468.72       246.74 o                         
  -3   1  13       3723.89       3902.22       184.69 o                         
  -1   1  13          7.90         12.12       108.32 o                         
   1   1  13         40.35          0.00       114.67 o                         
   3   1  13       4129.09       3974.69       239.20 o                         
   5   1  13        215.75         27.27       237.50 o                         
   7   1  13        926.71        551.91       204.38 o                         
   9   1  13       2488.02       2647.80       249.17 o                         
  11   1  13       1303.11       1468.42       299.00 o                         
  13   1  13        275.51        229.38       249.46 o                         
  15   1  13         30.41          1.47       261.03 o                         
 -24   2  13        445.71        475.50       222.13 o                         
 -22   2  13       1975.92       2344.67       236.67 o                         
 -20   2  13       1447.39       1496.78       181.83 o                         
 -18   2  13         23.03          0.00       306.82 o                         
 -16   2  13        716.31        588.86       142.73 o                         
 -14   2  13       2756.41       2757.66       138.66 o                         
 -12   2  13        809.48        813.13       128.10 o                         
 -10   2  13        652.88        643.01        98.35 o                         
  -8   2  13         44.47         48.86       101.87 o                         
  -6   2  13      18507.12      17363.81       271.24 o                         
  -4   2  13       1886.30       1909.96       136.43 o                         
  -2   2  13        259.59        147.16       117.70 o                         
   0   2  13       1978.50       2026.53       167.73 o                         
   2   2  13       5293.24       5331.83       194.89 o                         
   4   2  13        797.39       1072.92       153.73 o                         
   6   2  13         14.51          0.00       185.52 o                         
   8   2  13       2392.93       2451.15       294.55 o                         
  10   2  13        884.72        666.37       280.87 o                         
  12   2  13        581.20        454.10       360.90 o                         
  14   2  13         42.97          0.00       378.15 o                         
 -25   3  13       1670.49       1314.53       250.76 o                         
 -23   3  13        441.69        725.66       229.49 o                         
 -21   3  13         91.04         99.18       204.43 o                         
 -19   3  13          1.35          0.00       190.47 o                         
 -17   3  13        210.60          6.78       151.24 o                         
 -15   3  13         15.38          0.00       145.15 o                         
 -13   3  13       3596.00       3438.08       201.13 o                         
 -11   3  13          3.66          0.00       103.91 o                         
  -9   3  13        642.92        581.77       104.85 o                         
  -7   3  13        873.16        820.79        99.18 o                         
  -5   3  13        139.28        127.96        97.76 o                         
  -3   3  13       2177.96       2300.40       132.14 o                         
  -1   3  13       4241.62       4264.93       173.07 o                         
   1   3  13       2000.34       1857.37       148.41 o                         
   3   3  13          5.00          0.00       201.48 o                         
   5   3  13         39.73          0.00       216.47 o                         
   7   3  13         19.22        410.56       246.49 o                         
   9   3  13        215.44        802.39       328.40 o                         
  11   3  13        184.35        207.62       375.97 o                         
  13   3  13        657.32       1377.58       378.26 o                         
 -24   4  13       1481.81       1393.71       239.07 o                         
 -22   4  13        286.00        231.98       203.48 o                         
 -20   4  13       2198.80       2194.07       195.22 o                         
 -18   4  13       2725.57       2825.68       204.76 o                         
 -16   4  13        352.84        280.90       178.62 o                         
 -14   4  13         38.48         34.26       157.90 o                         
 -12   4  13          9.21          0.00       113.76 o                         
 -10   4  13        924.61       1118.64       115.65 o                         
  -8   4  13        938.18       1064.95       113.13 o                         
  -6   4  13       3132.83       3105.39       127.76 o                         
  -4   4  13       3431.19       3253.17       129.63 o                         
  -2   4  13       1631.71       1650.86       167.48 o                         
   0   4  13       3459.38       3552.84       188.30 o                         
   2   4  13       4041.99       4274.11       183.82 o                         
   4   4  13       4824.04       4269.06       229.72 o                         
   6   4  13        627.24        838.58       219.53 o                         
   8   4  13       2386.12       2544.29       352.77 o                         
  10   4  13        502.41        471.11       335.95 o                         
  12   4  13        827.91       1188.01       370.15 o                         
 -23   5  13         10.62          0.00       252.54 o                         
 -21   5  13        395.50        215.59       206.66 o                         
 -19   5  13        501.63        791.61       200.26 o                         
 -17   5  13       2054.88       2534.75       273.51 o                         
 -15   5  13        222.74        157.52       195.05 o                         
 -13   5  13          8.17        116.19       140.37 o                         
 -11   5  13        193.78        320.11       118.88 o                         
  -9   5  13        395.91        505.49       121.32 o                         
  -7   5  13       1739.06       1940.14       138.82 o                         
  -5   5  13       3260.82       3178.55       151.91 o                         
  -3   5  13       2092.72       2138.76       128.08 o                         
  -1   5  13         67.86         51.80       103.56 o                         
   1   5  13       3066.24       3017.99       190.75 o                         
   3   5  13        480.70        598.06       293.97 o                         
   5   5  13        720.30        481.85       344.51 o                         
   7   5  13         68.85        274.51       315.83 o                         
   9   5  13        321.51        412.11       326.47 o                         
  11   5  13       1251.14       1835.42       377.27 o                         
 -22   6  13         18.76        192.01       334.21 o                         
 -20   6  13        467.36        177.69       229.59 o                         
 -18   6  13       1472.65       1462.70       236.72 o                         
 -16   6  13       3959.30       3951.64       389.40 o                         
 -14   6  13        427.72        376.01       204.97 o                         
 -12   6  13        296.39        372.38       145.70 o                         
 -10   6  13       1491.99       1708.44       148.60 o                         
  -8   6  13        887.69       1144.31       148.54 o                         
  -6   6  13        559.15        895.45       146.66 o                         
  -4   6  13         17.15         79.53       146.78 o                         
  -2   6  13          6.10          0.00       151.18 o                         
   0   6  13        148.51          0.00       151.01 o                         
   2   6  13        157.35          0.00       210.50 o                         
   4   6  13       1509.97       1810.89       274.54 o                         
   6   6  13       1047.87       1073.69       344.31 o                         
   8   6  13       1624.28       1494.11       353.60 o                         
  10   6  13         74.64          0.00       435.47 o                         
 -21   7  13         37.83          0.00       471.79 o                         
 -19   7  13        549.55        496.47       299.69 o                         
 -17   7  13        255.87        490.96       288.45 o                         
 -15   7  13       1198.86       1404.58       292.23 o                         
 -13   7  13       2269.32       2368.28       347.59 o                         
 -11   7  13       1625.14       1961.00       270.91 o                         
  -9   7  13        549.69        756.94       242.19 o                         
  -7   7  13       1109.11       1149.83       208.22 o                         
  -5   7  13       2908.87       2913.38       222.37 o                         
  -3   7  13         14.44          0.00       157.33 o                         
  -1   7  13        520.60        499.89       216.35 o                         
   1   7  13        930.82        932.48       310.54 o                         
   3   7  13        326.77        567.37       317.79 o                         
   5   7  13         13.32          0.00       312.96 o                         
   7   7  13        990.71        636.07       350.07 o                         
   9   7  13       1218.63       1231.13       314.66 o                         
 -18   8  13          8.30          0.00       312.96 o                         
 -16   8  13        265.71        575.03       306.33 o                         
 -14   8  13        693.92       1186.96       292.72 o                         
 -12   8  13        440.30        376.76       300.20 o                         
 -10   8  13        784.92        944.72       280.93 o                         
  -8   8  13       1897.48       1667.35       288.60 o                         
  -6   8  13        187.38        364.00       237.38 o                         
  -4   8  13         53.97         83.05       244.85 o                         
  -2   8  13          6.51          0.00       212.88 o                         
   0   8  13       1106.70       2015.77       346.80 o                         
   2   8  13       1215.39       1370.63       455.55 o                         
   4   8  13         14.25          0.00       581.12 o                         
   6   8  13        239.32        175.18       336.39 o                         
   8   8  13          9.09          0.00       767.49 o                         
 -17   9  13        110.83        281.98       311.29 o                         
 -15   9  13         87.15        268.01       292.54 o                         
 -13   9  13        159.42         95.55       269.25 o                         
 -11   9  13       1232.85       1044.58       280.95 o                         
  -9   9  13       2658.66       3224.38       706.10 o                         
  -7   9  13       1725.61       1622.87       243.05 o                         
  -5   9  13       2159.85       1980.77       233.08 o                         
  -3   9  13         16.17         16.24       232.43 o                         
  -1   9  13       2060.44       1479.03       347.32 o                         
   1   9  13         13.94       1268.17       474.37 o                         
   3   9  13        429.77        422.10       537.17 o                         
   5   9  13        454.29        198.03       358.94 o                         
 -12  10  13        310.65        449.70       330.36 o                         
 -10  10  13        152.71         30.27       282.05 o                         
  -8  10  13        208.58        192.37       307.76 o                         
  -6  10  13       2723.83       2462.92       271.62 o                         
  -4  10  13        191.14          0.00       325.18 o                         
  -2  10  13        518.92          0.00       487.22 o                         
   0  10  13       2155.55       2067.89       736.63 o                         
   2  10  13       2088.66       2395.03       414.15 o                         
 -24   0  14       1466.76       1784.16       337.78 o                         
 -22   0  14        190.26        326.20       301.71 o                         
 -20   0  14         31.08        168.36       216.69 o                         
 -18   0  14       1380.43       1155.36       219.69 o                         
 -16   0  14        522.31        409.31       167.92 o                         
 -14   0  14        139.53        126.39       154.12 o                         
 -12   0  14      12401.68      11457.06       294.92 o                         
 -10   0  14       8344.09       7273.54       288.92 o                         
  -8   0  14       5160.81       5122.53       247.32 o                         
  -6   0  14        431.09        493.75       151.20 o                         
  -4   0  14       4323.90       4496.67       224.82 o                         
  -2   0  14       4308.36       4878.40       289.51 o                         
   0   0  14       7686.06       7188.77       311.46 o                         
   2   0  14       5892.16       5637.18       449.88 o                         
   4   0  14       3133.41       3181.94       476.81 o                         
   6   0  14       6777.56       6921.06       618.75 o                         
   8   0  14       2820.13       3028.81       371.19 o                         
  10   0  14       1100.65        432.42       494.29 o                         
  12   0  14        641.97        697.76       513.29 o                         
  14   0  14         18.02          0.00       368.86 o                         
 -25   1  14        757.06        941.65       236.96 o                         
 -23   1  14        578.14        544.58       238.56 o                         
 -21   1  14          1.35          0.00       176.41 o                         
 -19   1  14        215.40        253.97       170.41 o                         
 -17   1  14       1223.41        885.23       158.81 o                         
 -15   1  14        177.54        192.72       111.12 o                         
 -13   1  14        191.92         20.07       128.87 o                         
 -11   1  14         38.47         39.74        88.71 o                         
  -9   1  14         34.35        151.21       101.33 o                         
  -7   1  14         20.32         76.46        89.97 o                         
  -5   1  14        412.29        289.38       113.28 o                         
  -3   1  14        865.25        908.75       121.98 o                         
  -1   1  14        107.87          0.00       114.09 o                         
   1   1  14         50.32        223.32       139.02 o                         
   3   1  14        190.85          0.00       171.43 o                         
   5   1  14       2427.40       2564.21       300.33 o                         
   7   1  14       4561.08       3986.35       266.11 o                         
   9   1  14        492.35        359.49       238.17 o                         
  11   1  14         59.83        231.23       359.26 o                         
  13   1  14        257.64        104.63       312.38 o                         
 -24   2  14        257.15        389.44       227.60 o                         
 -22   2  14        139.60        159.87       210.22 o                         
 -20   2  14          6.36        140.04       188.56 o                         
 -18   2  14       1291.41       1311.82       248.75 o                         
 -16   2  14        777.35        768.87       132.87 o                         
 -14   2  14       1498.89       1546.49       128.40 o                         
 -12   2  14       2013.23       2066.68       134.84 o                         
 -10   2  14       2850.75       2736.13       140.93 o                         
  -8   2  14       6262.80       6211.47       209.63 o                         
  -6   2  14      11517.78      11136.32       246.31 o                         
  -4   2  14       1067.51       1208.22       136.17 o                         
  -2   2  14        740.91        757.82       123.22 o                         
   0   2  14          4.27        115.91       133.79 o                         
   2   2  14        767.40        736.35       169.87 o                         
   4   2  14        569.05          0.00       190.79 o                         
   6   2  14        272.16        247.55       207.30 o                         
   8   2  14          3.92        265.29       223.73 o                         
  10   2  14        754.84        788.64       287.45 o                         
  12   2  14        198.69        399.06       364.42 o                         
 -23   3  14       1956.06       1988.06       349.61 o                         
 -21   3  14        400.26        307.98       185.82 o                         
 -19   3  14       2499.10       2481.76       227.49 o                         
 -17   3  14       1471.97       1476.90       180.86 o                         
 -15   3  14        359.54         51.53       151.32 o                         
 -13   3  14        224.03        308.51       116.61 o                         
 -11   3  14       4718.42       4648.05       202.03 o                         
  -9   3  14       2401.27       2319.83       129.30 o                         
  -7   3  14          8.04         64.12        97.81 o                         
  -5   3  14       1068.76       1020.95       122.50 o                         
  -3   3  14       1043.15       1141.55       126.64 o                         
  -1   3  14       2189.49       2435.00       163.67 o                         
   1   3  14        483.97        303.31       144.08 o                         
   3   3  14       1310.29        937.52       262.00 o                         
   5   3  14       7683.82       7306.54       356.06 o                         
   7   3  14       1459.33       1340.33       333.09 o                         
   9   3  14        716.90        611.74       334.98 o                         
  11   3  14        251.33        359.87       357.85 o                         
  13   3  14        294.90        798.12       388.42 o                         
 -24   4  14         10.20        627.97       246.97 o                         
 -22   4  14          1.70          0.00       199.97 o                         
 -20   4  14          0.69          0.00       185.24 o                         
 -18   4  14        754.13        740.95       187.43 o                         
 -16   4  14        201.50        186.80       188.89 o                         
 -14   4  14        273.75        102.15       154.60 o                         
 -12   4  14       1411.93       1071.80       133.84 o                         
 -10   4  14       1147.31       1271.62       123.25 o                         
  -8   4  14        123.26         49.10       104.61 o                         
  -6   4  14       1711.98       1655.27       112.34 o                         
  -4   4  14        340.76        371.86       113.75 o                         
  -2   4  14       3653.20       3354.13       226.19 o                         
   0   4  14        575.46        360.61       167.27 o                         
   2   4  14        199.13        108.76       224.08 o                         
   4   4  14         47.73          0.00       297.99 o                         
   6   4  14        115.15        353.58       269.45 o                         
   8   4  14         55.66          0.00       321.07 o                         
  10   4  14         40.10        338.36       666.19 o                         
  12   4  14        450.85        789.76       380.32 o                         
 -23   5  14        792.07       1160.30       563.37 o                         
 -21   5  14          7.44        108.90       205.07 o                         
 -19   5  14        266.16          0.00       190.91 o                         
 -17   5  14          4.32          0.00       210.39 o                         
 -15   5  14       1197.91       1267.85       214.40 o                         
 -13   5  14       6275.35       6700.60       287.44 o                         
 -11   5  14       5615.86       5554.10       215.00 o                         
  -9   5  14       1097.69       1131.11       127.04 o                         
  -7   5  14        612.96        624.16       125.42 o                         
  -5   5  14        273.14        235.41       187.69 o                         
  -3   5  14         55.53        134.88       156.53 o                         
  -1   5  14        264.73        191.43       161.56 o                         
   1   5  14       2297.63       2692.18       219.89 o                         
   3   5  14       1731.06       2364.33       270.06 o                         
   5   5  14       4389.85       4100.97       322.81 o                         
   7   5  14       2701.04       2693.53       310.39 o                         
   9   5  14        492.38        667.89       364.34 o                         
  11   5  14        270.91        732.88       371.53 o                         
 -22   6  14        261.79        430.33       380.49 o                         
 -20   6  14        118.45          0.00       336.89 o                         
 -18   6  14        616.95        584.43       393.42 o                         
 -16   6  14       1203.16       1440.61       295.40 o                         
 -14   6  14       4099.91       4288.31       353.57 o                         
 -12   6  14       2081.73       2210.61       313.31 o                         
 -10   6  14       4795.75       5231.18       290.81 o                         
  -8   6  14       3072.71       3328.91       235.66 o                         
  -6   6  14        880.55        949.48       226.46 o                         
  -4   6  14         37.40         23.59       185.23 o                         
  -2   6  14        345.50        380.11       224.56 o                         
   0   6  14         27.39        234.31       187.29 o                         
   2   6  14          4.09          0.00       295.44 o                         
   4   6  14        106.29         39.16       315.94 o                         
   6   6  14       1404.39       1507.26       361.34 o                         
   8   6  14        290.32        306.88       351.19 o                         
  10   6  14         26.34        303.45       470.49 o                         
 -19   7  14          9.31          0.00       277.37 o                         
 -17   7  14        128.62         34.88       344.08 o                         
 -15   7  14        112.64          0.00       265.74 o                         
 -13   7  14        703.09        971.68       258.47 o                         
 -11   7  14        245.32         17.39       299.71 o                         
  -9   7  14         39.52        201.08       194.42 o                         
  -7   7  14       1414.35       1751.18       222.82 o                         
  -5   7  14        455.13        426.15       200.16 o                         
  -3   7  14       1017.30       1020.58       254.44 o                         
  -1   7  14         92.78        140.24       178.02 o                         
   1   7  14       2437.77       2374.74       363.02 o                         
   3   7  14         16.94        358.70       242.43 o                         
   5   7  14        519.27        638.33       386.63 o                         
   7   7  14        165.63        584.93       432.36 o                         
 -18   8  14        163.74         90.63       315.34 o                         
 -16   8  14        441.06        339.01       306.81 o                         
 -14   8  14        473.54        595.29       285.84 o                         
 -12   8  14       1225.74       1086.85       298.90 o                         
 -10   8  14       1683.37       1941.99       279.63 o                         
  -8   8  14       1736.27       1657.07       230.73 o                         
  -6   8  14        630.88        868.51       240.11 o                         
  -4   8  14       1180.35       1383.42       222.54 o                         
  -2   8  14        420.63        574.95       204.49 o                         
   0   8  14        320.87        323.37       326.77 o                         
   2   8  14         94.08          0.00       337.56 o                         
   4   8  14        459.28        648.58       360.85 o                         
   6   8  14       2203.00       2500.59       410.49 o                         
 -15   9  14        293.76          0.00       366.18 o                         
 -13   9  14        199.63         67.59       286.50 o                         
 -11   9  14          2.51        522.75       279.93 o                         
  -9   9  14        370.36        544.73       277.01 o                         
  -7   9  14         27.89          0.00       224.79 o                         
  -5   9  14         16.56        279.78       222.53 o                         
  -3   9  14        300.73         92.67       261.61 o                         
  -1   9  14        776.16        712.30       299.84 o                         
   1   9  14        504.02         86.29       364.48 o                         
   3   9  14         80.87        122.85       522.02 o                         
 -10  10  14         10.39          0.00       285.45 o                         
  -8  10  14        431.52        291.89       280.76 o                         
  -6  10  14        363.52        445.85       417.26 o                         
  -4  10  14        355.69        816.62       516.84 o                         
  -2  10  14          5.10        364.73       336.44 o                         
 -25   1  15         88.22        288.72       233.03 o                         
 -23   1  15        114.57        197.95       191.26 o                         
 -21   1  15          6.28         97.04       181.79 o                         
 -19   1  15        725.42        626.89       162.12 o                         
 -17   1  15        565.58        417.53       166.92 o                         
 -15   1  15       4054.60       3859.78       207.87 o                         
 -13   1  15        165.09        127.32       112.11 o                         
 -11   1  15       5448.65       5132.22       278.69 o                         
  -9   1  15       8939.76       8317.28       211.90 o                         
  -7   1  15      12316.02      11303.94       343.76 o                         
  -5   1  15       1194.61       1265.72       160.28 o                         
  -3   1  15         39.32         53.81       112.91 o                         
  -1   1  15       1105.08       1308.83       139.25 o                         
   1   1  15       3321.40       3480.11       205.72 o                         
   3   1  15        463.43        609.23       208.78 o                         
   5   1  15         26.79        148.29       221.29 o                         
   7   1  15       1697.31       2019.62       255.45 o                         
   9   1  15         83.74        216.33       285.08 o                         
  11   1  15         61.41          0.00       317.72 o                         
 -24   2  15        426.33        459.06       232.62 o                         
 -22   2  15        537.45        610.55       227.09 o                         
 -20   2  15        228.01        273.04       180.61 o                         
 -18   2  15        111.40         55.39       167.33 o                         
 -16   2  15       4323.43       3909.17       194.95 o                         
 -14   2  15       6937.53       6633.68       352.20 o                         
 -12   2  15        579.48        654.43       122.90 o                         
 -10   2  15          4.75         74.51       103.65 o                         
  -8   2  15        418.04        367.48       111.55 o                         
  -6   2  15        477.98        426.44       125.79 o                         
  -4   2  15          4.95         45.10       117.07 o                         
  -2   2  15       5921.08       5867.95       192.62 o                         
   0   2  15       2338.30       2440.07       178.59 o                         
   2   2  15        348.37        147.25       177.10 o                         
   4   2  15        213.41          0.00       208.59 o                         
   6   2  15        795.97        787.52       269.81 o                         
   8   2  15         30.47         32.27       266.53 o                         
  10   2  15          5.95        624.07       367.91 o                         
  12   2  15         24.16        177.01       386.00 o                         
 -23   3  15        338.80        388.99       207.60 o                         
 -21   3  15        393.65         91.81       190.47 o                         
 -19   3  15        355.21        144.00       202.17 o                         
 -17   3  15         46.63        401.26       177.73 o                         
 -15   3  15          3.70          0.00       285.06 o                         
 -13   3  15         54.06        187.30       156.30 o                         
 -11   3  15          7.43          0.00       117.53 o                         
  -9   3  15         34.99          0.00       100.07 o                         
  -7   3  15       4001.84       4068.68       154.84 o                         
  -5   3  15       2096.24       1936.59       179.52 o                         
  -3   3  15        560.25        600.60       150.62 o                         
  -1   3  15          1.35          0.00       175.47 o                         
   1   3  15        334.78          0.00       222.12 o                         
   3   3  15         26.79          0.00       213.42 o                         
   5   3  15         19.79        268.91       320.76 o                         
   7   3  15         74.84          0.00       374.13 o                         
   9   3  15        260.83          0.00       510.73 o                         
  11   3  15         43.32         77.55       402.56 o                         
 -22   4  15       1087.57       1046.84       218.63 o                         
 -20   4  15        495.48        569.17       200.89 o                         
 -18   4  15       1859.65       1973.39       207.47 o                         
 -16   4  15       2127.80       1938.69       261.12 o                         
 -14   4  15        750.84        879.36       201.44 o                         
 -12   4  15       1151.23        997.48       194.66 o                         
 -10   4  15       2082.94       2311.60       147.45 o                         
  -8   4  15        961.80        830.73       127.18 o                         
  -6   4  15         17.63         12.96       127.91 o                         
  -4   4  15        673.03        492.56       216.39 o                         
  -2   4  15       2965.31       2973.30       264.44 o                         
   0   4  15       4570.65       4193.18       349.20 o                         
   2   4  15       2079.51       2136.08       312.89 o                         
   4   4  15       1981.94       2086.28       277.70 o                         
   6   4  15       2244.03       2299.67       253.87 o                         
   8   4  15       1668.03       1942.18       605.39 o                         
  10   4  15          3.90        582.01       380.88 o                         
 -21   5  15         55.94          0.00       232.90 o                         
 -19   5  15        110.35        278.22       232.16 o                         
 -17   5  15       1478.87       1343.09       218.44 o                         
 -15   5  15          9.78          0.00       198.05 o                         
 -13   5  15         29.46        272.89       220.09 o                         
 -11   5  15       1396.09       1039.12       180.89 o                         
  -9   5  15       1364.15       1180.06       163.38 o                         
  -7   5  15       3833.09       4058.89       242.76 o                         
  -5   5  15         36.31          0.00       185.04 o                         
  -3   5  15         46.69         95.02       170.01 o                         
  -1   5  15       4085.66       3953.33       220.61 o                         
   1   5  15       1559.28       1416.97       261.27 o                         
   3   5  15        492.33        633.95       207.97 o                         
   5   5  15         40.04          0.00       331.21 o                         
   7   5  15         29.57        601.70       363.55 o                         
   9   5  15        139.12        220.77       464.89 o                         
 -20   6  15        274.14         34.37       243.50 o                         
 -18   6  15         39.37          0.00       320.32 o                         
 -16   6  15        343.94        443.00       421.33 o                         
 -14   6  15        528.49        637.67       317.47 o                         
 -12   6  15       3143.87       2708.96       353.53 o                         
 -10   6  15        102.79        301.96       239.95 o                         
  -8   6  15        126.18        220.43       195.24 o                         
  -6   6  15        223.51        516.72       206.54 o                         
  -4   6  15        101.55         93.19       178.78 o                         
  -2   6  15        134.57        162.98       178.40 o                         
   0   6  15          1.97          0.00       181.75 o                         
   2   6  15       3752.09       3291.33       247.86 o                         
   4   6  15       1875.98       2185.93       384.50 o                         
   6   6  15        219.11        256.21       291.60 o                         
   8   6  15         63.61        155.91      1043.91 o                         
 -19   7  15        695.51        404.08       338.80 o                         
 -17   7  15        160.53         32.55       298.05 o                         
 -15   7  15        687.06        495.83       293.17 o                         
 -13   7  15        976.17        982.35       274.85 o                         
 -11   7  15        498.10        820.74       263.45 o                         
  -9   7  15       1804.50       2255.51       277.72 o                         
  -7   7  15        495.03        632.40       212.27 o                         
  -5   7  15       2178.56       2446.03       246.43 o                         
  -3   7  15       2284.35       2172.24       243.61 o                         
  -1   7  15       3872.48       3513.11       233.42 o                         
   1   7  15         29.33          0.00       326.18 o                         
   3   7  15       1010.65       1444.79       398.77 o                         
   5   7  15        440.50        224.51       437.55 o                         
   7   7  15        853.43       1064.63       390.74 o                         
 -16   8  15        246.70        523.54       321.06 o                         
 -14   8  15         18.06          0.00       325.19 o                         
 -12   8  15         36.66        536.08       281.32 o                         
 -10   8  15         48.41          0.00       256.93 o                         
  -8   8  15       1486.73       1814.12       328.38 o                         
  -6   8  15        144.31        155.12       218.31 o                         
  -4   8  15        410.24        430.55       217.76 o                         
  -2   8  15          1.05        242.44       197.24 o                         
   0   8  15          4.34        413.53       343.12 o                         
   2   8  15       1371.94        745.65       379.86 o                         
   4   8  15        216.20        314.55       742.00 o                         
 -13   9  15        128.36          0.00       291.14 o                         
 -11   9  15        829.48        844.22       306.62 o                         
  -9   9  15        104.15        369.67       280.01 o                         
  -7   9  15       1486.89       1299.50       284.60 o                         
  -5   9  15        528.05        724.78       215.29 o                         
  -3   9  15       1967.98       2509.15       384.16 o                         
  -1   9  15        327.43        588.65       347.11 o                         
   1   9  15          2.56          0.00       286.08 o                         
 -24   0  16         29.92          0.00       274.74 o                         
 -22   0  16        220.99        390.65       252.33 o                         
 -20   0  16        722.49        957.90       247.57 o                         
 -18   0  16        146.39        138.58       225.19 o                         
 -16   0  16          7.13         88.58       233.25 o                         
 -14   0  16       5760.06       4917.59       288.25 o                         
 -12   0  16       1536.07       1387.04       272.38 o                         
 -10   0  16      19223.17      18452.87       592.46 o                         
  -8   0  16       7826.32       7501.50       328.08 o                         
  -6   0  16        162.90         47.39       187.17 o                         
  -4   0  16        204.00        231.57       172.19 o                         
  -2   0  16       3245.59       3539.84       563.90 o                         
   0   0  16         43.72        311.55       274.78 o                         
   2   0  16        234.09        608.23       295.33 o                         
   4   0  16       3747.49       3509.55       811.82 o                         
   6   0  16       1465.81       1736.58       364.50 o                         
   8   0  16       5780.98       5400.82       460.32 o                         
  10   0  16       2131.41       1304.28       661.92 o                         
 -23   1  16         60.15        147.41       180.85 o                         
 -21   1  16       1003.48       1096.77       182.04 o                         
 -19   1  16         86.41        117.45       147.83 o                         
 -17   1  16         16.66          0.00       151.94 o                         
 -15   1  16        332.41        187.12       149.74 o                         
 -13   1  16       6377.88       6150.69       313.00 o                         
 -11   1  16         22.31        227.43       196.57 o                         
  -9   1  16        127.85        163.20       120.70 o                         
  -7   1  16       2646.98       2346.09       189.99 o                         
  -5   1  16        250.16        155.26       134.02 o                         
  -3   1  16       1203.03       1148.96       141.29 o                         
  -1   1  16        204.61        379.39       156.65 o                         
   1   1  16        859.39       1011.09       215.00 o                         
   3   1  16        362.08        187.51       218.91 o                         
   5   1  16       1196.83        941.94       236.87 o                         
   7   1  16       1976.95       2174.12       280.11 o                         
   9   1  16       1092.62       1132.77       311.50 o                         
  11   1  16         16.92        459.40       317.52 o                         
 -24   2  16          2.01         58.04       237.92 o                         
 -22   2  16        371.54        624.12       227.65 o                         
 -20   2  16        456.82        325.05       172.53 o                         
 -18   2  16        192.87        248.76       183.61 o                         
 -16   2  16          5.07         14.91       156.42 o                         
 -14   2  16       2215.82       1930.82       213.10 o                         
 -12   2  16        197.77          0.00       215.95 o                         
 -10   2  16       3982.20       3845.67       204.19 o                         
  -8   2  16       2164.81       2192.96       163.61 o                         
  -6   2  16        282.91         90.04       136.67 o                         
  -4   2  16       1353.29       1309.29       157.73 o                         
  -2   2  16        733.31        861.75       200.20 o                         
   0   2  16        837.93        996.57       253.58 o                         
   2   2  16        489.26        693.51       236.08 o                         
   4   2  16       1908.88       1831.40       292.95 o                         
   6   2  16        101.09        115.77       386.18 o                         
   8   2  16        262.55        426.83       292.86 o                         
  10   2  16        381.33        455.20       424.37 o                         
 -23   3  16        435.40        244.21       228.86 o                         
 -21   3  16        515.36        379.52       227.78 o                         
 -19   3  16       3982.70       3892.01       304.71 o                         
 -17   3  16        207.75        419.58       188.90 o                         
 -15   3  16       1542.84       1583.44       222.08 o                         
 -13   3  16       2595.76       2165.28       225.90 o                         
 -11   3  16       2255.93       2052.28       206.21 o                         
  -9   3  16        479.95        532.39       157.36 o                         
  -7   3  16         50.18          0.00       157.72 o                         
  -5   3  16        130.20        171.75       144.77 o                         
  -3   3  16        957.23       1127.58       242.37 o                         
  -1   3  16       1378.00       1777.91       312.68 o                         
   1   3  16       1061.93       1124.44       267.61 o                         
   3   3  16       2246.19       2497.25       299.10 o                         
   5   3  16        602.26        325.97       340.24 o                         
   7   3  16        479.36        750.05       340.31 o                         
   9   3  16       1173.35       1210.95       395.42 o                         
 -22   4  16          0.73         29.11       200.72 o                         
 -20   4  16          1.50          0.00       197.08 o                         
 -18   4  16         26.85        322.78       194.31 o                         
 -16   4  16         25.17         15.97       231.23 o                         
 -14   4  16        855.72        701.47       208.96 o                         
 -12   4  16        140.00        358.28       172.68 o                         
 -10   4  16        133.96        249.16       190.57 o                         
  -8   4  16        126.89        115.65       159.39 o                         
  -6   4  16       1208.49       1390.54       212.96 o                         
  -4   4  16       2389.39       2784.79       449.49 o                         
  -2   4  16        611.02        266.95       246.81 o                         
   0   4  16        149.36        177.59       392.76 o                         
   2   4  16         92.18        206.79       249.73 o                         
   4   4  16          1.26        421.66       238.15 o                         
   6   4  16        246.63        101.36       383.64 o                         
   8   4  16         30.35        237.63       291.01 o                         
 -21   5  16         31.29        435.17       260.94 o                         
 -19   5  16        490.44        734.98       224.62 o                         
 -17   5  16       1026.73       1315.38       253.41 o                         
 -15   5  16       2842.21       2607.77       331.28 o                         
 -13   5  16       2303.11       2825.53       558.52 o                         
 -11   5  16       1635.26       2249.43       236.64 o                         
  -9   5  16       3518.49       3769.91       245.82 o                         
  -7   5  16         71.49         76.65       209.34 o                         
  -5   5  16        503.97        419.87       209.91 o                         
  -3   5  16       1399.87       1604.36       224.34 o                         
  -1   5  16        418.75        701.21       284.79 o                         
   1   5  16         85.71          0.00       214.14 o                         
   3   5  16         13.36        181.97       245.11 o                         
   5   5  16       1077.73       1030.93       293.00 o                         
   7   5  16        182.37         18.19       254.83 o                         
 -20   6  16        961.24       1000.85       302.91 o                         
 -18   6  16        216.25          0.00       298.08 o                         
 -16   6  16          5.16        340.77       292.58 o                         
 -14   6  16        231.74        179.69       273.28 o                         
 -12   6  16       1959.64       1928.58       427.20 o                         
 -10   6  16       1228.51       1396.76       279.56 o                         
  -8   6  16         69.79         69.15       225.58 o                         
  -6   6  16       1230.74        902.39       195.92 o                         
  -4   6  16       4689.24       4267.04       246.60 o                         
  -2   6  16        782.28        854.73       209.90 o                         
   0   6  16        938.27        549.06       201.14 o                         
   2   6  16       1027.34        601.29       360.53 o                         
   4   6  16        496.21        437.16       360.98 o                         
   6   6  16          3.90          0.00       397.54 o                         
 -17   7  16         19.00         38.48       305.18 o                         
 -15   7  16        529.94        900.95       254.37 o                         
 -13   7  16        124.72         33.63       243.53 o                         
 -11   7  16        406.60        966.70       337.21 o                         
  -9   7  16        188.15          0.00       248.19 o                         
  -7   7  16         78.76         18.60       253.69 o                         
  -5   7  16         20.26        117.69       218.91 o                         
  -3   7  16         24.00        191.36       199.83 o                         
  -1   7  16        489.40        451.93       208.00 o                         
   1   7  16         40.57          0.00       273.76 o                         
   3   7  16        284.03        274.64       377.10 o                         
   5   7  16        370.49        617.33       985.10 o                         
 -16   8  16          4.59          0.00       259.21 o                         
 -14   8  16        121.25        327.24       284.48 o                         
 -12   8  16        424.30        493.41       290.16 o                         
 -10   8  16       2215.14       2460.05       307.41 o                         
  -8   8  16        633.68       1080.42       282.69 o                         
  -6   8  16         35.08         33.21       264.77 o                         
  -4   8  16        381.29        443.55       209.10 o                         
  -2   8  16       1333.85       1389.23       665.17 o                         
   0   8  16       2455.89       2429.80       330.09 o                         
   2   8  16        417.88        397.95       384.96 o                         
 -11   9  16        211.19        148.32       292.55 o                         
  -9   9  16        500.34        647.95       297.90 o                         
  -7   9  16          1.26        568.25       346.41 o                         
  -5   9  16        804.24        930.21       381.53 o                         
  -3   9  16         57.88        326.44       299.83 o                         
 -23   1  17        277.03        579.40       244.21 o                         
 -21   1  17        235.01        217.76       180.33 o                         
 -19   1  17        368.43        463.29       172.43 o                         
 -17   1  17       2273.81       2007.75       187.39 o                         
 -15   1  17         10.15        228.69       184.30 o                         
 -13   1  17       1254.03       1093.44       237.55 o                         
 -11   1  17       1866.58       1580.33       243.32 o                         
  -9   1  17        147.64          0.00       220.11 o                         
  -7   1  17         44.66          0.00       197.53 o                         
  -5   1  17       2017.24       2562.59       230.91 o                         
  -3   1  17       5255.96       5707.91       390.69 o                         
  -1   1  17       2835.24       3384.45       438.99 o                         
   1   1  17       2889.03       2913.08       288.68 o                         
   3   1  17       1390.30        991.05       285.40 o                         
   5   1  17       1409.06       1747.41       302.58 o                         
   7   1  17        163.20        205.28       295.09 o                         
   9   1  17         93.24        482.52       397.71 o                         
 -22   2  17        209.61        666.99       212.69 o                         
 -20   2  17        790.44        836.45       209.18 o                         
 -18   2  17       2583.37       2725.61       220.45 o                         
 -16   2  17       1215.38        910.40       188.79 o                         
 -14   2  17       1784.65       1752.16       226.22 o                         
 -12   2  17       6729.09       6501.52       342.06 o                         
 -10   2  17       2448.43       2575.70       217.00 o                         
  -8   2  17          4.37         74.93       254.67 o                         
  -6   2  17         96.54          0.00       184.80 o                         
  -4   2  17       5861.86       5765.68       323.07 o                         
  -2   2  17         70.87         81.67       207.28 o                         
   0   2  17       1372.30       1001.85       268.41 o                         
   2   2  17        166.97        524.39       237.28 o                         
   4   2  17       2246.00       1896.61       296.18 o                         
   6   2  17        499.20        816.90       371.57 o                         
   8   2  17         10.71        322.17       312.20 o                         
 -21   3  17         92.40          0.00       225.95 o                         
 -19   3  17        347.62        378.69       202.95 o                         
 -17   3  17        750.24        951.14       223.69 o                         
 -15   3  17        910.04       1227.54       225.53 o                         
 -13   3  17       1028.43        739.98       217.63 o                         
 -11   3  17         30.83        100.60       195.47 o                         
  -9   3  17        898.23        858.24       205.29 o                         
  -7   3  17        479.40        232.72       208.60 o                         
  -5   3  17         12.10         74.64       222.59 o                         
  -3   3  17         56.63          0.00       235.73 o                         
  -1   3  17         74.85          0.00       316.64 o                         
   1   3  17       1017.02       1025.07       284.51 o                         
   3   3  17       1476.47       1487.57       609.17 o                         
   5   3  17        282.10        173.03       388.80 o                         
   7   3  17        202.93        579.66       302.97 o                         
 -22   4  17       1102.18        901.72       339.17 o                         
 -20   4  17         40.26          0.00       231.39 o                         
 -18   4  17       4072.22       3604.92       299.19 o                         
 -16   4  17       4377.29       5012.40       309.29 o                         
 -14   4  17        551.30        664.24       228.36 o                         
 -12   4  17         63.45          8.45       411.70 o                         
 -10   4  17        451.74        527.24       214.16 o                         
  -8   4  17         76.77          0.00       213.13 o                         
  -6   4  17        905.90        820.86       190.95 o                         
  -4   4  17        989.00        782.08       254.56 o                         
  -2   4  17       1050.53        979.25       399.41 o                         
   0   4  17       1161.47       1202.05       288.01 o                         
   2   4  17       2988.50       2805.55       314.57 o                         
   4   4  17       1073.81       1370.09       477.60 o                         
   6   4  17        811.80        735.35       522.50 o                         
 -19   5  17        173.30         29.24       223.50 o                         
 -17   5  17        207.91        409.16       282.82 o                         
 -15   5  17          2.14          0.00       266.67 o                         
 -13   5  17          1.84          0.00       242.50 o                         
 -11   5  17        549.50        575.06       227.53 o                         
  -9   5  17        212.97        333.52       226.38 o                         
  -7   5  17        255.92        351.02       262.55 o                         
  -5   5  17       1579.37       1505.16       209.28 o                         
  -3   5  17       1147.67       1122.50       210.57 o                         
  -1   5  17        456.88         58.37       198.10 o                         
   1   5  17        547.03        744.76       318.20 o                         
   3   5  17       1119.04        823.29       304.20 o                         
   5   5  17          1.34        243.01       300.20 o                         
 -18   6  17        428.51        719.39       402.23 o                         
 -16   6  17         99.12          0.00       297.90 o                         
 -14   6  17       1587.47       1186.49       309.38 o                         
 -12   6  17        756.69       1009.07       252.14 o                         
 -10   6  17         59.22        230.95       263.56 o                         
  -8   6  17        221.33        319.97       303.69 o                         
  -6   6  17        239.88        154.28       230.57 o                         
  -4   6  17         83.14        175.56       221.24 o                         
  -2   6  17        425.51        203.47       230.85 o                         
   0   6  17        724.88        482.69       279.74 o                         
   2   6  17        734.84        461.34       378.80 o                         
   4   6  17          5.53          0.00       288.05 o                         
 -17   7  17        824.63        940.82       422.61 o                         
 -15   7  17        834.93       1376.50       504.39 o                         
 -13   7  17        690.12        933.30       394.94 o                         
 -11   7  17        581.74        510.28       278.43 o                         
  -9   7  17        324.84        739.30       285.47 o                         
  -7   7  17         60.67          0.00       271.02 o                         
  -5   7  17        494.47        725.61       290.12 o                         
  -3   7  17        957.20        743.94       221.45 o                         
  -1   7  17        541.45        584.38       263.81 o                         
   1   7  17       1078.00        944.23       659.58 o                         
 -14   8  17        228.62         81.97       292.51 o                         
 -12   8  17        184.86          0.00       466.67 o                         
 -10   8  17        270.27        333.15       385.06 o                         
  -8   8  17        431.02        490.89       292.34 o                         
  -6   8  17        588.54        225.57       276.37 o                         
  -4   8  17        334.24        659.23       265.22 o                         
  -2   8  17         10.15          0.00       300.06 o                         
 -22   0  18       2105.25       1971.38       291.75 o                         
 -20   0  18       1026.01       1232.12       270.40 o                         
 -18   0  18       3379.23       3271.63       252.25 o                         
 -16   0  18        812.99        738.57       321.94 o                         
 -14   0  18        878.91        552.84       242.74 o                         
 -12   0  18        589.24        551.60       313.79 o                         
 -10   0  18        293.76        567.85       449.55 o                         
  -8   0  18        403.40        182.31       440.64 o                         
  -6   0  18       1333.20       1115.75       488.62 o                         
  -4   0  18        302.15        669.03       479.47 o                         
  -2   0  18        841.92         61.95       466.65 o                         
   0   0  18       2350.31       2906.97       530.82 o                         
   4   0  18        285.47         90.26       511.09 o                         
   6   0  18       1110.33       1352.92       553.08 o                         
 -21   1  18        173.97        470.67       208.01 o                         
 -19   1  18         19.21         41.29       199.53 o                         
 -17   1  18        281.19        146.28       174.49 o                         
 -15   1  18        591.49        391.36       261.77 o                         
 -13   1  18       1769.90       1943.75       229.34 o                         
 -11   1  18       2239.93       2035.05       332.36 o                         
  -9   1  18          2.41         31.36       289.41 o                         
  -7   1  18         40.57          0.00       251.18 o                         
  -5   1  18         28.59          0.00       621.50 o                         
  -3   1  18          2.29          0.00       326.28 o                         
  -1   1  18       1053.13       1235.11       297.14 o                         
   1   1  18        102.24          0.00       455.74 o                         
   3   1  18         35.15        276.55       486.98 o                         
   5   1  18         90.87        120.37       381.78 o                         
   7   1  18        879.19       1898.67       415.11 o                         
 -22   2  18        188.78         81.05       187.64 o                         
 -20   2  18       1158.19        728.47       194.68 o                         
 -18   2  18        863.90       1094.98       190.69 o                         
 -16   2  18        248.49        127.79       185.98 o                         
 -14   2  18          8.80        316.91       210.68 o                         
 -12   2  18        312.48        527.35       255.93 o                         
 -10   2  18         71.06          0.00       274.56 o                         
  -8   2  18        451.25        238.29       274.98 o                         
  -6   2  18       2021.94       2224.25       362.53 o                         
  -4   2  18       2679.95       2172.91       607.08 o                         
  -2   2  18        998.94       1458.13       308.60 o                         
   0   2  18       1271.40       1124.03       375.38 o                         
   2   2  18        959.44       1269.75       307.31 o                         
   4   2  18        347.96        217.21       459.13 o                         
   6   2  18         92.31          0.00       537.99 o                         
 -21   3  18        614.33        359.63       212.09 o                         
 -19   3  18        482.84        530.50       228.25 o                         
 -17   3  18       1272.64       1260.31       258.33 o                         
 -15   3  18       1787.30       1970.77       246.97 o                         
 -13   3  18       2306.67       1884.15       238.30 o                         
 -11   3  18       1703.53       1538.36       233.05 o                         
  -9   3  18       2843.22       2251.76       352.85 o                         
  -7   3  18        915.90        316.50       532.49 o                         
  -5   3  18       1420.88       1784.33       282.28 o                         
  -3   3  18        993.40       1010.75       394.60 o                         
  -1   3  18       1174.59       1342.59       337.06 o                         
   1   3  18        377.09        698.71       288.53 o                         
   3   3  18        120.73        158.90       343.88 o                         
   5   3  18        257.87        853.35       313.62 o                         
 -20   4  18        314.95         59.08       275.36 o                         
 -18   4  18        278.99        726.31       288.44 o                         
 -16   4  18         20.20         53.18       273.45 o                         
 -14   4  18        724.23        665.52       272.14 o                         
 -12   4  18        242.07        332.15       268.35 o                         
 -10   4  18        337.39        146.83       262.92 o                         
  -8   4  18        504.42        485.28       210.85 o                         
  -6   4  18         42.47          0.00       217.64 o                         
  -4   4  18        131.91        924.28       482.25 o                         
  -2   4  18         23.83        297.16       273.03 o                         
   0   4  18        378.67        277.89       282.47 o                         
   2   4  18         29.52          0.00       290.53 o                         
   4   4  18        525.62       1199.14       382.92 o                         
 -19   5  18        724.29        633.62       321.95 o                         
 -17   5  18       1103.67       1066.52       378.78 o                         
 -15   5  18        713.61        960.16       303.20 o                         
 -13   5  18       2119.32       2544.75       319.74 o                         
 -11   5  18       4853.14       4743.37       415.70 o                         
  -9   5  18       2730.86       3094.36       314.23 o                         
  -7   5  18        565.82        370.66       234.70 o                         
  -5   5  18        849.78       1003.36       245.74 o                         
  -3   5  18         17.54        264.49       235.52 o                         
  -1   5  18        131.39        702.04       220.22 o                         
   1   5  18        188.90        258.27       250.02 o                         
   3   5  18        722.38        978.04       400.58 o                         
 -16   6  18        148.74        417.34       317.93 o                         
 -14   6  18         37.03        123.03       247.16 o                         
 -12   6  18       3026.74       2995.04       285.90 o                         
 -10   6  18       1903.62       2052.16       266.39 o                         
  -8   6  18       1235.16       1545.21       258.54 o                         
  -6   6  18        577.12        426.38       293.75 o                         
  -4   6  18        817.56        716.96       274.90 o                         
  -2   6  18        354.31          0.00       247.85 o                         
   0   6  18        452.68        417.47       261.06 o                         
   2   6  18        120.06          0.00       306.01 o                         
 -15   7  18          1.33        152.62       342.80 o                         
 -13   7  18         44.71         67.96       260.86 o                         
 -11   7  18        263.62        719.36       298.80 o                         
  -9   7  18         30.00        419.38       371.00 o                         
  -7   7  18          3.18         83.89       287.66 o                         
  -5   7  18         82.53          0.00       329.57 o                         
  -3   7  18        242.03        425.80       312.95 o                         
  -1   7  18          0.23        193.44       389.71 o                         
  -8   8  18        280.01        433.19       389.75 o                         
  -6   8  18        613.03        961.18       297.51 o                         
 -21   1  19       1320.45       1045.41       208.95 o                         
 -19   1  19       1136.98        554.95       214.82 o                         
 -17   1  19       2037.35       1688.43       186.59 o                         
 -15   1  19        822.42        609.07       199.18 o                         
 -13   1  19       1284.58       1487.19       280.01 o                         
 -11   1  19       2347.76       2387.47       293.79 o                         
  -9   1  19        321.11        318.39       265.42 o                         
  -7   1  19       1189.48        101.81       478.66 o                         
  -5   1  19       2328.66       2231.05       384.90 o                         
  -3   1  19       1581.43       1809.17       361.57 o                         
  -1   1  19       3366.66       4048.75       343.66 o                         
   1   1  19        590.84        840.08       368.87 o                         
   3   1  19        628.39        924.17       384.44 o                         
   5   1  19        574.04        360.22       435.29 o                         
 -20   2  19        261.63        138.38       230.78 o                         
 -18   2  19        648.04        578.25       193.88 o                         
 -16   2  19          5.28          0.00       193.41 o                         
 -14   2  19       2933.09       2596.55       303.29 o                         
 -12   2  19       4423.49       3566.45       338.48 o                         
 -10   2  19       1215.40       1307.80       358.62 o                         
  -8   2  19        326.08        143.86       348.35 o                         
  -6   2  19        740.03       1238.24       500.39 o                         
  -4   2  19       1013.61       1270.86       385.95 o                         
  -2   2  19        169.47       1037.66       372.86 o                         
   0   2  19       1631.76       1479.53       371.87 o                         
   2   2  19        412.85        410.45       571.99 o                         
   4   2  19        211.58        340.02       392.57 o                         
 -19   3  19        918.82       1576.62       230.65 o                         
 -17   3  19        193.17        359.43       364.62 o                         
 -15   3  19        138.85         60.30       272.14 o                         
 -13   3  19        331.96        687.59       273.50 o                         
 -11   3  19       1787.51       1917.18       253.71 o                         
  -9   3  19        122.61          0.00       332.01 o                         
  -7   3  19        215.12        593.53       356.54 o                         
  -5   3  19        512.71        413.24       289.91 o                         
  -3   3  19        132.90          0.00       363.11 o                         
  -1   3  19        640.68        332.46       382.09 o                         
   1   3  19        260.36        521.41       395.38 o                         
   3   3  19         64.75        529.26       388.95 o                         
 -18   4  19        779.83       1360.21       313.46 o                         
 -16   4  19       1565.66       1498.42       310.29 o                         
 -14   4  19       4715.51       5423.54       688.48 o                         
 -12   4  19        625.60        818.00       292.07 o                         
 -10   4  19        662.51        722.12       279.29 o                         
  -8   4  19        891.52       1168.81       470.11 o                         
  -6   4  19       1900.70       2068.48       299.64 o                         
  -4   4  19       1106.37       1532.50       504.03 o                         
  -2   4  19        520.44        445.69       571.94 o                         
   0   4  19       1482.66       1389.57       723.12 o                         
   2   4  19        974.64        470.98       418.40 o                         
 -17   5  19        412.15        445.79       335.68 o                         
 -15   5  19        475.87        723.03       308.75 o                         
 -13   5  19          1.79          0.00       292.32 o                         
 -11   5  19          6.75        387.73       349.33 o                         
  -9   5  19        260.71          0.00       390.81 o                         
  -7   5  19          7.60         52.10       251.80 o                         
  -5   5  19        629.60        630.33       293.62 o                         
  -3   5  19         19.01        128.73       253.02 o                         
  -1   5  19        105.67          0.00       248.47 o                         
   1   5  19        735.79        697.17       437.46 o                         
 -14   6  19       1812.44       1898.28       435.09 o                         
 -12   6  19        390.00        667.45       303.16 o                         
 -10   6  19       1083.22        863.92       298.81 o                         
  -8   6  19         55.63        197.23       254.27 o                         
  -6   6  19         32.52          0.00       253.19 o                         
  -4   6  19        242.21          0.00       264.82 o                         
  -2   6  19        519.35        425.67       267.27 o                         
 -11   7  19        241.79        216.88       295.92 o                         
  -9   7  19        102.79        165.82       360.03 o                         
  -7   7  19        256.22        191.15       307.41 o                         
  -5   7  19        365.63        578.86       289.56 o                         
 -20   0  20        751.38        737.77       341.62 o                         
 -18   0  20         84.58          0.00       340.13 o                         
 -16   0  20        568.68        212.82       440.35 o                         
 -14   0  20          6.48          0.00       446.46 o                         
 -12   0  20        526.47        383.25       332.67 o                         
 -10   0  20        600.71        570.04       520.53 o                         
  -8   0  20       5249.40       5921.96       649.58 o                         
  -6   0  20        860.42        606.95       531.52 o                         
  -4   0  20         53.97          0.00       354.93 o                         
  -2   0  20          5.96          0.00       372.75 o                         
   0   0  20       2518.79       2216.24       592.29 o                         
   2   0  20        103.13        499.43       557.08 o                         
 -19   1  20         42.52         84.64       309.80 o                         
 -17   1  20         11.26          0.00       188.19 o                         
 -15   1  20         13.37          0.00       241.66 o                         
 -13   1  20         72.06          0.00       238.83 o                         
 -11   1  20        845.29       1028.02       466.18 o                         
  -9   1  20        408.52        122.68       360.02 o                         
  -7   1  20       1109.23       1041.92       375.30 o                         
  -5   1  20         58.43          0.00       355.60 o                         
  -3   1  20        242.58        726.65       515.13 o                         
  -1   1  20        337.89          1.42       329.75 o                         
   1   1  20          1.37          0.00       368.07 o                         
   3   1  20         71.49         74.77       386.56 o                         
 -18   2  20       1583.43        981.08       232.29 o                         
 -16   2  20        148.88         58.40       210.37 o                         
 -14   2  20        182.60          0.00       294.50 o                         
 -12   2  20         26.58          0.00       275.60 o                         
 -10   2  20        222.20          0.00       353.87 o                         
  -8   2  20       1909.49       1105.27       661.73 o                         
  -6   2  20       1477.64       1279.67       473.52 o                         
  -4   2  20        488.14        578.71       388.37 o                         
  -2   2  20       2316.33       2659.36       654.55 o                         
   0   2  20        170.68          0.00       392.51 o                         
   2   2  20        130.15        624.75       399.68 o                         
 -17   3  20       2257.57       2059.31       329.84 o                         
 -15   3  20        814.78       1060.02       304.95 o                         
 -13   3  20        250.50        483.40       252.93 o                         
 -11   3  20         20.79          0.00       237.89 o                         
  -9   3  20       1698.83       1087.74       438.66 o                         
  -7   3  20       1580.14       1733.26       461.27 o                         
  -5   3  20       2119.73       2023.13       416.35 o                         
  -3   3  20       1166.33        755.11       594.89 o                         
  -1   3  20        681.66        671.48       405.03 o                         
   1   3  20        120.06         25.66       323.03 o                         
 -16   4  20        252.58        602.53       324.06 o                         
 -14   4  20        536.19        444.91       295.46 o                         
 -12   4  20         61.09        359.41       294.73 o                         
 -10   4  20        239.70        180.33       224.11 o                         
  -8   4  20          2.93          0.00       249.41 o                         
  -6   4  20        155.41          0.00       245.81 o                         
  -4   4  20        557.46          0.00       571.38 o                         
  -2   4  20         71.17          0.00       450.56 o                         
   0   4  20         30.74        447.49       411.94 o                         
 -15   5  20        494.13        800.65       834.56 o                         
 -13   5  20       1030.11       1056.34       324.41 o                         
 -11   5  20        874.05        987.78       317.54 o                         
  -9   5  20       1316.61       1562.13       322.52 o                         
  -7   5  20       1111.20       1288.08       283.59 o                         
  -5   5  20        213.91          0.00       267.29 o                         
  -3   5  20        676.01        806.71       275.78 o                         
 -10   6  20        472.55        660.12       386.94 o                         
  -8   6  20       1783.25       1436.93       287.69 o                         
  -6   6  20        341.79        330.65       277.32 o                         
 -17   1  21        732.55        351.66       257.24 o                         
 -15   1  21       1074.67        929.68       264.67 o                         
 -13   1  21        353.72          0.00       289.26 o                         
 -11   1  21       1243.88        774.75       405.35 o                         
  -9   1  21       2861.78       2917.64       452.39 o                         
  -7   1  21        218.16          0.00       564.02 o                         
  -5   1  21       2115.21       1690.47       623.64 o                         
  -3   1  21        667.86        941.91       748.22 o                         
  -1   1  21         83.11          0.00       321.06 o                         
 -16   2  21        209.16         49.36       249.14 o                         
 -14   2  21        267.32        178.68       256.05 o                         
 -12   2  21         44.67          0.00       445.09 o                         
 -10   2  21        620.68          0.00       384.68 o                         
  -8   2  21        745.03          0.00       427.22 o                         
  -6   2  21        937.57        551.00       406.80 o                         
  -4   2  21       1348.89        684.16       628.31 o                         
  -2   2  21       2271.16       1257.26       432.95 o                         
 -15   3  21          4.75          0.00       373.97 o                         
 -13   3  21         55.82        154.28       262.68 o                         
 -11   3  21         15.88          0.00       275.54 o                         
  -9   3  21        103.51        236.05       615.88 o                         
  -7   3  21        391.34          0.00       386.12 o                         
  -5   3  21        471.12        439.64       414.40 o                         
  -3   3  21        453.24        612.07       429.97 o                         
 -14   4  21       1534.99        968.87       401.28 o                         
 -12   4  21         14.04          0.00       261.53 o                         
 -10   4  21          5.06        294.14       344.43 o                         
  -8   4  21        157.32        505.87       268.21 o                         
  -6   4  21        330.21        275.99       313.00 o                         
  -4   4  21       1300.73        973.36       429.16 o                         
  -9   5  21        301.82        583.58       279.65 o                         
 -14   0  22        182.95         40.99       538.68 o                         
 -12   0  22       2810.67       1965.62       606.90 o                         
 -10   0  22        669.94         71.86       578.52 o                         
  -8   0  22       3167.75       3166.53       663.21 o                         
  -6   0  22        659.50          0.00       565.57 o                         
  -4   0  22        744.87          0.00       578.23 o                         
 -15   1  22        489.69          0.00       425.05 o                         
 -13   1  22        174.38          0.00       389.82 o                         
 -11   1  22        173.90        109.43       407.71 o                         
  -9   1  22        317.21          0.00       408.51 o                         
  -7   1  22        110.05         44.33       975.79 o                         
  -5   1  22         52.29          0.00       327.20 o                         
 -14   2  22        483.54         82.04       521.26 o                         
 -12   2  22        233.26          0.00       407.31 o                         
 -10   2  22        157.45         18.45       588.30 o                         
  -8   2  22       1210.78        502.42       432.19 o                         
  -6   2  22        365.37          0.00       330.84 o                         
 -11   3  22        861.02        454.69       302.44 o                         
  -9   3  22        471.50        322.07       326.43 o                         
                                                                                
